# Supplementary material for: Culturomics- and metagenomics-based insights into the microbial community and function of rhizosphere soils in Sinai desert farming systems
Source: Environ Microbiome. 2023 Jan 13;18:4. doi: 10.1186/s40793-023-00463-3 (PMC9840269; doi:10.1186/s40793-023-00463-3)
Supplement: Supplementary file 1 — Additional file 1: Table S1: Description and physicochemical characteristics of the samples. Table S2: The composition and dosage information of culture media. Table S3: The sequencing quality of reads for each rhizosphere sample. Table S4: OTU table with taxonomic information for each rhizosphere sample. Table S5: The taxonomic information of isolated strains by RDP classifier based on 16S rRNA gene sequences. Table S6: The GTDB taxonomy and CheckM results of 867 MAGs. Table S7: The metabolic functional annotation information of all rhizosphere samples based on COG database. Table S8: The key genes of four metabolic functions in the four sampling sites. Table S9: The key genes of four metabolic functions in 400 MAGs. [file 40793_2023_463_MOESM1_ESM.xlsx]

## Sheet: Table S1
Table S1. Description and physicochemical characteristics of the samples.
Sample Site	Sample ID	Plant type	Temperaturea	Latitude	Longitude	TC (%)b	TN (%)b	C/Nb
A	A1C	Cucumber	30 ºC	31°07'54.3"N	33°49'33.0"E	2.515	0.016	157.19
	A2T	Tomato	30 ºC	31°07'54.3"N	33°49'33.0"E	2.005	0.037	54.19
	A3L	Lettuce	30 ºC	31°07'54.3"N	33°49'33.0"E	2.16	0.071	30.42
	A4P	Peas	30 ºC	31°07'54.3"N	33°49'33.0"E	1.875	0.05	37.5
	A5C	Cabbage	30 ºC	31°07'54.3"N	33°49'33.0"E	2.132	0.06	35.53
	A6O	Onion	30 ºC	31°07'54.3"N	33°49'33.0"E	2.23	0.047	47.45
B	B1L	Lemon	30 ºC	31°05'41.7"N	33°45'24.9"E	0.277	0.026	10.65
	B2C	Carob	30 ºC	31°05'41.7"N	33°45'24.9"E	0.307	0.027	11.37
	B3A	Apricot	30 ºC	31°05'41.7"N	33°45'24.9"E	0.288	0.015	19.2
C	C1M	Mango	30 ºC	31°06'53.6"N	33°41'47.0"E	0.278	0.023	12.09
	C3G	Guava	30 ºC	31°06'53.6"N	33°41'47.0"E	\	\	\
	C4U	Unknown	30 ºC	31°06'53.6"N	33°41'47.0"E	\	\	\
D	D1U	Unknown	30 ºC	30°49'28.4"N	32°22'40.7"E	0.15	0.01	15
	D2U	Unknown	30 ºC	30°49'28.4"N	32°22'40.7"E	\	\	\
a Temperature of each sample was measured in situ (5-10 cm depth).
b “TC” represents total carbon; “TN” represents total nitrogen; “C/N” represents carbon and nitrogen ratio; “\” represents not tested.

## Sheet: Table S2
Table S2. The composition and dosage information of culture media
Medium	Composition and dosage (g/L)	pH
R2A	Yeast extract 0.5，Peptone 0.5，Casamino acid 0.5，Glucose 0.5，Soluble starch 0.5，MgSO47H2O 0.5，Sodium pyruvate 0.3，K2HPO4 0.3，	7.0
MM	Glucose 0.5，Yeast extract 0.5，K2HPO4 1，MgSO47H2O 0.5，NaCl 0.5	7.0
TP	Trehalose 1，Proline 0.5，KNO3 0.5，NaH2PO4 0.3，MgSO47H2O 0.05，FeSO47H2O 0.01	7.0
RT	(1/2 R2A+TP). Yeast extract 0.25，Peptone 0.25，Casamino acid 0.25，Glucose 0.25，Soluble starch 0.25，MgSO47H2O 0.25，Sodium pyruvate 0.15，K2HPO4 0.15，Trehalose 1，Proline 0.5，KNO3 0.5，NaH2PO4 0.3，MgSO47H2O 0.05，FeSO47H2O 0.01	7.0
TSA	Enzymatic digest of casein 15，Enzymatic digest of soybean 5，NaCl 5	7.0
TRT	(TSA+R2A+TP). Enzymatic digest of casein 15，Enzymatic digest of soybean 5，NaCl 5，Yeast extract 0.5，Peptone 0.5，Casamino acid 0.5，Glucose 0.5，Soluble starch 0.5，MgSO47H2O 0.5，Sodium pyruvate 0.3，K2HPO4 0.3，Trehalose 1，Proline 0.5，KNO3 0.5，NaH2PO4 0.3，MgSO47H2O 0.05，FeSO47H2O 0.01	7.0

## Sheet: Table S3
Table S3. The sequencing quality of 16S rRNA gene reads for each rhizosphere sample.
Sample	PE reads	Quality filtered reads	Average length (bp)	GC (%)	Filtered rate (%)
A1C	81883	76489	292.57	55.55	93.41
A2T	75923	70796	292.63	54.92	93.25
A3L	70610	66493	292.64	55.89	94.17
A4P	78260	74419	292.74	56.78	95.09
A5C	89612	85029	292.67	55.52	94.89
A60	75284	71193	292.65	56.11	94.57
B1L	81202	76522	292.7	56.1	94.24
B2C	76514	73861	292.67	56.03	96.53
B3A	89618	84989	292.55	55.28	94.83
C1M	78469	75387	292.71	56.52	96.07
C3G	73407	70729	292.6	56.21	96.35
C4U	85018	81637	292.76	56.88	96.02
D1U	70033	66600	292.62	56.51	95.1
D2U	73569	69901	292.55	56.31	95.01

## Sheet: Table S4
Table S4. OTU table with taxonomic information for each rhizosphere sample.
OTU_ID	A1C	A2T	A3L	A4P	A5C	A60	B1L	B2C	B3A	C1M	C3G	C4U	D1U	D2U	taxonomy
OTU1	10	13	199	355	129	4	1301	5978	1973	5641	5079	3947	9	1	k__Archaea;p__Thaumarchaeota;c__Soil_Crenarchaeotic_Group(SCG)
OTU2	2703	6457	4243	0	6510	44	546	12	247	0	0	0	1	0	k__Archaea;p__Thaumarchaeota;c__Marine_Group_I;o__Unknown_Order;f__Unknown_Family;g__Candidatus_Nitrosoarchaeum;s__uncultured_archaeon
OTU3	437	442	603	352	297	394	445	653	896	1730	214	298	890	2375	k__Archaea;p__Thaumarchaeota;c__Soil_Crenarchaeotic_Group(SCG)
OTU4	843	441	1205	166	1380	5154	657	0	8	0	0	0	0	0	k__Bacteria;p__Proteobacteria;c__Gammaproteobacteria;o__Thiotrichales;f__Piscirickettsiaceae;g__Methylophaga;Ambiguous_taxa
OTU7	866	349	462	482	328	772	877	1786	3037	2	2	5	45	35	k__Bacteria;p__Proteobacteria;c__Betaproteobacteria;o__Nitrosomonadales;f__Nitrosomonadaceae;g__Nitrosospira
OTU21	2653	1054	1045	1088	943	132	351	741	481	55	192	96	0	13	k__Bacteria;p__Proteobacteria;c__Gammaproteobacteria;o__Xanthomonadales;f__Xanthomonadaceae;g__Panacagrimonas;Ambiguous_taxa
OTU9	1273	214	141	352	375	560	2036	1422	941	93	370	122	32	59	k__Bacteria;p__Actinobacteria;c__Actinobacteria;o__Pseudonocardiales;f__Pseudonocardiaceae;g__Pseudonocardia
OTU5	140	6	8	36	24	21	3	17	7	2540	239	1269	3670	193	k__Bacteria;p__Actinobacteria;c__Actinobacteria;o__Propionibacteriales;f__Nocardioidaceae
OTU18	545	448	835	755	457	1280	124	137	268	118	179	46	1196	962	k__Bacteria;p__Firmicutes;c__Bacilli;o__Bacillales
OTU11	1124	1674	850	256	1393	543	12	51	40	49	50	254	143	68	k__Bacteria;p__Proteobacteria;c__Alphaproteobacteria;o__Rhizobiales;f__Rhizobiaceae;g__Ensifer;s__Ensifer_meliloti
OTU6	1150	850	851	390	1115	1967	46	1	0	0	0	3	0	0	k__Bacteria;p__Bacteroidetes;c__Flavobacteriia;o__Flavobacteriales;f__Flavobacteriaceae;g__Zeaxanthinibacter;Ambiguous_taxa
OTU8	63	170	81	358	284	214	256	398	89	161	1014	2192	345	134	k__Bacteria;p__Actinobacteria;c__Actinobacteria;o__Micrococcales;f__Micrococcaceae
OTU16	20	29	318	383	191	943	319	290	363	1238	908	448	12	11	k__Bacteria;p__Acidobacteria;c__Blastocatellia;o__Blastocatellales;f__Blastocatellaceae_(Subgroup_4);g__RB41
OTU26	0	0	0	0	0	0	3	0	0	0	0	0	0	0	k__Bacteria;p__Actinobacteria;c__Nitriliruptoria;o__Euzebyales;f__Euzebyaceae;g__uncultured
OTU19	859	606	391	467	595	663	727	286	121	0	148	124	14	6	k__Bacteria;p__Proteobacteria;c__Gammaproteobacteria;o__Pseudomonadales;f__Pseudomonadaceae;g__Pseudomonas
OTU43	179	129	833	623	475	1044	91	139	163	188	138	42	645	511	k__Bacteria;p__Firmicutes;c__Bacilli;o__Bacillales;f__Bacillaceae
OTU10	571	674	485	840	1642	342	79	34	4	4	0	0	85	115	k__Bacteria;p__Proteobacteria;c__Betaproteobacteria;o__Methylophilales;f__Methylophilaceae
OTU14	320	861	351	259	1997	83	88	73	292	26	16	21	10	176	k__Bacteria;p__Proteobacteria;c__Betaproteobacteria;o__Burkholderiales;f__Comamonadaceae
OTU12	232	63	124	330	234	846	1498	442	317	14	101	451	1	0	k__Bacteria;p__Actinobacteria;c__Actinobacteria;o__Corynebacteriales;f__Nocardiaceae;g__Rhodococcus;s__Rhodococcus_erythropolis
OTU15	87	274	311	666	210	210	172	290	114	1063	414	603	54	23	k__Bacteria;p__Proteobacteria;c__Alphaproteobacteria;o__Sphingomonadales;f__Sphingomonadaceae;g__Sphingomonas
OTU30	147	71	21	45	8	43	254	306	306	429	335	533	397	1676	k__Bacteria;p__Actinobacteria;c__Actinobacteria;o__Micrococcales;f__Micrococcaceae;g__Pseudarthrobacter
OTU40	93	116	398	278	79	201	143	265	314	932	726	217	201	61	k__Archaea;p__Thaumarchaeota;c__Soil_Crenarchaeotic_Group(SCG)
OTU29	146	358	157	150	212	195	610	469	222	277	425	472	92	45	k__Bacteria;p__Acidobacteria;c__Subgroup_6;o__uncultured_Acidobacterium_sp.;f__uncultured_Acidobacterium_sp.;g__uncultured_Acidobacterium_sp.;s__uncultured_Acidobacterium_sp.
OTU13	1	2	1	3	1	4	6	1	5	2	0	0	174	4274	k__Bacteria;p__Actinobacteria;c__Actinobacteria;o__Pseudonocardiales;f__Pseudonocardiaceae;g__Saccharopolyspora;Ambiguous_taxa
OTU36	37	113	280	178	148	436	61	68	22	618	738	399	679	27	k__Bacteria;p__Actinobacteria;c__Acidimicrobiia;o__Acidimicrobiales;f__OM1_clade;Ambiguous_taxa;Ambiguous_taxa
OTU17	5	3064	317	0	393	3	0	0	0	0	0	0	0	0	k__Archaea;p__Thaumarchaeota;c__Marine_Group_I
OTU45	119	26	26	169	23	24	295	520	688	122	287	943	13	69	k__Bacteria;p__Proteobacteria;c__Betaproteobacteria;o__Burkholderiales;f__Comamonadaceae
OTU23	10	66	759	495	14	83	35	1980	60	1	2	1	2	0	k__Bacteria;p__Actinobacteria;c__Actinobacteria;o__Corynebacteriales;f__Nocardiaceae;g__Williamsia;Ambiguous_taxa
OTU22	156	125	410	640	176	641	118	80	96	308	316	364	33	0	k__Bacteria;p__Gemmatimonadetes;c__AKAU4049
OTU27	124	75	344	1000	333	387	112	142	105	201	54	198	211	143	k__Bacteria;p__Acidobacteria;c__Subgroup_6
OTU20	154	94	1	34	5	25	159	156	133	563	1049	552	202	109	k__Bacteria;p__Actinobacteria;c__Actinobacteria;o__Propionibacteriales;f__Nocardioidaceae;g__Nocardioides
OTU25	7	4	39	160	21	69	431	237	186	349	611	829	20	0	k__Bacteria;p__Acidobacteria;c__Blastocatellia;o__Blastocatellales;f__Blastocatellaceae_(Subgroup_4);g__RB41
OTU61	511	49	107	149	60	230	94	104	199	301	295	595	53	28	k__Bacteria;p__Actinobacteria;c__Actinobacteria;o__Corynebacteriales;f__Mycobacteriaceae;g__Mycobacterium
OTU121	56	114	5	133	23	4	376	458	1316	80	101	45	11	20	k__Bacteria;p__Bacteroidetes;c__Sphingobacteriia;o__Sphingobacteriales;f__Chitinophagaceae;g__Terrimonas
OTU47	51	12	13	71	7	27	122	118	17	627	214	882	131	284	k__Bacteria;p__Actinobacteria;c__Actinobacteria;o__Propionibacteriales;f__Nocardioidaceae;g__Aeromicrobium
OTU55	137	75	79	145	94	198	147	433	586	25	401	125	60	68	k__Bacteria;p__Proteobacteria;c__Alphaproteobacteria;o__Rhizobiales;f__Phyllobacteriaceae
OTU87	1631	180	53	359	50	104	151	3	11	0	0	0	0	41	k__Bacteria;p__Proteobacteria;c__Betaproteobacteria;o__Methylophilales;f__Methylophilaceae
OTU59	227	126	201	211	136	391	253	31	34	225	263	253	157	41	k__Bacteria;p__Proteobacteria;c__Alphaproteobacteria;o__Rhodospirillales;f__Rhodospirillaceae
OTU37	0	3	25	2	24	0	328	658	841	3	109	320	0	0	k__Bacteria;p__Proteobacteria;c__Gammaproteobacteria;o__Xanthomonadales;f__uncultured;g__uncultured_proteobacterium;s__uncultured_proteobacterium
OTU488	25	25	470	521	153	128	199	313	378	141	25	106	84	1	k__Archaea;p__Thaumarchaeota;c__Soil_Crenarchaeotic_Group(SCG)
OTU57	71	24	39	144	52	67	213	126	73	220	108	107	559	917	k__Bacteria;p__Chloroflexi;c__Gitt-GS-136
OTU39	38	1029	354	9	705	276	16	85	5	0	0	0	3	0	k__Bacteria;p__Proteobacteria;c__Betaproteobacteria;o__Burkholderiales;f__Alcaligenaceae
OTU42	0	0	0	2	0	0	0	0	1	0	1	0	16	6	k__Bacteria;p__Actinobacteria;c__Actinobacteria;o__Pseudonocardiales;f__Pseudonocardiaceae;g__Crossiella
OTU67	0	0	0	0	0	0	0	0	0	0	0	0	0	1	k__Bacteria;p__Proteobacteria
OTU85	21	4	5	13	11	13	216	24	26	648	653	521	232	46	k__Bacteria;p__Actinobacteria;c__Actinobacteria;o__Pseudonocardiales;f__Pseudonocardiaceae;g__Pseudonocardia
OTU50	533	79	61	48	134	263	404	267	546	1	0	1	0	3	k__Bacteria;p__Proteobacteria;c__Betaproteobacteria;o__Burkholderiales;f__Comamonadaceae;g__Hydrogenophaga
OTU60	97	199	448	351	441	590	52	28	3	32	5	43	89	17	k__Bacteria;p__Proteobacteria;c__Gammaproteobacteria;o__Xanthomonadales;f__JTB255_marine_benthic_group
OTU24	27	23	11	35	11	12	68	71	26	82	1859	104	51	14	k__Bacteria;p__Proteobacteria;c__Alphaproteobacteria;o__Rhizobiales
OTU31	0	1	0	0	0	0	0	0	0	1	0	0	2771	0	k__Bacteria;p__Actinobacteria;c__Actinobacteria;o__Pseudonocardiales;f__Pseudonocardiaceae;g__Amycolatopsis;Ambiguous_taxa
OTU64	63	104	108	97	106	105	217	220	182	404	243	208	110	50	k__Bacteria;p__Proteobacteria;c__Gammaproteobacteria;o__Xanthomonadales;f__Xanthomonadales_Incertae_Sedis;g__Steroidobacter
OTU34	1	0	0	0	0	0	106	459	1329	33	4	103	0	0	k__Bacteria;p__Bacteroidetes;c__Sphingobacteriia;o__Sphingobacteriales;f__Chitinophagaceae
OTU159	50	6	49	27	23	32	429	266	544	22	156	144	5	2	k__Bacteria;p__Proteobacteria;c__Gammaproteobacteria;o__Xanthomonadales;f__uncultured;g__uncultured_proteobacterium;s__uncultured_proteobacterium
OTU2257	10	31	116	174	48	98	14	30	11	165	688	572	154	3	k__Bacteria;p__Actinobacteria;c__Acidimicrobiia;o__Acidimicrobiales;f__OM1_clade;Ambiguous_taxa;Ambiguous_taxa
OTU156	68	36	40	164	14	12	85	198	175	548	502	139	29	25	k__Bacteria;p__Proteobacteria;c__Alphaproteobacteria;o__Sphingomonadales;f__Sphingomonadaceae;g__Sphingomonas
OTU69	79	104	102	125	67	376	23	55	57	22	114	35	590	495	k__Bacteria;p__Firmicutes;c__Bacilli;o__Bacillales
OTU68	1734	1	2	4	0	4	43	73	9	2	4	0	3	56	k__Bacteria;p__Proteobacteria;c__Betaproteobacteria;o__Burkholderiales;f__Comamonadaceae
OTU62	181	230	282	404	335	292	17	10	16	39	68	47	30	24	k__Bacteria;p__Proteobacteria;c__Betaproteobacteria;o__Nitrosomonadales;f__Nitrosomonadaceae;g__uncultured
OTU46	449	26	40	88	58	123	331	262	149	31	79	175	74	59	k__Bacteria;p__Actinobacteria;c__Actinobacteria;o__Frankiales;f__Sporichthyaceae;g__Sporichthya
OTU38	129	344	411	124	440	440	30	3	12	4	12	13	27	15	k__Bacteria;p__Nitrospirae;c__Nitrospira;o__Nitrospirales;f__Nitrospiraceae;g__Nitrospira
OTU109	35	75	239	138	113	311	32	56	54	24	90	11	756	154	k__Bacteria;p__Firmicutes;c__Bacilli;o__Bacillales;f__Bacillaceae
OTU54	276	180	375	155	372	259	8	6	7	7	0	20	140	64	k__Bacteria;p__Proteobacteria;c__Alphaproteobacteria;o__Rhizobiales;f__DUNssu044;Ambiguous_taxa;Ambiguous_taxa
OTU115	3	3	2	2	0	13	15	3	1	10	10	10	52	2008	k__Bacteria;p__Actinobacteria;c__TakashiAC-B11
OTU74	283	626	69	217	49	39	16	4	13	9	2	1	452	194	k__Bacteria;p__Bacteroidetes;c__Cytophagia;o__Cytophagales;f__Cytophagaceae;g__Pontibacter;Ambiguous_taxa
OTU143	433	5	39	157	49	30	225	281	504	5	0	8	0	62	k__Bacteria;p__Proteobacteria;c__Gammaproteobacteria;o__Pseudomonadales;f__Pseudomonadaceae;g__Pseudomonas
OTU1036	23	9	5	24	14	19	88	286	145	206	41	830	7	4	k__Bacteria;p__Actinobacteria;c__Actinobacteria;o__Propionibacteriales;f__Nocardioidaceae;g__Aeromicrobium;s__uncultured_bacterium
OTU35	54	196	582	64	807	47	2	0	0	0	0	0	0	0	k__Bacteria;p__Proteobacteria;c__Betaproteobacteria;o__Methylophilales;f__Methylophilaceae;g__Methylotenera
OTU220	211	124	63	294	42	83	99	123	67	222	80	92	81	180	k__Bacteria;p__Proteobacteria;c__Alphaproteobacteria;o__Sphingomonadales;f__Sphingomonadaceae;g__Sphingomonas;s__uncultured_Sphingomonadaceae_bacterium
OTU41	57	43	89	161	80	178	17	26	25	13	48	5	341	837	k__Bacteria;p__Firmicutes;c__Bacilli;o__Bacillales;f__Bacillaceae
OTU33	32	5	393	7	898	338	1	0	0	0	0	0	0	1	k__Bacteria;p__Proteobacteria;c__Alphaproteobacteria;o__Rhizobiales;f__Hyphomicrobiaceae;g__Devosia
OTU457	36	49	155	138	124	105	24	38	48	40	49	20	644	425	k__Bacteria;p__Firmicutes;c__Bacilli;o__Bacillales
OTU53	41	37	186	101	98	59	246	102	74	219	125	92	62	280	k__Bacteria;p__Chloroflexi;c__KD4-96;Ambiguous_taxa;Ambiguous_taxa;Ambiguous_taxa;Ambiguous_taxa
OTU137	61	10	5	28	3	14	19	83	16	452	187	417	295	118	k__Bacteria;p__Actinobacteria;c__Actinobacteria;o__Propionibacteriales;f__Nocardioidaceae
OTU73	4	8	2	47	11	2	13	8	9	6	6	1	1632	268	k__Bacteria;p__Bacteroidetes;c__Cytophagia;o__Cytophagales;f__Cytophagaceae;g__Pontibacter
OTU52	63	4	12	31	3	4	491	496	424	41	56	13	1	13	k__Bacteria;p__Acidobacteria;c__Blastocatellia;o__Blastocatellales;f__Blastocatellaceae_(Subgroup_4);Ambiguous_taxa;Ambiguous_taxa
OTU28	209	84	65	54	16	89	114	43	163	2	872	3	0	2	k__Bacteria;p__Proteobacteria;c__Gammaproteobacteria;o__Xanthomonadales;f__Xanthomonadaceae;g__Arenimonas;Ambiguous_taxa
OTU32	177	180	168	291	145	172	230	141	142	2	0	5	0	5	k__Bacteria;p__Bacteroidetes;c__Sphingobacteriia;o__Sphingobacteriales;f__Chitinophagaceae;g__Parafilimonas;Ambiguous_taxa
OTU473	106	73	108	457	177	168	65	38	47	30	134	62	59	47	k__Bacteria;p__Acidobacteria;c__Subgroup_6
OTU108	179	56	295	196	123	209	50	51	80	21	90	24	95	140	k__Archaea;p__Thaumarchaeota;c__Soil_Crenarchaeotic_Group(SCG);o__Unknown_Order;f__Unknown_Family;g__Candidatus_Nitrososphaera
OTU89	245	109	32	216	79	92	66	22	89	132	86	56	176	130	k__Bacteria;p__Bacteroidetes;c__Cytophagia;o__Cytophagales;f__Cytophagaceae;g__uncultured
OTU114	1	151	30	8	10	23	268	290	258	24	149	239	0	0	k__Bacteria;p__Bacteroidetes;c__Sphingobacteriia;o__Sphingobacteriales;f__Saprospiraceae
OTU65	0	0	0	0	0	1	116	250	800	19	115	63	0	0	k__Bacteria;p__Bacteroidetes;c__Cytophagia;o__Cytophagales;f__Cytophagaceae;g__Chryseolinea;s__uncultured_bacterium
OTU166	0	0	0	0	0	0	0	0	0	0	0	1	0	0	k__Bacteria;p__Nitrospirae;c__Nitrospira;o__Nitrospirales;f__Nitrospiraceae;g__Nitrospira
OTU49	0	0	0	0	0	0	0	0	0	0	0	0	0	0	k__Archaea;p__Thaumarchaeota;c__South_African_Gold_Mine_Gp_1(SAGMCG-1);o__uncultured_archaeon;f__uncultured_archaeon;g__uncultured_archaeon;s__uncultured_archaeon
OTU80	106	195	146	109	166	169	77	37	57	51	9	18	252	63	k__Bacteria;p__Firmicutes;c__Bacilli;o__Bacillales;f__Bacillaceae;g__Bacillus
OTU66	13	6	15	92	25	49	109	47	40	367	294	206	109	55	k__Bacteria;p__Chloroflexi;c__Gitt-GS-136;o__uncultured_bacterium;f__uncultured_bacterium;g__uncultured_bacterium;s__uncultured_bacterium
OTU218	1	0	0	1	2	0	0	0	0	0	0	0	1	13	k__Bacteria;p__Proteobacteria
OTU83	1	1	0	4	2	6	35	189	1014	9	12	19	1	0	k__Bacteria;p__Bacteroidetes;c__Sphingobacteriia;o__Sphingobacteriales;f__Saprospiraceae;g__uncultured;s__uncultured_Bacteroidetes_bacterium
OTU176	43	196	25	66	85	80	68	114	147	251	204	44	14	16	k__Bacteria;p__Bacteroidetes;c__Cytophagia;o__Cytophagales;f__Cytophagaceae
OTU194	88	39	247	120	128	76	85	113	188	12	42	43	42	59	k__Archaea;p__Thaumarchaeota;c__Soil_Crenarchaeotic_Group(SCG)
OTU48	1	0	0	0	0	0	0	3	0	247	3	8	1150	121	k__Bacteria;p__Actinobacteria;c__Actinobacteria;o__Propionibacteriales;f__Nocardioidaceae;g__Nocardioides
OTU807	58	51	121	137	94	202	46	87	88	73	45	24	129	193	k__Bacteria;p__Firmicutes;c__Bacilli
OTU56	983	80	77	4	39	1	96	8	2	0	0	4	0	0	k__Bacteria;p__Bacteroidetes;c__Flavobacteriia;o__Flavobacteriales;f__Flavobacteriaceae;g__Hoppeia
OTU2276	64	18	5	35	12	39	29	65	27	179	183	260	301	107	k__Bacteria;p__Actinobacteria;c__Actinobacteria;o__Propionibacteriales;f__Nocardioidaceae
OTU188	25	71	46	85	26	46	88	79	80	393	100	152	51	23	k__Bacteria;p__Planctomycetes;c__Planctomycetacia;o__Planctomycetales;f__Planctomycetaceae;g__Planctomyces
OTU116	3	0	11	88	10	14	0	2	2	99	39	804	43	20	k__Bacteria;p__Actinobacteria;c__MB-A2-108
OTU111	111	45	80	78	54	172	4	0	1	18	319	69	236	74	k__Bacteria;p__Proteobacteria;c__Alphaproteobacteria;o__Rhodospirillales;f__Rhodospirillaceae
OTU238	70	162	61	84	66	81	156	120	146	132	59	51	16	4	k__Bacteria;p__Proteobacteria;c__Gammaproteobacteria;o__Xanthomonadales;f__uncultured
OTU123	134	34	80	249	89	100	34	32	63	68	47	36	103	76	k__Bacteria;p__Gemmatimonadetes;c__Gemmatimonadetes;o__Gemmatimonadales;f__Gemmatimonadaceae;g__uncultured;s__uncultured_Gemmatimonadales_bacterium
OTU151	94	28	38	95	31	53	48	77	86	87	27	70	60	350	k__Bacteria;p__Actinobacteria;c__Acidimicrobiia;o__Acidimicrobiales;f__uncultured
OTU44	0	0	1	1	2	0	347	403	121	199	1	65	15	0	k__Bacteria;p__Actinobacteria;c__Acidimicrobiia;o__Acidimicrobiales;f__OM1_clade
OTU84	0	8	0	0	0	0	6	21	4	375	232	398	92	5	k__Bacteria;p__Actinobacteria;c__Acidimicrobiia;o__Acidimicrobiales;f__OM1_clade
OTU86	10	3	7	16	5	11	25	28	39	18	50	18	3	1	k__Bacteria;p__Proteobacteria;c__Betaproteobacteria;o__TRA3-20
OTU95	0	4	0	3	0	0	547	346	154	15	3	3	10	76	k__Bacteria;p__Proteobacteria;c__Alphaproteobacteria;o__Rhizobiales;f__Rhizobiaceae
OTU246	16	29	42	93	72	56	37	25	8	135	28	166	510	6	k__Bacteria;p__Actinobacteria;c__Acidimicrobiia;o__Acidimicrobiales;f__OM1_clade
OTU816	43	121	112	57	80	211	56	42	54	11	60	20	213	146	k__Bacteria;p__Firmicutes;c__Bacilli;o__Bacillales;f__Bacillaceae;g__Bacillus
OTU157	29	37	47	99	33	47	98	72	47	154	159	238	40	17	k__Bacteria;p__Proteobacteria;c__Betaproteobacteria;o__TRA3-20
OTU82	37	33	3	26	26	40	23	5	3	81	690	116	19	24	k__Bacteria;p__Proteobacteria;c__Alphaproteobacteria;o__Sphingomonadales;f__Erythrobacteraceae
OTU250	27	5	201	112	75	112	35	21	84	30	186	111	37	23	k__Bacteria;p__Proteobacteria;c__Deltaproteobacteria;o__Desulfurellales;f__Desulfurellaceae;g__H16;s__uncultured_Acidobacteriales_bacterium
OTU139	9	1	13	15	8	9	0	0	0	66	5	2	186	919	k__Bacteria;p__Actinobacteria;c__Actinobacteria;o__Propionibacteriales;f__Nocardioidaceae
OTU162	20	18	11	51	6	46	25	18	16	4	5	5	92	892	k__Bacteria;p__Actinobacteria;c__Acidimicrobiia;o__Acidimicrobiales;f__uncultured;g__uncultured_Aciditerrimonas_sp.;s__uncultured_Aciditerrimonas_sp.
OTU90	209	0	0	91	0	0	68	46	17	145	172	267	48	13	k__Bacteria;p__Actinobacteria;c__Actinobacteria;o__Micrococcales;f__Intrasporangiaceae;g__Oryzihumus;Ambiguous_taxa
OTU70	75	208	170	125	138	99	33	26	29	59	42	57	40	11	k__Bacteria;p__Proteobacteria;c__Betaproteobacteria;o__TRA3-20
OTU2781	10	14	13	32	20	13	40	33	17	133	19	74	623	159	k__Bacteria;p__Actinobacteria;c__Actinobacteria;o__Propionibacteriales;f__Nocardioidaceae;g__Nocardioides
OTU371	2	1	1	0	0	0	207	228	203	71	253	66	0	40	k__Bacteria;p__Acidobacteria;c__Blastocatellia;o__Blastocatellales;f__Blastocatellaceae_(Subgroup_4)
OTU75	254	41	54	12	18	118	74	82	203	5	10	43	0	5	k__Bacteria;p__Proteobacteria;c__Gammaproteobacteria;o__Xanthomonadales;f__Solimonadaceae;g__Polycyclovorans
OTU124	13	52	185	89	76	81	71	132	62	85	112	31	8	1	k__Bacteria;p__Nitrospirae;c__Nitrospira;o__Nitrospirales;f__Nitrospiraceae;g__Nitrospira
OTU135	0	0	0	0	0	3	281	214	312	9	7	5	5	2	k__Bacteria;p__Latescibacteria
OTU127	78	95	24	31	8	20	85	23	44	238	220	149	17	0	k__Bacteria;p__Chloroflexi;c__Anaerolineae;o__Anaerolineales;f__Anaerolineaceae;g__uncultured
OTU310	188	214	168	52	62	157	78	56	27	21	9	33	26	23	k__Bacteria;p__Chloroflexi;c__KD4-96;Ambiguous_taxa;Ambiguous_taxa;Ambiguous_taxa;Ambiguous_taxa
OTU184	223	41	47	52	13	162	11	2	3	9	2	4	71	490	k__Bacteria;p__Proteobacteria;c__Betaproteobacteria;o__Burkholderiales;f__Oxalobacteraceae
OTU523	62	41	162	144	165	163	64	52	71	17	3	52	16	34	k__Bacteria;p__Proteobacteria;c__Alphaproteobacteria;o__Rhizobiales;f__DUNssu044
OTU281	52	27	17	103	24	38	46	78	148	68	101	274	18	0	k__Bacteria;p__Gemmatimonadetes;c__Gemmatimonadetes;o__Gemmatimonadales;f__Gemmatimonadaceae;g__uncultured
OTU78	922	1	20	13	1	0	17	8	0	0	0	0	1	60	k__Bacteria;p__Chloroflexi;c__Chloroflexia;o__Herpetosiphonales;f__Herpetosiphonaceae;g__Herpetosiphon;s__uncultured_bacterium
OTU128	159	143	15	24	43	26	266	87	48	28	0	162	26	3	k__Bacteria;p__Actinobacteria;c__Acidimicrobiia;o__Acidimicrobiales;f__OM1_clade
OTU1683	124	57	97	108	84	314	17	45	61	32	5	7	53	43	k__Bacteria;p__Firmicutes;c__Bacilli;o__Bacillales
OTU610	76	13	5	21	5	19	113	16	19	356	222	114	11	0	k__Bacteria;p__Actinobacteria;c__Actinobacteria;o__Propionibacteriales;f__Nocardioidaceae;g__Aeromicrobium
OTU239	21	111	41	43	41	23	125	154	114	68	142	81	14	16	k__Bacteria;p__Acidobacteria;c__Subgroup_6
OTU99	38	86	139	127	123	130	19	13	1	97	92	78	76	17	k__Bacteria;p__Chloroflexi;c__S085
OTU1028	39	58	10	41	1	5	219	241	57	120	81	70	21	61	k__Bacteria;p__Proteobacteria;c__Alphaproteobacteria;o__Sphingomonadales;f__Sphingomonadaceae;g__Sphingomonas
OTU210	21	3	6	75	6	12	16	15	20	57	28	93	224	489	k__Bacteria;p__Actinobacteria;c__Actinobacteria;o__Streptomycetales;f__Streptomycetaceae;g__Streptomyces
OTU288	265	139	153	41	76	17	0	4	2	3	280	18	20	0	k__Bacteria;p__Bacteroidetes;c__Sphingobacteriia;o__Sphingobacteriales;f__Saprospiraceae;g__uncultured
OTU58	40	2	162	566	137	37	0	1	1	0	11	6	3	0	k__Bacteria;p__Gemmatimonadetes;c__AKAU4049
OTU63	67	68	41	383	120	123	16	30	7	22	7	13	23	25	k__Bacteria;p__Proteobacteria;c__Gammaproteobacteria;o__Xanthomonadales;f__Xanthomonadaceae
OTU216	0	0	0	0	0	0	0	0	0	0	0	0	0	0	k__Bacteria;p__Proteobacteria;c__Betaproteobacteria;o__B1-7BS
OTU1306	118	150	76	186	93	155	15	7	3	65	4	79	3	0	k__Bacteria;p__Acidobacteria;c__Blastocatellia;o__Blastocatellales;f__Blastocatellaceae_(Subgroup_4)
OTU105	10	149	267	4	194	380	0	0	0	0	0	3	0	0	k__Bacteria;p__Proteobacteria;c__Gammaproteobacteria;o__Gammaproteobacteria_Incertae_Sedis;f__Unknown_Family;g__uncultured
OTU113	11	1	1	20	1	8	105	156	10	182	80	255	68	44	k__Bacteria;p__Actinobacteria;c__Actinobacteria;o__Propionibacteriales;f__Nocardioidaceae;g__Nocardioides
OTU103	31	32	157	100	99	110	5	3	1	29	16	6	453	7	k__Bacteria;p__Bacteroidetes;c__Cytophagia;o__Cytophagales;f__Flammeovirgaceae;g__uncultured
OTU209	22	20	28	32	27	30	3	11	13	35	6	50	530	276	k__Bacteria;p__Actinobacteria;c__Actinobacteria;o__Streptomycetales;f__Streptomycetaceae;g__Streptomyces
OTU97	16	0	0	0	0	0	9	0	5	0	1	0	0	0	k__Archaea;p__Thaumarchaeota;c__Marine_Group_I;Ambiguous_taxa;Ambiguous_taxa;Ambiguous_taxa;Ambiguous_taxa
OTU307	21	61	109	207	101	68	75	61	35	59	10	80	29	23	k__Bacteria;p__Acidobacteria;c__Subgroup_6
OTU190	15	10	23	55	32	5	246	283	172	32	2	24	8	37	k__Bacteria;p__Actinobacteria;c__Acidimicrobiia;o__Acidimicrobiales;f__Iamiaceae;g__Iamia
OTU79	68	98	131	199	129	118	4	0	0	0	41	4	224	0	k__Bacteria;p__Chloroflexi;c__Anaerolineae;o__Anaerolineales;f__Anaerolineaceae
OTU903	7	30	31	31	46	19	61	35	136	162	227	120	21	6	k__Bacteria;p__Proteobacteria;c__Deltaproteobacteria;o__Desulfurellales;f__Desulfurellaceae;g__H16;s__uncultured_Acidobacteriales_bacterium
OTU172	898	22	0	3	0	0	2	0	0	0	0	0	0	0	k__Bacteria;p__Proteobacteria;c__Betaproteobacteria
OTU953	0	5	7	6	1	3	169	124	37	154	323	98	8	0	k__Bacteria;p__Actinobacteria;c__Acidimicrobiia;o__Acidimicrobiales;f__OM1_clade
OTU160	0	2	0	0	0	0	19	21	6	12	0	785	0	0	k__Bacteria;p__Chloroflexi
OTU93	16	16	299	245	130	270	5	1	9	0	0	1	0	1	k__Bacteria;p__Nitrospirae;c__Nitrospira;o__Nitrospirales;f__0319-6A21;g__uncultured_bacterium;s__uncultured_bacterium
OTU213	2	1	0	5	0	2	13	10	6	214	82	289	248	53	k__Bacteria;p__Actinobacteria;c__Actinobacteria;o__Propionibacteriales;f__Nocardioidaceae;g__Nocardioides
OTU749	131	139	46	116	45	111	38	7	3	36	75	126	48	0	k__Bacteria;p__Proteobacteria;c__Gammaproteobacteria;o__Xanthomonadales;f__JTB255_marine_benthic_group
OTU2029	9	13	85	131	36	109	124	109	74	54	37	37	44	63	k__Bacteria;p__Chloroflexi;c__KD4-96;Ambiguous_taxa;Ambiguous_taxa;Ambiguous_taxa;Ambiguous_taxa
OTU104	18	34	39	91	51	34	187	209	90	92	5	44	1	0	k__Bacteria;p__Actinobacteria;c__Actinobacteria;o__Propionibacteriales;f__Nocardioidaceae;g__Aeromicrobium;Ambiguous_taxa
OTU183	143	56	48	167	140	205	0	0	0	49	28	16	54	7	k__Bacteria;p__Actinobacteria;c__Acidimicrobiia;o__Acidimicrobiales;f__uncultured
OTU146	56	20	100	112	73	167	6	10	26	11	5	6	141	196	k__Bacteria;p__Firmicutes;c__Bacilli;o__Bacillales;f__Paenibacillaceae;g__Ammoniphilus
OTU868	90	33	110	175	39	64	85	63	51	23	10	26	14	139	k__Bacteria;p__Proteobacteria;c__Betaproteobacteria;o__Burkholderiales;f__Comamonadaceae
OTU71	151	0	0	109	310	102	34	35	73	0	0	0	3	3	k__Bacteria;p__Actinobacteria;c__Thermoleophilia;o__Solirubrobacterales;f__Patulibacteraceae;g__Patulibacter;Ambiguous_taxa
OTU1882	31	3	141	287	76	119	16	25	24	20	28	49	82	20	k__Bacteria;p__Acidobacteria;c__Subgroup_6;o__Acidobacteria_bacterium_WX27;f__Acidobacteria_bacterium_WX27;g__Acidobacteria_bacterium_WX27;s__Acidobacteria_bacterium_WX27
OTU126	53	78	77	107	112	83	29	48	97	11	21	19	10	24	k__Bacteria;p__Proteobacteria;c__Betaproteobacteria;o__Nitrosomonadales;f__Nitrosomonadaceae;g__uncultured
OTU107	123	82	6	419	22	7	18	27	135	5	0	1	1	18	k__Bacteria;p__Bacteroidetes;c__Sphingobacteriia;o__Sphingobacteriales;f__Chitinophagaceae;g__Flavisolibacter
OTU76	120	163	100	83	56	107	14	1	0	18	25	108	92	9	k__Bacteria;p__Proteobacteria;c__Alphaproteobacteria;o__Rhodospirillales;f__Rhodospirillaceae;g__uncultured
OTU77	194	44	146	130	107	70	6	10	13	36	1	16	70	37	k__Bacteria;p__Proteobacteria;c__Alphaproteobacteria;o__Sphingomonadales;f__Sphingomonadaceae;g__Sphingomonas
OTU152	29	16	73	50	62	61	35	53	70	146	114	13	91	72	k__Bacteria;p__Firmicutes;c__Bacilli;o__Bacillales;f__Bacillaceae;g__Bacillus
OTU1637	45	102	13	8	6	46	39	62	87	129	163	114	6	0	k__Bacteria;p__Proteobacteria;c__Gammaproteobacteria;o__Xanthomonadales;f__uncultured
OTU170	408	47	1	1	88	2	30	53	178	0	0	1	1	0	k__Bacteria;p__Proteobacteria;c__Betaproteobacteria;o__Nitrosomonadales;f__Nitrosomonadaceae;g__Nitrosomonas;s__Nitrosomonas_nitrosa
OTU181	106	122	25	44	43	28	134	49	27	53	94	27	31	64	k__Bacteria;p__Proteobacteria;c__Alphaproteobacteria;o__Rhizobiales;f__Hyphomicrobiaceae;Ambiguous_taxa;s__uncultured_bacterium
OTU163	6	5	8	6	5	45	4	10	41	652	16	15	6	0	k__Bacteria;p__Firmicutes;c__Bacilli;o__Bacillales;f__Alicyclobacillaceae;g__Tumebacillus;Ambiguous_taxa
OTU278	20	31	51	66	72	71	57	114	46	14	45	140	14	13	k__Bacteria;p__Acidobacteria;c__Subgroup_6
OTU145	80	96	49	17	70	55	146	65	48	22	20	39	9	1	k__Bacteria;p__Proteobacteria;c__Alphaproteobacteria;o__Rhizobiales;f__Hyphomicrobiaceae
OTU2195	18	24	172	125	95	218	15	17	30	39	12	3	32	6	k__Bacteria;p__Firmicutes;c__Bacilli;o__Bacillales
OTU1017	6	26	0	0	0	1	98	77	56	4	11	455	0	0	k__Bacteria;p__Chloroflexi
OTU119	152	83	100	134	131	143	0	2	0	0	1	7	9	30	k__Bacteria;p__Chloroflexi;c__Anaerolineae;o__Anaerolineales;f__Anaerolineaceae;g__uncultured
OTU680	61	4	25	48	19	81	83	24	21	38	52	35	301	47	k__Bacteria;p__Actinobacteria;c__Acidimicrobiia;o__Acidimicrobiales;f__uncultured;g__uncultured_Acidimicrobidae_bacterium;s__uncultured_Acidimicrobidae_bacterium
OTU356	4	13	12	140	53	47	108	116	100	24	55	39	28	36	k__Bacteria;p__Proteobacteria;c__Alphaproteobacteria;o__Rhizobiales;f__Rhizobiaceae
OTU110	9	5	10	37	14	9	2	0	8	163	204	270	20	1	k__Bacteria
OTU279	3	7	1	4	5	0	25	176	438	8	13	30	3	10	k__Bacteria;p__Bacteroidetes;c__Sphingobacteriia;o__Sphingobacteriales;f__Saprospiraceae;g__uncultured
OTU275	10	13	38	32	14	50	17	35	76	36	38	10	173	303	k__Bacteria;p__Firmicutes;c__Bacilli;o__Bacillales;f__Planococcaceae;g__Domibacillus;Ambiguous_taxa
OTU230	130	53	8	54	6	17	138	117	112	46	28	36	10	13	k__Bacteria;p__Proteobacteria;c__Alphaproteobacteria;o__Rhizobiales;f__Bradyrhizobiaceae;g__Bradyrhizobium
OTU178	29	19	26	165	95	29	52	99	12	71	4	108	24	4	k__Bacteria;p__Chloroflexi;c__Thermomicrobia;o__JG30-KF-CM45
OTU134	1	4	7	7	16	5	228	124	249	37	19	10	22	0	k__Bacteria;p__Firmicutes;c__Erysipelotrichia;o__Erysipelotrichales;f__Erysipelotrichaceae;g__Turicibacter
OTU419	31	104	181	114	101	54	18	12	12	33	23	40	33	8	k__Bacteria;p__Chloroflexi;c__Ardenticatenia;o__uncultured
OTU233	108	126	30	21	40	71	58	55	113	13	9	25	12	48	k__Bacteria;p__Proteobacteria;c__Betaproteobacteria;o__Nitrosomonadales;f__Nitrosomonadaceae;g__uncultured;s__uncultured_Oxalobacteraceae_bacterium
OTU51	32	22	181	85	218	109	0	0	0	12	3	39	2	0	k__Bacteria;p__Gemmatimonadetes;c__S0134_terrestrial_group
OTU88	102	91	126	107	96	168	6	3	20	0	3	26	8	0	k__Bacteria;p__Gemmatimonadetes;c__BD2-11_terrestrial_group;Ambiguous_taxa;Ambiguous_taxa;Ambiguous_taxa;Ambiguous_taxa
OTU122	79	82	64	67	52	63	11	32	62	49	70	20	53	60	k__Bacteria;p__Firmicutes;c__Bacilli;o__Bacillales;f__Bacillaceae;g__Bacillus;s__Bacillus_beringensis
OTU150	23	35	31	34	65	23	34	17	26	106	82	71	100	64	k__Bacteria;p__Proteobacteria;c__Gammaproteobacteria;o__Xanthomonadales;f__Xanthomonadales_Incertae_Sedis;g__Steroidobacter
OTU175	75	106	99	144	56	135	2	10	43	6	20	1	16	25	k__Bacteria;p__Firmicutes;c__Bacilli;o__Bacillales
OTU140	33	14	43	55	18	23	12	4	4	141	34	206	91	31	k__Bacteria;p__Chloroflexi;c__Anaerolineae;o__Anaerolineales;f__Anaerolineaceae;g__uncultured
OTU132	77	19	22	62	34	41	67	52	13	118	31	21	126	34	k__Bacteria;p__Chloroflexi;c__Thermomicrobia;o__AKYG1722
OTU158	28	8	29	5	10	76	142	100	163	37	59	31	1	0	k__Bacteria;p__Proteobacteria
OTU155	29	14	133	221	121	170	13	4	3	0	2	7	13	0	k__Bacteria;p__Acidobacteria;c__Subgroup_6
OTU212	9	0	1	11	0	2	1	50	6	135	74	235	120	50	k__Bacteria;p__Actinobacteria;c__MB-A2-108;o__uncultured_bacterium_#0425-2M17;f__uncultured_bacterium_#0425-2M17;g__uncultured_bacterium_#0425-2M17;s__uncultured_bacterium_#0425-2M17
OTU466	39	37	29	57	35	49	39	32	28	119	34	63	122	27	k__Bacteria;p__Proteobacteria;c__Alphaproteobacteria;o__Rhodobacterales;f__Rhodobacteraceae
OTU1281	214	232	25	61	16	77	29	6	1	17	5	13	5	0	k__Bacteria;p__Acidobacteria;c__Blastocatellia;o__Blastocatellales;f__Blastocatellaceae_(Subgroup_4)
OTU303	10	17	5	3	3	4	170	30	32	65	46	237	14	5	k__Bacteria;p__Actinobacteria;c__Actinobacteria;o__Pseudonocardiales;f__Pseudonocardiaceae;g__Pseudonocardia
OTU106	76	99	104	111	138	62	2	28	34	3	3	33	5	0	k__Bacteria;p__Bacteroidetes;c__Sphingobacteriia;o__Sphingobacteriales;f__Saprospiraceae;g__uncultured
OTU400	28	23	35	78	41	146	27	37	24	26	22	45	25	157	k__Bacteria;p__Actinobacteria;c__Actinobacteria;o__Micrococcales;f__Microbacteriaceae;g__Agromyces;Ambiguous_taxa
OTU2653	35	16	14	15	24	20	121	56	97	33	14	24	11	43	k__Bacteria;p__Proteobacteria;c__Betaproteobacteria;o__Burkholderiales;f__Comamonadaceae
OTU133	70	9	0	3	4	1	316	27	222	0	0	0	0	0	k__Bacteria;p__Proteobacteria;c__Gammaproteobacteria;o__Cellvibrionales;f__Porticoccaceae;g__C1-B045;s__uncultured_sulfur-oxidizing_symbiont_bacterium
OTU537	4	6	13	22	25	16	126	70	70	42	120	54	40	46	k__Bacteria;p__Proteobacteria;c__Alphaproteobacteria;o__Rhizobiales;f__Rhodobiaceae;g__uncultured;s__uncultured_Rhodobiaceae_bacterium
OTU258	7	21	5	33	4	12	29	20	73	56	337	69	1	37	k__Bacteria;p__Acidobacteria;c__Blastocatellia;o__Blastocatellales;f__Blastocatellaceae_(Subgroup_4);g__Blastocatella
OTU518	18	40	21	46	29	41	45	16	16	18	285	108	0	0	k__Bacteria;p__Proteobacteria;c__Gammaproteobacteria;o__Xanthomonadales;f__JTB255_marine_benthic_group
OTU753	3	25	22	22	25	23	40	33	12	99	203	135	17	11	k__Bacteria;p__Acidobacteria;c__Subgroup_6
OTU144	43	14	74	45	24	113	9	34	26	4	0	8	149	101	k__Archaea;p__Thaumarchaeota;c__Soil_Crenarchaeotic_Group(SCG)
OTU535	8	13	67	74	22	46	19	27	21	244	4	21	108	18	k__Bacteria;p__Firmicutes;c__Bacilli;o__Bacillales;f__Bacillaceae;g__Oceanobacillus
OTU810	15	15	83	113	66	96	45	28	32	47	18	17	23	92	k__Bacteria;p__Chloroflexi;c__KD4-96
OTU182	44	65	16	141	36	25	65	29	46	65	19	8	17	86	k__Bacteria;p__Verrucomicrobia;c__OPB35_soil_group
OTU72	5	268	212	0	9	230	0	0	0	0	0	0	0	0	k__Bacteria;p__Proteobacteria;c__Gammaproteobacteria;o__Xanthomonadales;f__Solimonadaceae
OTU1030	5	1	1	1	1	3	202	143	177	25	17	62	0	0	k__Bacteria;p__Acidobacteria;c__Subgroup_6
OTU101	291	25	92	0	25	228	0	0	0	0	0	0	0	0	k__Bacteria;p__Proteobacteria;c__Gammaproteobacteria
OTU193	13	21	61	183	46	26	20	28	29	75	65	60	24	1	k__Bacteria;p__Gemmatimonadetes;c__Gemmatimonadetes;o__Gemmatimonadales;f__Gemmatimonadaceae
OTU138	17	6	0	9	1	1	3	52	27	82	175	227	30	5	k__Bacteria;p__Proteobacteria;c__Gammaproteobacteria;o__Xanthomonadales;f__Xanthomonadaceae;g__Lysobacter
OTU572	9	15	25	74	36	17	104	105	56	35	54	37	12	2	k__Bacteria;p__Acidobacteria;c__Subgroup_6
OTU490	58	61	73	136	115	78	11	5	35	25	8	13	32	16	k__Bacteria;p__Proteobacteria;c__Betaproteobacteria;o__Nitrosomonadales;f__Nitrosomonadaceae;g__uncultured;s__uncultured_Burkholderiaceae_bacterium
OTU164	0	0	3	2	0	3	10	14	5	180	371	62	3	0	k__Bacteria;p__Actinobacteria;c__Acidimicrobiia;o__Acidimicrobiales;f__OM1_clade
OTU98	95	162	143	0	229	13	0	0	0	0	0	0	0	0	k__Bacteria;p__Proteobacteria;c__Betaproteobacteria;o__Methylophilales;f__Methylophilaceae;g__Methylotenera
OTU252	32	9	19	22	11	43	33	54	51	101	41	157	53	15	k__Bacteria;p__Proteobacteria;c__Gammaproteobacteria;o__Xanthomonadales;f__Xanthomonadaceae;g__Luteimonas
OTU343	19	14	47	41	20	58	34	34	31	50	131	62	56	71	k__Bacteria;p__Planctomycetes;c__Planctomycetacia;o__Planctomycetales;f__Planctomycetaceae;g__uncultured
OTU354	15	6	9	30	21	29	14	133	72	22	79	57	120	58	k__Bacteria;p__Proteobacteria;c__Alphaproteobacteria;o__Sphingomonadales;f__Sphingomonadaceae
OTU92	0	45	14	0	1	10	167	130	59	10	67	116	3	0	k__Bacteria;p__Proteobacteria;c__Alphaproteobacteria;o__Rhizobiales
OTU141	0	0	0	0	0	0	1	0	0	0	0	0	0	0	k__Archaea;p__Thaumarchaeota
OTU625	0	0	0	0	0	0	0	0	0	0	0	0	0	0	k__Bacteria;p__Proteobacteria;c__SPOTSOCT00m83;o__uncultured_bacterium;f__uncultured_bacterium;g__uncultured_bacterium;s__uncultured_bacterium
OTU179	113	114	73	19	31	13	41	81	121	2	0	5	0	13	k__Bacteria;p__Proteobacteria;c__Gammaproteobacteria;o__Xanthomonadales;f__Xanthomonadaceae;g__Arenimonas
OTU173	16	39	20	28	8	44	15	3	3	158	61	212	1	0	k__Bacteria;p__Gemmatimonadetes
OTU2293	68	5	0	271	19	40	159	1	10	1	0	0	2	42	k__Bacteria;p__Proteobacteria;c__Betaproteobacteria;o__Methylophilales;f__Methylophilaceae
OTU222	16	17	5	12	6	8	74	24	30	66	108	160	19	81	k__Bacteria;p__Acidobacteria;c__Subgroup_6
OTU2009	18	3	87	94	31	69	1	1	3	0	1	1	12	5	k__Bacteria;p__Nitrospirae;c__Nitrospira;o__Nitrospirales;f__0319-6A21
OTU197	1	0	4	1	6	11	4	8	24	273	16	26	14	266	k__Bacteria;p__Actinobacteria;c__Actinobacteria;o__Pseudonocardiales;f__Pseudonocardiaceae;g__Actinomycetospora;Ambiguous_taxa
OTU294	48	71	82	92	68	105	74	27	29	10	2	1	2	2	k__Bacteria;p__Proteobacteria;c__Alphaproteobacteria;o__Rhodospirillales;f__AKYH478
OTU130	70	18	19	111	16	6	5	2	10	4	227	7	1	96	k__Archaea;p__Thaumarchaeota;c__Soil_Crenarchaeotic_Group(SCG);o__uncultured_euryarchaeote;f__uncultured_euryarchaeote;g__uncultured_euryarchaeote;s__uncultured_euryarchaeote
OTU264	8	52	23	29	21	23	87	104	49	62	71	40	10	0	k__Bacteria;p__Proteobacteria;c__Alphaproteobacteria;o__Caulobacterales;f__Hyphomonadaceae;g__Woodsholea;s__uncultured_alpha_proteobacterium
OTU261	4	28	31	33	21	31	33	43	31	56	90	137	38	23	k__Bacteria;p__Proteobacteria;c__Alphaproteobacteria;o__Rhizobiales;f__Hyphomicrobiaceae;g__Pedomicrobium
OTU167	3	68	0	1	0	0	133	159	212	17	1	3	0	4	k__Bacteria;p__Proteobacteria;c__Alphaproteobacteria;o__Rhodospirillales;f__AKYH478;g__uncultured_bacterium;s__uncultured_bacterium
OTU94	6	9	15	31	7	39	34	16	15	174	116	120	4	16	k__Bacteria;p__Acidobacteria;c__Blastocatellia;o__Blastocatellales;f__Blastocatellaceae_(Subgroup_4);g__Stenotrophobacter;Ambiguous_taxa
OTU672	49	59	100	61	127	79	6	5	25	8	19	12	33	26	k__Bacteria;p__Proteobacteria;c__Betaproteobacteria;o__Nitrosomonadales;f__Nitrosomonadaceae;g__uncultured;s__uncultured_Burkholderiales_bacterium
OTU131	31	33	34	70	21	57	28	15	1	81	86	106	19	0	k__Bacteria;p__Planctomycetes;c__Planctomycetacia;o__Planctomycetales;f__Planctomycetaceae;g__Blastopirellula
OTU635	125	87	21	32	17	74	76	48	48	0	6	31	26	0	k__Bacteria;p__Proteobacteria;c__Gammaproteobacteria;o__Pseudomonadales;f__Pseudomonadaceae;g__Pseudomonas
OTU339	9	23	137	121	66	64	9	14	4	0	2	1	171	4	k__Bacteria;p__Firmicutes;c__Bacilli;o__Bacillales;f__Bacillaceae;g__Halobacillus;Ambiguous_taxa
OTU195	7	21	101	76	98	202	25	30	21	2	0	6	2	0	k__Bacteria;p__Acidobacteria;c__Blastocatellia;o__Blastocatellales;f__Blastocatellaceae_(Subgroup_4);g__DS-100
OTU3144	33	11	16	58	31	18	84	74	28	53	31	117	8	2	k__Bacteria;p__Acidobacteria;c__Subgroup_6
OTU1220	28	30	75	78	52	71	4	13	16	12	12	6	189	52	k__Bacteria;p__Firmicutes;c__Bacilli;o__Bacillales;f__Bacillaceae
OTU219	19	40	16	27	26	29	56	144	109	24	19	11	25	49	k__Bacteria;p__Proteobacteria;c__Alphaproteobacteria;o__Sphingomonadales;f__Erythrobacteraceae;g__Altererythrobacter
OTU117	25	90	6	34	26	13	124	50	120	26	53	8	1	2	k__Bacteria;p__Proteobacteria;c__Gammaproteobacteria;o__Xanthomonadales;f__Xanthomonadales_Incertae_Sedis;g__Acidibacter;s__uncultured_proteobacterium
OTU255	1	3	13	21	6	34	37	36	20	85	98	175	40	12	k__Bacteria;p__Proteobacteria;c__Alphaproteobacteria;o__Rhizobiales;f__JG34-KF-361
OTU366	4	15	39	45	36	40	88	54	38	45	77	47	10	12	k__Bacteria;p__Proteobacteria;c__Alphaproteobacteria;o__Rhizobiales;f__Hyphomicrobiaceae;g__Pedomicrobium;s__uncultured_Hyphomicrobiaceae_bacterium
OTU408	64	108	68	8	104	22	47	93	7	6	1	0	14	38	k__Bacteria;p__Actinobacteria;c__Actinobacteria;o__Micrococcales;f__Microbacteriaceae
OTU376	71	7	28	3	17	28	20	34	52	29	72	157	19	2	k__Bacteria;p__Planctomycetes;c__Planctomycetacia;o__Planctomycetales;f__Planctomycetaceae;g__Pirellula
OTU217	1	1	0	0	0	0	0	0	0	0	0	0	0	0	k__Bacteria;p__Nitrospirae;c__Nitrospira;o__Nitrospirales;f__Nitrospiraceae;g__Nitrospira
OTU818	64	15	50	32	125	62	3	15	2	6	7	2	80	122	k__Bacteria;p__Proteobacteria;c__Alphaproteobacteria;o__Rhizobiales;f__Hyphomicrobiaceae
OTU237	47	51	48	66	42	49	30	12	5	32	69	86	18	17	k__Bacteria;p__Proteobacteria;c__Alphaproteobacteria;o__Rhizobiales
OTU696	76	76	34	66	33	30	21	25	24	47	69	60	0	0	k__Bacteria;p__Gemmatimonadetes;c__Gemmatimonadetes;o__Gemmatimonadales;f__Gemmatimonadaceae;g__uncultured
OTU177	130	67	44	135	97	48	4	1	0	0	0	0	44	6	k__Bacteria;p__Gemmatimonadetes;c__S0134_terrestrial_group;o__uncultured_bacterium;f__uncultured_bacterium;g__uncultured_bacterium;s__uncultured_bacterium
OTU349	16	20	49	82	47	87	36	34	0	70	30	58	41	0	k__Bacteria;p__Chloroflexi;c__Thermomicrobia;o__JG30-KF-CM45;f__uncultured_Chloroflexi_bacterium;g__uncultured_Chloroflexi_bacterium;s__uncultured_Chloroflexi_bacterium
OTU2823	13	13	26	52	15	57	6	8	3	24	8	2	270	111	k__Bacteria;p__Firmicutes;c__Bacilli;o__Bacillales
OTU200	1	0	10	9	6	2	15	24	16	14	4	5	238	292	k__Bacteria;p__Actinobacteria;c__Actinobacteria;o__Frankiales;f__uncultured;Ambiguous_taxa;Ambiguous_taxa
OTU300	16	124	57	112	144	63	3	4	0	3	8	18	2	6	k__Bacteria;p__Planctomycetes;c__Phycisphaerae;o__Phycisphaerales;f__Phycisphaeraceae
OTU1746	10	15	104	120	43	41	38	16	39	42	14	6	31	56	k__Bacteria;p__Firmicutes;c__Bacilli;o__Bacillales;f__Bacillaceae;g__Bacillus
OTU671	23	29	35	102	39	42	96	24	31	24	48	45	7	3	k__Bacteria;p__Acidobacteria;c__Subgroup_6
OTU517	68	35	27	91	29	97	51	39	32	4	7	55	3	1	k__Bacteria;p__Planctomycetes;c__Planctomycetacia;o__Planctomycetales;f__Planctomycetaceae;g__Pirellula;s__uncultured_bacterium
OTU192	1	0	155	156	89	160	2	0	1	0	0	0	1	0	k__Bacteria;p__Chloroflexi
OTU268	1	3	16	29	4	32	12	4	9	86	330	15	13	4	k__Bacteria;p__Chloroflexi;c__Anaerolineae;o__Anaerolineales;f__Anaerolineaceae;g__uncultured
OTU359	0	0	0	3	0	0	31	69	41	17	54	163	1	0	k__Bacteria
OTU590	20	12	5	3	5	3	1	0	0	0	0	0	600	0	k__Bacteria;p__Bacteroidetes;c__Flavobacteriia;o__Flavobacteriales;f__Flavobacteriaceae;g__Salinimicrobium
OTU760	18	64	40	120	47	32	46	30	22	25	10	59	7	2	k__Bacteria;p__Acidobacteria;c__Subgroup_6
OTU208	10	8	4	14	3	14	14	4	9	48	19	73	43	143	k__Bacteria;p__Proteobacteria;c__Alphaproteobacteria;o__Rhizobiales;f__Rhodobiaceae;Ambiguous_taxa;Ambiguous_taxa
OTU142	12	12	13	20	6	24	25	52	45	50	44	31	132	54	k__Bacteria;p__Proteobacteria;c__Gammaproteobacteria;o__Enterobacteriales;f__Enterobacteriaceae
OTU189	16	82	122	48	22	72	6	83	16	2	0	27	0	0	k__Bacteria;p__Latescibacteria;Ambiguous_taxa;Ambiguous_taxa;Ambiguous_taxa;Ambiguous_taxa;Ambiguous_taxa
OTU2514	1	0	0	0	0	1	172	282	62	0	0	0	0	0	k__Bacteria;p__Proteobacteria;c__Gammaproteobacteria;o__Pseudomonadales;f__Pseudomonadaceae;g__Pseudomonas
OTU154	0	11	72	29	38	32	6	0	2	75	192	91	1	0	k__Bacteria;p__Bacteroidetes;c__Cytophagia;o__Cytophagales;f__Cytophagaceae
OTU214	5	0	5	20	14	6	6	5	2	348	58	51	9	1	k__Bacteria;p__Actinobacteria;c__Actinobacteria;o__Propionibacteriales;f__Nocardioidaceae;g__Nocardioides
OTU221	61	14	25	37	32	52	27	30	22	50	43	80	13	36	k__Bacteria;p__Proteobacteria;c__Alphaproteobacteria;o__Rhizobiales
OTU950	125	5	0	1	1	0	92	75	128	0	3	4	0	0	k__Bacteria;p__Proteobacteria;c__Betaproteobacteria;o__Nitrosomonadales;f__Nitrosomonadaceae;g__uncultured
OTU545	8	24	11	14	17	21	62	19	58	8	0	1	0	2	k__Bacteria;p__Nitrospirae;c__Nitrospira;o__Nitrospirales;f__Nitrospiraceae;g__Nitrospira
OTU91	204	131	83	24	41	54	1	1	1	0	0	0	2	0	k__Bacteria;p__Acidobacteria;c__Blastocatellia;o__Blastocatellales;f__Blastocatellaceae_(Subgroup_4)
OTU374	0	0	0	14	4	0	10	35	3	28	248	152	40	0	k__Bacteria;p__Actinobacteria;c__MB-A2-108
OTU81	104	47	16	121	24	55	22	6	10	21	5	2	10	113	k__Bacteria;p__Chloroflexi;c__Anaerolineae;o__Anaerolineales;f__Anaerolineaceae;g__uncultured;Ambiguous_taxa
OTU186	60	44	31	27	51	32	80	34	15	32	16	11	27	76	k__Bacteria;p__Planctomycetes;c__Planctomycetacia;o__Planctomycetales;f__Planctomycetaceae;g__Pir4_lineage
OTU503	28	31	14	41	35	7	21	33	40	37	12	12	89	141	k__Bacteria;p__Proteobacteria;c__Alphaproteobacteria;o__Rhizobiales;f__Methylobacteriaceae;g__Microvirga
OTU234	38	18	6	9	79	69	26	71	100	26	11	32	4	0	k__Bacteria;p__Proteobacteria;c__Gammaproteobacteria
OTU304	40	25	16	18	10	34	34	85	105	1	1	9	127	22	k__Archaea;p__Thaumarchaeota;c__Soil_Crenarchaeotic_Group(SCG);o__Unknown_Order;f__Unknown_Family;g__Candidatus_Nitrososphaera
OTU147	29	75	61	67	52	154	6	2	0	18	0	54	0	0	k__Bacteria;p__Acidobacteria;c__Blastocatellia;o__Blastocatellales;f__Blastocatellaceae_(Subgroup_4);g__DS-100
OTU161	0	0	0	0	0	0	13	159	69	13	2	161	0	0	k__Bacteria;p__Bacteroidetes;c__Sphingobacteriia;o__Sphingobacteriales;f__Chitinophagaceae
OTU622	32	16	30	46	15	53	13	26	2	53	25	139	44	0	k__Bacteria;p__Chloroflexi;c__Thermomicrobia;o__JG30-KF-CM45
OTU168	235	108	1	20	2	1	15	20	58	3	8	30	0	0	k__Bacteria;p__Bacteroidetes;c__Cytophagia;o__Cytophagales;f__Cytophagaceae;g__Chryseolinea
OTU276	0	6	0	0	0	0	66	137	251	1	0	12	0	0	k__Bacteria;p__Latescibacteria;Ambiguous_taxa;Ambiguous_taxa;Ambiguous_taxa;Ambiguous_taxa;Ambiguous_taxa
OTU247	10	10	37	188	71	41	8	15	13	28	12	30	9	29	k__Bacteria;p__Gemmatimonadetes;c__Gemmatimonadetes;o__Gemmatimonadales;f__Gemmatimonadaceae
OTU232	159	49	33	105	44	53	8	0	3	10	14	12	0	2	k__Bacteria;p__Chloroflexi;c__Anaerolineae;o__Anaerolineales;f__Anaerolineaceae;g__uncultured
OTU112	2	1	9	2	5	2	65	26	48	18	195	114	4	12	k__Bacteria;p__Acidobacteria;c__Subgroup_6
OTU345	61	23	22	168	61	44	4	5	7	13	0	10	46	20	k__Bacteria;p__Gemmatimonadetes;c__Longimicrobia;o__Longimicrobiales;f__Longimicrobiaceae
OTU269	0	7	13	13	2	1	451	20	2	0	0	0	0	0	k__Bacteria;p__Chloroflexi;c__Anaerolineae;o__Anaerolineales;f__Anaerolineaceae;g__uncultured
OTU373	4	5	33	13	9	8	13	79	49	10	160	106	6	1	k__Bacteria;p__Proteobacteria;c__Alphaproteobacteria;o__Rhizobiales;f__KF-JG30-B3;g__uncultured_bacterium;s__uncultured_bacterium
OTU315	7	104	38	1	13	7	49	47	67	9	68	70	0	0	k__Bacteria;p__Latescibacteria;c__uncultured_soil_bacterium;o__uncultured_soil_bacterium;f__uncultured_soil_bacterium;g__uncultured_soil_bacterium;s__uncultured_soil_bacterium
OTU776	10	426	36	0	43	16	0	0	0	0	0	0	0	0	k__Archaea;p__Thaumarchaeota;c__Marine_Group_I;o__Unknown_Order;f__Unknown_Family;Ambiguous_taxa;Ambiguous_taxa
OTU148	32	79	65	34	27	122	41	4	13	5	67	2	1	2	k__Bacteria;p__Chlorobi;c__Chlorobia;o__Chlorobiales;f__SJA-28
OTU211	0	0	0	4	0	0	0	0	0	1	0	0	172	396	k__Bacteria;p__Actinobacteria;c__Actinobacteria;o__Pseudonocardiales;f__Pseudonocardiaceae
OTU333	37	100	64	67	36	38	7	19	104	0	3	0	17	0	k__Bacteria;p__Firmicutes;c__Bacilli;o__Bacillales;f__Alicyclobacillaceae;g__Tumebacillus
OTU149	45	88	18	68	29	75	31	29	32	29	17	22	3	0	k__Bacteria;p__Acidobacteria;c__Blastocatellia;o__Blastocatellales;f__Blastocatellaceae_(Subgroup_4)
OTU215	0	0	0	0	0	0	0	8	0	2	501	13	0	0	k__Bacteria;p__Acidobacteria;c__Blastocatellia;o__Blastocatellales;f__Blastocatellaceae_(Subgroup_4);g__11-24
OTU96	0	10	0	0	0	0	17	0	22	0	0	0	0	0	k__Bacteria;p__Proteobacteria;c__MACA-EFT26;o__uncultured_bacterium;f__uncultured_bacterium;g__uncultured_bacterium;s__uncultured_bacterium
OTU1916	20	18	40	61	41	62	34	18	17	35	21	4	73	61	k__Bacteria;p__Firmicutes;c__Bacilli;o__Bacillales;f__Bacillaceae;g__Bacillus
OTU1999	21	21	6	22	8	19	43	17	19	54	130	76	35	13	k__Bacteria;p__Acidobacteria;c__Subgroup_6
OTU391	0	0	0	0	0	0	2	1	1	2	358	24	2	1	k__Bacteria;p__Gemmatimonadetes;c__Gemmatimonadetes;o__Gemmatimonadales;f__Gemmatimonadaceae
OTU395	0	0	0	0	0	0	0	0	0	0	0	0	0	0	k__Archaea;p__Woesearchaeota_(DHVEG-6)
OTU485	16	1	7	50	3	7	10	16	7	145	34	144	35	6	k__Bacteria;p__Actinobacteria;c__Thermoleophilia;o__Solirubrobacterales;f__Elev-16S-1332
OTU1128	33	10	3	10	3	9	40	5	15	47	224	28	10	25	k__Bacteria;p__Proteobacteria;c__Alphaproteobacteria;o__Rhodospirillales;f__Rhodospirillaceae
OTU502	11	17	32	18	39	41	51	65	75	41	7	23	41	33	k__Bacteria;p__Proteobacteria;c__Deltaproteobacteria;o__Desulfurellales;f__Desulfurellaceae;g__H16
OTU423	108	62	20	41	15	39	135	17	16	19	11	6	2	0	k__Bacteria;p__Planctomycetes;c__Planctomycetacia;o__Planctomycetales;f__Planctomycetaceae;g__Planctomyces;s__uncultured_Planctomyces_sp.
OTU229	250	88	35	20	69	12	0	0	0	0	0	7	0	0	k__Bacteria;p__Planctomycetes;c__Planctomycetacia;o__Planctomycetales;f__Planctomycetaceae;g__Planctomyces
OTU1024	10	1	0	39	1	0	130	93	30	46	40	75	20	1	k__Bacteria;p__Actinobacteria;c__Actinobacteria;o__Micrococcales;f__Intrasporangiaceae
OTU100	150	42	7	8	66	9	55	23	38	2	10	50	0	0	k__Bacteria;p__Proteobacteria;c__Gammaproteobacteria;o__WN-HWB-116
OTU1039	1	0	1	1	2	0	39	160	228	0	0	3	3	4	k__Bacteria;p__Acidobacteria;c__Blastocatellia;o__Blastocatellales;f__Blastocatellaceae_(Subgroup_4)
OTU136	0	0	0	0	0	0	5	41	99	291	3	31	0	1	k__Bacteria;p__Bacteroidetes;c__Sphingobacteriia;o__Sphingobacteriales;f__Chitinophagaceae;g__Chitinophaga;s__uncultured_soil_bacterium
OTU203	5	2	6	26	7	16	14	6	26	121	221	30	0	0	k__Bacteria;p__Acidobacteria;c__Blastocatellia;o__Blastocatellales;f__Blastocatellaceae_(Subgroup_4);g__Blastocatella;s__uncultured_Acidobacteria_bacterium
OTU204	1	0	0	0	0	0	39	63	52	100	108	82	20	2	k__Bacteria
OTU180	216	0	1	158	2	29	25	1	10	0	4	15	0	0	k__Bacteria;p__Chloroflexi;c__Anaerolineae;o__Anaerolineales;f__Anaerolineaceae;g__uncultured
OTU274	1	7	0	0	0	0	246	112	107	0	0	0	0	0	k__Bacteria;p__Proteobacteria;c__Alphaproteobacteria;o__Rhizobiales
OTU318	8	27	15	12	11	13	119	93	50	7	5	18	9	93	k__Bacteria;p__Actinobacteria;c__Acidimicrobiia;o__Acidimicrobiales;f__Iamiaceae;g__Iamia;Ambiguous_taxa
OTU323	23	46	36	47	26	39	44	36	5	86	5	27	20	38	k__Bacteria;p__Chloroflexi;c__Thermomicrobia;o__JG30-KF-CM45;f__uncultured_soil_bacterium;g__uncultured_soil_bacterium;s__uncultured_soil_bacterium
OTU2542	77	16	23	22	11	4	68	29	51	36	67	75	2	0	k__Bacteria;p__Acidobacteria;c__Blastocatellia;o__Blastocatellales;f__Blastocatellaceae_(Subgroup_4);Ambiguous_taxa;Ambiguous_taxa
OTU596	0	1	8	1	6	68	7	11	41	8	1	9	361	0	k__Archaea;p__Thaumarchaeota;c__Soil_Crenarchaeotic_Group(SCG);o__Unknown_Order;f__Unknown_Family;g__Candidatus_Nitrososphaera;s__uncultured_archaeon
OTU666	38	10	106	46	68	164	1	2	0	0	0	0	48	0	k__Bacteria;p__Proteobacteria;c__Gammaproteobacteria;o__Xanthomonadales;f__JTB255_marine_benthic_group
OTU295	69	122	80	11	19	58	3	1	1	5	80	8	0	0	k__Bacteria;p__Proteobacteria;c__Betaproteobacteria;o__Nitrosomonadales;f__Nitrosomonadaceae;g__uncultured
OTU443	38	25	97	76	92	25	10	7	2	60	13	30	15	1	k__Bacteria;p__Gemmatimonadetes;c__S0134_terrestrial_group;o__uncultured_bacterium;f__uncultured_bacterium;g__uncultured_bacterium;s__uncultured_bacterium
OTU228	89	4	1	47	3	23	62	23	27	7	94	65	2	5	k__Bacteria;p__Actinobacteria;c__Actinobacteria;o__Pseudonocardiales;f__Pseudonocardiaceae;g__Pseudonocardia;s__uncultured_Pseudonocardia_sp.
OTU227	29	108	121	0	96	117	5	0	0	0	0	0	0	0	k__Bacteria;p__Bacteroidetes;c__Flavobacteriia;o__Flavobacteriales;f__Flavobacteriaceae;g__Arenibacter;Ambiguous_taxa
OTU347	13	14	107	63	111	97	2	2	1	4	0	3	38	5	k__Bacteria;p__Proteobacteria;c__Gammaproteobacteria;o__Xanthomonadales;f__uncultured;g__uncultured_Ectothiorhodospiraceae_bacterium;s__uncultured_Ectothiorhodospiraceae_bacterium
OTU254	1	1	46	175	11	6	0	4	7	1	110	3	0	0	k__Archaea;p__Thaumarchaeota;c__Soil_Crenarchaeotic_Group(SCG)
OTU731	48	181	5	28	15	3	0	2	2	2	0	1	175	43	k__Bacteria;p__Bacteroidetes;c__Cytophagia;o__Cytophagales;f__Cytophagaceae;g__Pontibacter
OTU555	31	4	2	7	0	1	133	118	100	2	0	0	2	64	k__Bacteria;p__Proteobacteria;c__Betaproteobacteria;o__Methylophilales;f__Methylophilaceae
OTU340	2	2	71	146	40	100	12	6	15	1	24	4	14	2	k__Bacteria;p__Nitrospirae;c__Nitrospira;o__Nitrospirales;f__0319-6A21;Ambiguous_taxa;Ambiguous_taxa
OTU153	16	8	51	119	100	110	0	0	2	2	0	7	3	16	k__Bacteria;p__Bacteroidetes;c__Cytophagia;o__Cytophagales;f__Cytophagaceae
OTU370	0	0	0	0	0	0	14	49	70	10	114	172	2	0	k__Bacteria;p__Bacteroidetes;c__Sphingobacteriia;o__Sphingobacteriales;f__Chitinophagaceae;g__Parafilimonas;s__uncultured_bacterium
OTU2750	17	25	18	83	15	14	25	35	18	51	10	11	93	40	k__Bacteria;p__Proteobacteria;c__Alphaproteobacteria;o__Sphingomonadales;f__Sphingomonadaceae;g__Sphingomonas
OTU2652	5	8	1	7	7	2	11	61	282	2	5	11	0	0	k__Bacteria;p__Bacteroidetes;c__Sphingobacteriia;o__Sphingobacteriales;f__Saprospiraceae;g__uncultured
OTU120	34	50	5	28	18	17	63	59	31	57	45	41	12	1	k__Bacteria;p__Acidobacteria;c__Subgroup_6
OTU297	201	13	10	5	3	3	15	11	21	61	41	59	7	0	k__Bacteria;p__Gemmatimonadetes;c__Gemmatimonadetes;o__Gemmatimonadales;f__Gemmatimonadaceae;g__uncultured
OTU415	63	21	18	44	38	39	21	23	14	35	14	28	57	43	k__Bacteria;p__Proteobacteria;c__Alphaproteobacteria;o__Sphingomonadales;f__Erythrobacteraceae;g__uncultured;s__uncultured_bacterium
OTU360	0	3	0	0	0	0	55	45	10	47	45	191	1	0	k__Bacteria;p__Proteobacteria;c__Alphaproteobacteria
OTU242	14	91	106	30	101	78	3	1	0	0	17	0	0	0	k__Bacteria;p__Chloroflexi;c__TK10
OTU802	9	15	25	23	22	23	25	14	11	99	15	21	49	97	k__Bacteria;p__Chloroflexi;c__Caldilineae;o__Caldilineales;f__Caldilineaceae;g__uncultured
OTU196	6	18	26	72	32	40	67	81	69	8	0	3	1	0	k__Bacteria;p__Proteobacteria;c__Alphaproteobacteria;o__Caulobacterales;f__Hyphomonadaceae;g__Woodsholea;s__uncultured_alpha_proteobacterium
OTU413	29	99	73	24	21	43	8	13	3	31	22	27	50	9	k__Bacteria;p__Planctomycetes;c__Planctomycetacia;o__Planctomycetales;f__Planctomycetaceae;g__Pir4_lineage
OTU451	66	51	36	52	35	9	24	31	21	34	26	44	6	2	k__Bacteria;p__Gemmatimonadetes;c__BD2-11_terrestrial_group
OTU319	27	41	0	11	6	2	117	56	126	26	4	5	3	0	k__Bacteria;p__Bacteroidetes;c__Sphingobacteriia;o__Sphingobacteriales;f__Saprospiraceae;g__uncultured
OTU1842	12	19	35	62	48	30	12	9	20	26	24	15	50	90	k__Bacteria;p__Proteobacteria;c__Alphaproteobacteria;o__Sphingomonadales;f__Ellin6055
OTU263	3	73	17	50	27	12	58	23	34	9	105	19	0	0	k__Bacteria;p__Chloroflexi;c__Anaerolineae;o__Anaerolineales;f__Anaerolineaceae;g__uncultured;s__uncultured_bacterium
OTU353	38	13	33	35	65	21	14	19	6	46	26	35	29	40	k__Bacteria;p__Planctomycetes;c__Planctomycetacia;o__Planctomycetales;f__Planctomycetaceae;g__Pir4_lineage
OTU302	43	49	32	27	30	64	38	3	4	30	12	63	39	14	k__Bacteria;p__Proteobacteria;c__Alphaproteobacteria;o__Rhizobiales;f__Rhodobiaceae;Ambiguous_taxa;Ambiguous_taxa
OTU187	1	7	16	4	7	8	76	17	6	51	13	207	8	0	k__Bacteria;p__Actinobacteria;c__Acidimicrobiia;o__Acidimicrobiales;f__OM1_clade
OTU390	0	0	1	5	0	3	0	1	1	76	171	76	77	15	k__Bacteria;p__Chloroflexi;c__Thermomicrobia;o__AKYG1722
OTU169	108	23	1	0	0	0	92	94	97	0	3	0	1	0	k__Bacteria;p__Proteobacteria;c__Gammaproteobacteria;o__PYR10d3
OTU283	3	0	1	1	13	1	15	32	6	87	56	111	32	64	k__Bacteria;p__Chloroflexi;c__Chloroflexia;o__Kallotenuales
OTU1252	46	3	9	32	9	13	17	48	29	49	29	2	65	87	k__Bacteria;p__Firmicutes;c__Bacilli;o__Bacillales
OTU191	4	6	171	101	81	73	0	0	0	0	0	0	0	0	k__Bacteria;p__Acidobacteria;c__Subgroup_25
OTU316	1	17	7	9	16	8	75	10	28	121	86	42	2	0	k__Bacteria;p__Chloroflexi;c__Anaerolineae;o__Anaerolineales;f__Anaerolineaceae;g__uncultured
OTU206	0	0	0	1	0	0	31	91	170	9	5	90	0	2	k__Bacteria;p__Acidobacteria;c__Blastocatellia;o__Blastocatellales;f__Blastocatellaceae_(Subgroup_4)
OTU291	3	0	0	0	0	0	0	0	0	0	0	0	1	2	k__Bacteria;p__Nitrospirae;c__Nitrospira;o__Nitrospirales;f__Nitrospiraceae;g__Nitrospira
OTU289	0	0	0	0	0	0	0	0	0	0	0	0	1	0	k__Bacteria;p__Nitrospirae;c__Nitrospira;o__Nitrospirales;f__Nitrospiraceae;g__Nitrospira
OTU334	11	10	64	116	59	58	7	4	4	13	9	17	58	3	k__Bacteria;p__Proteobacteria;c__Alphaproteobacteria;o__Rhizobiales;f__Rhodobiaceae
OTU385	0	1	0	1	0	0	0	10	72	3	0	12	3	326	k__Archaea;p__Euryarchaeota;c__Thermoplasmata;o__Thermoplasmatales;f__Marine_Group_II;g__uncultured_archaeon;s__uncultured_archaeon
OTU249	2	2	342	0	89	3	0	0	0	0	0	0	0	0	k__Bacteria;p__Bacteroidetes;c__Flavobacteriia;o__Flavobacteriales;f__Flavobacteriaceae
OTU344	41	28	7	34	15	36	35	19	11	50	32	39	39	26	k__Bacteria;p__Proteobacteria;c__Alphaproteobacteria;o__Rhizobiales;f__Phyllobacteriaceae
OTU396	0	0	0	0	0	0	0	0	0	0	0	0	0	0	k__Bacteria;p__Nitrospirae;c__Nitrospira;o__Nitrospirales;f__wb1-A12
OTU532	2	13	54	45	26	32	6	12	11	0	2	1	0	0	k__Bacteria;p__Proteobacteria;c__Deltaproteobacteria;o__NB1-j
OTU198	6	2	3	6	2	5	76	22	35	128	71	38	17	7	k__Bacteria;p__Chloroflexi;c__Caldilineae;o__Caldilineales;f__Caldilineaceae;g__uncultured;s__uncultured_bacterium
OTU1359	7	30	121	55	60	92	13	4	1	1	6	3	18	1	k__Bacteria;p__Planctomycetes;c__Planctomycetacia;o__Planctomycetales;f__Planctomycetaceae;g__Planctomyces
OTU733	25	15	24	26	34	19	65	29	19	47	20	33	9	29	k__Bacteria;p__Chloroflexi;c__S085;Ambiguous_taxa;Ambiguous_taxa;Ambiguous_taxa;Ambiguous_taxa
OTU365	0	0	0	0	0	0	59	101	145	37	11	26	1	0	k__Bacteria;p__Acidobacteria;c__Blastocatellia;o__Blastocatellales;f__Blastocatellaceae_(Subgroup_4);g__11-24;Ambiguous_taxa
OTU231	92	17	7	28	1	12	23	7	51	17	14	17	2	0	k__Bacteria;p__Planctomycetes;c__OM190;o__uncultured_bacterium;f__uncultured_bacterium;g__uncultured_bacterium;s__uncultured_bacterium
OTU271	1	4	0	0	0	0	160	54	159	0	0	0	0	0	k__Bacteria;p__Proteobacteria;c__Betaproteobacteria;o__Nitrosomonadales;f__Nitrosomonadaceae;g__Nitrosomonas;Ambiguous_taxa
OTU506	6	26	9	27	11	14	66	61	28	38	38	45	14	25	k__Bacteria;p__Proteobacteria;c__Alphaproteobacteria;o__Rhizobiales;f__Xanthobacteraceae;g__Variibacter
OTU1877	6	17	28	36	14	18	54	46	27	9	37	57	10	20	k__Bacteria;p__Acidobacteria;c__Subgroup_6
OTU1682	1	156	4	8	25	1	162	26	11	0	1	1	0	2	k__Bacteria;p__Proteobacteria;c__Gammaproteobacteria;o__Xanthomonadales;f__Xanthomonadaceae;g__Thermomonas;s__uncultured_bacterium
OTU440	14	64	31	22	22	40	42	72	21	5	28	16	16	5	k__Bacteria;p__Planctomycetes;c__Planctomycetacia;o__Planctomycetales;f__Planctomycetaceae;g__Pir4_lineage
OTU358	4	0	0	5	0	3	152	58	62	9	22	14	1	54	k__Bacteria;p__Acidobacteria;c__Blastocatellia;o__Blastocatellales;f__Blastocatellaceae_(Subgroup_4);g__Aridibacter
OTU357	27	21	6	17	3	12	40	23	26	36	28	66	13	50	k__Bacteria;p__Proteobacteria;c__Alphaproteobacteria;o__Rhizobiales;f__Hyphomicrobiaceae;g__Hyphomicrobium
OTU880	10	33	63	71	84	41	5	7	5	46	5	9	12	0	k__Bacteria;p__Gemmatimonadetes;c__Longimicrobia;o__Longimicrobiales;f__Longimicrobiaceae;g__uncultured_bacterium;s__uncultured_bacterium
OTU245	2	2	249	20	32	93	5	0	2	0	1	2	2	1	k__Bacteria;p__Planctomycetes;c__OM190
OTU1070	8	1	0	2	1	1	5	6	1	69	7	24	185	108	k__Bacteria;p__Actinobacteria;c__Actinobacteria;o__Propionibacteriales;f__Nocardioidaceae;g__Nocardioides
OTU467	2	15	36	24	26	8	36	29	31	140	18	11	3	0	k__Bacteria;p__Bacteroidetes;c__Sphingobacteriia;o__Sphingobacteriales;f__Saprospiraceae
OTU985	0	0	3	1	1	0	78	40	72	21	111	32	16	0	k__Bacteria;p__Proteobacteria;c__Deltaproteobacteria;o__Myxococcales;f__Blfdi19
OTU420	10	141	18	0	5	4	50	62	21	8	29	13	35	0	k__Bacteria;p__Chloroflexi;c__Anaerolineae;o__Anaerolineales;f__Anaerolineaceae;g__uncultured
OTU472	2	5	22	13	9	16	7	8	91	86	9	4	76	29	k__Bacteria;p__Firmicutes;c__Bacilli;o__Bacillales;f__Planococcaceae;g__Lysinibacillus
OTU1133	4	6	7	17	8	14	25	22	24	145	13	23	51	19	k__Bacteria;p__Planctomycetes;c__Planctomycetacia;o__Planctomycetales;f__Planctomycetaceae;g__Planctomyces
OTU256	5	2	5	11	4	2	47	33	31	110	24	54	33	12	k__Bacteria;p__Actinobacteria;c__Actinobacteria;o__Propionibacteriales;f__Nocardioidaceae;g__Nocardioides
OTU455	4	41	6	10	6	8	35	29	9	42	70	107	9	2	k__Bacteria;p__Planctomycetes;c__Planctomycetacia;o__Planctomycetales;f__Planctomycetaceae;g__Pir4_lineage
OTU673	11	11	33	69	27	21	10	12	31	6	18	13	80	36	k__Bacteria;p__Proteobacteria;c__Deltaproteobacteria;o__Desulfurellales;f__Desulfurellaceae;g__H16
OTU267	1	0	36	6	14	52	20	19	0	174	22	29	4	0	k__Bacteria;p__Actinobacteria;c__Actinobacteria;o__Corynebacteriales;f__Nocardiaceae;g__Rhodococcus
OTU871	36	52	34	37	13	37	36	18	32	22	1	17	46	5	k__Bacteria;p__Proteobacteria;c__Deltaproteobacteria;o__Myxococcales;f__Nannocystaceae
OTU1975	3	5	14	28	24	18	46	32	14	48	6	71	26	36	k__Bacteria;p__Chloroflexi;c__Anaerolineae;o__Anaerolineales;f__Anaerolineaceae;g__uncultured;s__uncultured_bacterium
OTU405	10	15	22	27	11	12	115	67	41	22	24	9	2	5	k__Bacteria;p__Acidobacteria;c__Subgroup_6
OTU748	30	32	68	32	26	27	7	5	10	66	36	39	3	0	k__Bacteria;p__Chloroflexi;c__Ardenticatenia;o__uncultured
OTU417	202	21	20	25	13	12	9	20	32	3	8	1	0	1	k__Bacteria;p__Proteobacteria;c__Deltaproteobacteria;o__Myxococcales;f__Haliangiaceae;g__Haliangium
OTU594	0	0	1	0	1	0	12	10	7	17	5	3	237	133	k__Bacteria;p__Actinobacteria;c__Actinobacteria;o__Propionibacteriales;f__Nocardioidaceae;g__Nocardioides
OTU290	0	0	0	0	0	0	0	0	0	0	0	0	0	0	k__Bacteria;p__SBR1093
OTU368	1	6	0	0	0	0	60	106	94	1	57	1	0	0	k__Bacteria;p__Proteobacteria;c__Gammaproteobacteria;o__Pseudomonadales;f__Pseudomonadaceae;g__Pseudomonas
OTU330	2	12	153	32	104	58	21	0	0	0	0	1	0	0	k__Bacteria;p__Bacteroidetes;c__Sphingobacteriia;o__Sphingobacteriales;f__Saprospiraceae
OTU516	4	1	16	23	12	7	5	2	6	29	253	6	25	0	k__Bacteria;p__Bacteroidetes;c__Cytophagia;o__Cytophagales
OTU566	5	4	0	2	2	0	22	28	157	30	23	15	7	57	k__Bacteria;p__Bacteroidetes;c__Sphingobacteriia;o__Sphingobacteriales;f__Chitinophagaceae;g__Flavitalea;Ambiguous_taxa
OTU540	0	10	0	0	3	0	122	111	98	4	7	4	1	0	k__Bacteria;p__Proteobacteria;c__Deltaproteobacteria;o__Myxococcales;f__Blfdi19
OTU266	17	26	13	36	35	16	3	83	72	15	0	37	4	0	k__Bacteria;p__Bacteroidetes;c__Sphingobacteriia;o__Sphingobacteriales;f__S15-21;g__uncultured_bacterium;s__uncultured_bacterium
OTU2178	13	13	23	38	15	27	85	46	21	15	34	22	5	10	k__Bacteria;p__Acidobacteria;c__Subgroup_6
OTU585	2	2	20	14	12	19	21	7	0	102	54	92	42	0	k__Bacteria;p__Chloroflexi;c__Thermomicrobia;o__JG30-KF-CM45
OTU235	219	108	4	1	1	38	0	0	0	0	0	0	0	0	k__Bacteria;p__Chloroflexi;c__Anaerolineae;o__Anaerolineales;f__Anaerolineaceae;g__uncultured
OTU165	0	0	0	0	0	0	1	0	0	0	0	0	0	0	k__Archaea;p__Thaumarchaeota;c__Marine_Group_I
OTU461	14	22	28	97	63	16	43	6	10	8	0	4	20	23	k__Bacteria;p__Proteobacteria;c__Deltaproteobacteria;o__Myxococcales;Ambiguous_taxa;Ambiguous_taxa;Ambiguous_taxa
OTU441	9	17	63	59	61	56	3	3	9	18	33	12	17	0	k__Bacteria;p__Gemmatimonadetes;c__S0134_terrestrial_group
OTU171	20	59	60	50	32	81	6	13	33	0	0	9	0	0	k__Bacteria;p__Proteobacteria;c__Deltaproteobacteria;o__Desulfurellales;f__Desulfurellaceae;g__G55
OTU704	27	29	5	8	7	3	17	5	13	12	1	10	3	37	k__Bacteria;p__Nitrospirae;c__Nitrospira;o__Nitrospirales;f__Nitrospiraceae;g__Nitrospira
OTU513	24	20	23	52	32	22	43	22	16	21	32	40	6	7	k__Bacteria;p__Acidobacteria;c__Subgroup_6
OTU1178	0	0	0	3	0	0	0	1	0	0	0	0	6	6	k__Bacteria;p__Proteobacteria;c__Alphaproteobacteria;o__Rhizobiales;f__Beijerinckiaceae;g__uncultured
OTU1413	18	16	3	12	8	13	37	53	70	8	0	1	10	98	k__Bacteria;p__Proteobacteria;c__Betaproteobacteria;o__Nitrosomonadales;f__Nitrosomonadaceae;g__uncultured
OTU312	49	4	12	0	1	15	34	15	18	12	5	160	1	0	k__Bacteria;p__Planctomycetes;c__Planctomycetacia;o__Planctomycetales;f__Planctomycetaceae;g__Planctomyces
OTU102	83	6	57	24	44	93	0	0	0	0	0	0	0	52	k__Bacteria;p__Bacteroidetes;c__Flavobacteriia;o__Flavobacteriales;f__Flavobacteriaceae;g__Sediminicola;s__uncultured_Flavobacteriaceae_bacterium
OTU332	7	5	13	24	9	8	15	16	25	71	134	12	5	13	k__Bacteria;p__Firmicutes;c__Bacilli;o__Bacillales;f__Bacillaceae;g__Bacillus
OTU2675	6	1	1	0	2	4	8	5	5	12	51	31	45	203	k__Bacteria;p__Actinobacteria;c__Actinobacteria;o__Micrococcales;f__Micrococcaceae
OTU574	0	0	0	0	0	0	28	139	136	0	7	12	4	4	k__Bacteria;p__Acidobacteria;c__Blastocatellia;o__Blastocatellales;f__Blastocatellaceae_(Subgroup_4);g__RB41
OTU1393	16	7	54	78	27	38	1	7	2	50	0	2	67	17	k__Bacteria;p__Firmicutes;c__Bacilli;o__Bacillales;f__Bacillaceae
OTU2917	0	6	0	6	0	0	6	7	0	2	3	1	266	116	k__Bacteria;p__Bacteroidetes;c__Cytophagia;o__Cytophagales;f__Cytophagaceae;g__Pontibacter;Ambiguous_taxa
OTU504	14	54	42	50	52	25	16	7	7	19	28	35	3	1	k__Bacteria;p__Proteobacteria;c__Alphaproteobacteria;o__Caulobacterales;f__Hyphomonadaceae;g__Hirschia
OTU185	9	31	108	66	88	43	1	1	1	0	0	0	6	0	k__Bacteria;p__Chloroflexi;c__Ardenticatenia;o__uncultured;f__bacterium_YC-LK-LKJ3;g__bacterium_YC-LK-LKJ3;s__bacterium_YC-LK-LKJ3
OTU284	11	1	2	29	3	15	17	15	41	54	8	23	14	16	k__Bacteria;p__Acidobacteria;c__Subgroup_6
OTU510	62	8	45	28	58	20	2	30	52	2	0	0	1	11	k__Bacteria;p__Proteobacteria;c__Alphaproteobacteria;o__Rickettsiales;f__Holosporaceae;g__uncultured;s__uncultured_bacterium
OTU364	12	5	2	35	2	2	54	119	48	12	14	18	9	0	k__Bacteria;p__Proteobacteria;c__Gammaproteobacteria;o__Xanthomonadales;f__Xanthomonadaceae;g__Lysobacter
OTU583	14	5	11	13	9	12	11	10	1	86	43	82	31	13	k__Bacteria;p__Planctomycetes;c__Planctomycetacia;o__Planctomycetales;f__Planctomycetaceae;g__Planctomyces
OTU410	17	32	8	9	29	14	53	10	29	62	51	33	3	0	k__Bacteria;p__Chloroflexi;c__Anaerolineae;o__Anaerolineales;f__Anaerolineaceae;g__uncultured
OTU861	2	8	27	4	7	8	39	21	19	61	27	33	17	58	k__Bacteria;p__Planctomycetes;c__Planctomycetacia;o__Planctomycetales;f__Planctomycetaceae;g__Pirellula
OTU2717	0	0	0	1	0	0	5	53	226	5	25	1	0	1	k__Bacteria;p__Acidobacteria;c__Blastocatellia;o__Blastocatellales;f__Blastocatellaceae_(Subgroup_4);g__uncultured;Ambiguous_taxa
OTU797	5	7	25	31	13	30	4	18	31	137	2	13	34	0	k__Bacteria;p__Firmicutes;c__Bacilli;o__Bacillales;f__Bacillaceae
OTU497	4	6	15	11	10	10	0	0	1	9	1	0	241	86	k__Bacteria;p__Actinobacteria;c__Actinobacteria;o__Streptomycetales;f__Streptomycetaceae;g__Streptomyces
OTU475	10	58	39	29	30	25	40	27	29	16	24	12	3	5	k__Bacteria;p__Proteobacteria;c__Gammaproteobacteria;o__Xanthomonadales;f__uncultured
OTU992	10	15	5	11	2	29	7	53	176	7	9	6	1	0	k__Bacteria;p__Bacteroidetes;c__Sphingobacteriia;o__Sphingobacteriales;f__Saprospiraceae;g__uncultured
OTU1270	17	31	26	34	49	15	9	5	4	7	2	7	121	44	k__Bacteria;p__Proteobacteria;c__Alphaproteobacteria;o__Sphingomonadales;f__Erythrobacteraceae
OTU487	5	16	74	66	110	45	6	1	5	2	0	0	0	0	k__Bacteria;p__Chloroflexi;c__JG30-KF-CM66;Ambiguous_taxa;Ambiguous_taxa;Ambiguous_taxa;Ambiguous_taxa
OTU338	2	1	70	192	63	16	0	0	0	0	0	0	0	0	k__Bacteria;p__Gemmatimonadetes
OTU285	0	0	0	0	0	0	0	0	4	0	0	0	290	109	k__Bacteria;p__Bacteroidetes;c__Cytophagia;o__Cytophagales;f__Flammeovirgaceae;g__Tunicatimonas;s__uncultured_bacterium
OTU432	5	3	102	81	53	77	6	6	2	6	0	8	3	0	k__Bacteria;p__Proteobacteria;c__Alphaproteobacteria;o__Rhodospirillales;f__MSB-1E8
OTU125	14	39	49	71	70	33	10	5	2	10	1	30	2	0	k__Bacteria;p__Bacteroidetes;c__Bacteroidetes_Incertae_Sedis;o__Order_II;f__Rhodothermaceae;g__uncultured
OTU1113	12	6	5	1	5	4	10	1	2	6	2	1	3	302	k__Bacteria;p__Proteobacteria;c__Betaproteobacteria;o__Burkholderiales;f__Comamonadaceae;g__Aquabacterium
OTU346	40	26	40	42	49	30	19	23	11	29	4	8	9	6	k__Bacteria;p__Acidobacteria;c__Solibacteres;o__Solibacterales;f__Solibacteraceae_(Subgroup_3);g__PAUC26f;s__uncultured_Acidobacteria_bacterium
OTU342	5	2	18	43	15	81	5	14	21	13	7	43	76	0	k__Bacteria;p__Proteobacteria;c__Gammaproteobacteria
OTU586	0	21	26	16	10	7	4	22	16	127	33	56	0	0	k__Bacteria;p__Chloroflexi;c__Ardenticatenia;o__uncultured
OTU520	20	5	15	8	27	93	22	6	13	28	14	40	6	5	k__Bacteria;p__Proteobacteria;c__Deltaproteobacteria;o__Desulfurellales;f__Desulfurellaceae;g__H16
OTU2243	15	3	5	11	8	30	65	42	47	5	5	6	32	77	k__Bacteria;p__Actinobacteria;c__Acidimicrobiia;o__Acidimicrobiales;f__Iamiaceae;g__Iamia
OTU546	0	11	0	0	4	3	111	92	88	0	0	3	3	0	k__Bacteria;p__Actinobacteria;c__Acidimicrobiia;o__Acidimicrobiales;f__OM1_clade
OTU456	7	46	14	17	17	12	34	19	24	24	85	16	2	0	k__Bacteria;p__Proteobacteria;c__Alphaproteobacteria;o__Caulobacterales;f__Hyphomonadaceae;g__Woodsholea;Ambiguous_taxa
OTU449	9	37	23	30	20	21	69	49	16	31	17	8	9	1	k__Bacteria;p__Proteobacteria;c__Alphaproteobacteria;o__Rhizobiales
OTU968	5	3	0	1	1	1	28	11	17	95	52	77	15	12	k__Bacteria;p__Planctomycetes;c__Planctomycetacia;o__Planctomycetales;f__Planctomycetaceae;g__Planctomyces;s__uncultured_soil_bacterium
OTU2376	1	17	0	1	1	1	72	157	73	0	0	1	0	2	k__Bacteria;p__Proteobacteria;c__Gammaproteobacteria;o__Xanthomonadales;f__Xanthomonadaceae;g__Arenimonas
OTU685	8	8	44	15	18	69	8	7	23	11	2	8	57	81	k__Bacteria;p__Firmicutes;c__Bacilli;o__Bacillales
OTU738	39	56	93	36	78	36	6	3	0	0	0	0	6	0	k__Bacteria;p__Acidobacteria;c__Holophagae;o__Subgroup_7;Ambiguous_taxa;Ambiguous_taxa;Ambiguous_taxa
OTU1111	4	3	0	0	1	8	31	8	4	9	5	1	26	259	k__Bacteria;p__Actinobacteria;c__Thermoleophilia;o__Solirubrobacterales;f__FFCH11085;Ambiguous_taxa;Ambiguous_taxa
OTU406	66	12	16	0	0	7	66	87	52	4	0	17	0	0	k__Bacteria;p__Acidobacteria;c__Holophagae;o__Subgroup_10;f__ABS-19
OTU789	18	43	46	15	17	16	40	6	66	1	28	11	23	0	k__Bacteria;p__Proteobacteria;c__Gammaproteobacteria;o__Xanthomonadales;f__uncultured
OTU557	5	29	8	69	9	0	13	15	10	3	1	0	121	78	k__Bacteria;p__Bacteroidetes;c__Cytophagia;o__Cytophagales;f__Cytophagaceae;g__Pontibacter;s__uncultured_soil_bacterium
OTU314	1	26	179	22	49	61	0	0	0	0	1	0	0	0	k__Bacteria;p__Proteobacteria;c__Gammaproteobacteria;o__Xanthomonadales;f__uncultured
OTU398	0	0	0	0	0	0	0	0	0	0	0	0	0	1	k__Bacteria;p__Proteobacteria;c__Betaproteobacteria;o__Burkholderiales;f__Alcaligenaceae;g__uncultured;s__uncultured_beta_proteobacterium
OTU623	35	9	23	3	29	18	2	8	40	6	25	93	5	0	k__Bacteria;p__Acidobacteria;c__Solibacteres;o__Solibacterales;f__Solibacteraceae_(Subgroup_3);g__PAUC26f;s__uncultured_Acidobacteria_bacterium
OTU328	21	32	6	8	10	15	28	18	83	22	2	6	24	47	k__Bacteria;p__Acidobacteria;c__Holophagae;o__Subgroup_10;f__ABS-19
OTU801	37	37	13	69	31	4	10	9	1	14	45	32	4	14	k__Bacteria;p__Acidobacteria;c__Subgroup_6
OTU273	15	8	0	5	0	1	183	71	45	0	0	0	0	0	k__Bacteria;p__Bacteroidetes;c__Sphingobacteriia;o__Sphingobacteriales;f__Chitinophagaceae;g__Flavihumibacter
OTU403	28	57	84	61	46	32	2	2	5	1	1	0	1	1	k__Bacteria;p__Planctomycetes;c__Pla4_lineage;Ambiguous_taxa;Ambiguous_taxa;Ambiguous_taxa;Ambiguous_taxa
OTU980	8	30	16	31	24	23	64	60	53	7	6	1	1	2	k__Bacteria;p__Acidobacteria;c__Blastocatellia;o__Blastocatellales;f__Blastocatellaceae_(Subgroup_4);g__Stenotrophobacter
OTU612	18	3	11	44	25	18	7	7	14	37	41	32	34	52	k__Bacteria;p__Proteobacteria;c__Alphaproteobacteria;o__Sphingomonadales;f__Ellin6055
OTU1348	12	7	27	34	31	5	14	59	4	32	2	8	90	15	k__Bacteria;p__Actinobacteria;c__Actinobacteria
OTU522	8	39	7	12	17	10	57	33	23	30	28	36	5	7	k__Bacteria;p__Proteobacteria;c__Alphaproteobacteria;o__Rhizobiales;f__Hyphomicrobiaceae;g__Pedomicrobium
OTU2466	3	41	13	9	11	12	74	24	19	26	42	19	4	1	k__Bacteria;p__Proteobacteria;c__Alphaproteobacteria;o__Caulobacterales;f__Hyphomonadaceae;g__Woodsholea;Ambiguous_taxa
OTU565	1	45	0	0	0	0	84	74	121	0	0	0	0	0	k__Bacteria;p__Proteobacteria;c__Betaproteobacteria;o__TRA3-20;Ambiguous_taxa;Ambiguous_taxa;Ambiguous_taxa
OTU311	4	30	1	2	0	0	108	55	72	18	5	4	0	24	k__Bacteria;p__Proteobacteria;c__Betaproteobacteria
OTU2955	4	1	1	9	0	1	3	6	1	43	16	18	51	198	k__Bacteria;p__Actinobacteria;c__Actinobacteria;o__Propionibacteriales;f__Nocardioidaceae;g__Nocardioides
OTU775	29	9	27	92	51	50	4	5	9	17	1	0	27	4	k__Bacteria;p__Gemmatimonadetes;c__Gemmatimonadetes;o__Gemmatimonadales;f__Gemmatimonadaceae;g__uncultured
OTU397	0	0	0	0	0	0	0	0	0	0	0	0	0	0	k__Bacteria;p__Proteobacteria;c__Deltaproteobacteria;o__Desulfurellales;f__Desulfurellaceae;g__G55
OTU331	18	3	65	51	32	14	10	3	8	28	38	22	13	2	k__Bacteria;p__Tectomicrobia;c__Tectomicrobia_Incertae_Sedis;o__Unknown_Order;f__Unknown_Family;g__Candidatus_Entotheonella;Ambiguous_taxa
OTU118	64	186	25	13	12	12	2	0	1	0	5	2	0	0	k__Bacteria;p__Chlorobi;c__Chlorobia;o__Chlorobiales;f__OPB56
OTU265	1	2	17	42	12	80	0	0	0	3	0	124	13	0	k__Bacteria;p__Actinobacteria;c__Nitriliruptoria;o__Nitriliruptorales;f__Nitriliruptoraceae
OTU897	46	16	32	70	54	44	1	7	5	1	0	3	40	0	k__Bacteria;p__Gemmatimonadetes;c__Longimicrobia;o__Longimicrobiales;f__Longimicrobiaceae
OTU1243	15	15	7	10	12	14	8	37	65	34	19	28	27	10	k__Bacteria;p__Proteobacteria;c__Alphaproteobacteria;o__Sphingomonadales;f__Sphingomonadaceae;g__Novosphingobium
OTU348	10	17	33	62	30	30	6	3	3	17	40	4	58	19	k__Bacteria;p__Proteobacteria;c__Alphaproteobacteria;o__Rhodospirillales;f__MSB-1E8;g__uncultured_alpha_proteobacterium;s__uncultured_alpha_proteobacterium
OTU462	6	122	50	0	3	9	89	19	15	0	1	2	0	0	k__Bacteria;p__Proteobacteria;c__Alphaproteobacteria;o__Rhodospirillales;f__JG37-AG-20;Ambiguous_taxa;Ambiguous_taxa
OTU282	1	29	3	7	0	2	58	34	24	34	15	69	14	0	k__Bacteria;p__Chloroflexi;c__Anaerolineae;o__Anaerolineales;f__Anaerolineaceae;g__uncultured
OTU624	0	0	0	0	0	0	1	0	0	0	0	0	0	0	k__Bacteria;p__Actinobacteria;c__Acidimicrobiia;o__Acidimicrobiales;f__uncultured
OTU592	0	0	0	0	0	0	0	0	0	0	0	0	372	0	k__Bacteria;p__Bacteroidetes;c__Cytophagia;o__Cytophagales;f__Flammeovirgaceae;g__Nafulsella
OTU293	25	0	0	8	0	0	0	0	0	29	4	217	0	0	k__Bacteria;p__Actinobacteria;c__Actinobacteria;o__Pseudonocardiales;f__Pseudonocardiaceae;g__Amycolatopsis
OTU326	47	64	8	98	18	26	16	15	6	3	1	2	11	0	k__Bacteria;p__Proteobacteria;c__Alphaproteobacteria;o__Sphingomonadales;f__Sphingomonadaceae;g__Sphingomonas
OTU1003	0	0	0	0	0	0	7	57	21	16	117	68	6	0	k__Bacteria;p__Actinobacteria;c__Acidimicrobiia;o__Acidimicrobiales;f__OM1_clade;g__uncultured_soil_bacterium;s__uncultured_soil_bacterium
OTU793	18	13	10	22	9	20	17	14	3	11	2	17	162	15	k__Bacteria;p__Chloroflexi;c__Thermomicrobia;o__AKYG1722;f__uncultured_bacterium;g__uncultured_bacterium;s__uncultured_bacterium
OTU1141	0	0	0	0	0	0	1	1	4	1	59	4	0	0	k__Bacteria;p__Nitrospirae;c__Nitrospira;o__Nitrospirales;f__0319-6A21
OTU1593	16	47	15	31	14	13	21	29	41	18	18	14	13	21	k__Bacteria;p__Proteobacteria;c__Betaproteobacteria;o__Nitrosomonadales;f__Nitrosomonadaceae;g__uncultured;s__uncultured_Burkholderiaceae_bacterium
OTU2062	5	1	9	31	14	23	20	24	35	8	11	30	31	43	k__Bacteria;p__Acidobacteria;c__Subgroup_6
OTU495	34	9	12	79	12	16	7	2	5	4	2	5	24	105	k__Bacteria;p__Verrucomicrobia;c__OPB35_soil_group
OTU511	16	11	6	8	3	4	21	67	38	25	4	12	62	24	k__Bacteria;p__Actinobacteria;c__Actinobacteria;o__Streptomycetales;f__Streptomycetaceae;g__Streptomyces;s__uncultured_actinomycete
OTU2252	14	43	32	34	17	25	4	7	18	25	4	1	34	57	k__Bacteria;p__Firmicutes;c__Bacilli;o__Bacillales
OTU248	5	53	152	8	69	19	0	0	0	0	0	0	3	0	k__Bacteria;p__Acidobacteria;c__Subgroup_5
OTU846	14	18	44	58	28	53	6	3	2	17	0	5	50	14	k__Bacteria;p__Planctomycetes;c__Planctomycetacia;o__Planctomycetales;f__Planctomycetaceae;g__Planctomyces
OTU529	16	1	2	2	6	21	1	1	6	108	114	9	11	0	k__Bacteria;p__Proteobacteria;c__Gammaproteobacteria;o__Xanthomonadales;f__Solimonadaceae;g__Fontimonas
OTU174	9	58	52	33	33	45	12	1	1	13	5	31	2	0	k__Bacteria;p__Chloroflexi;c__Anaerolineae;o__Anaerolineales;f__Anaerolineaceae;g__uncultured
OTU401	152	31	20	50	6	23	1	0	0	0	0	3	0	0	k__Bacteria;p__Chloroflexi;c__Anaerolineae;o__Anaerolineales;f__Anaerolineaceae;g__uncultured
OTU604	1	0	0	4	0	1	0	0	0	1	0	3	40	294	k__Bacteria;p__Actinobacteria;c__Thermoleophilia;o__Solirubrobacterales
OTU933	0	3	12	16	22	62	5	14	27	80	25	6	4	26	k__Bacteria;p__Acidobacteria;c__Blastocatellia;o__Blastocatellales;f__Blastocatellaceae_(Subgroup_4);g__Blastocatella
OTU608	2	0	0	0	0	0	4	6	0	23	5	5	18	272	k__Bacteria;p__Actinobacteria;c__Thermoleophilia;o__Solirubrobacterales;f__Solirubrobacteraceae;g__Solirubrobacter
OTU814	5	13	59	61	36	37	11	18	18	20	0	5	27	1	k__Bacteria;p__Firmicutes;c__Bacilli;o__Bacillales;f__Bacillaceae;g__Gracilibacillus;Ambiguous_taxa
OTU1123	9	5	5	6	8	5	9	1	2	84	93	38	9	27	k__Bacteria;p__Proteobacteria;c__Alphaproteobacteria;o__Sphingomonadales
OTU335	2	5	103	10	81	64	0	1	0	0	0	0	37	0	k__Bacteria;p__Bacteroidetes;c__Bacteroidetes_Incertae_Sedis;o__Order_II;f__Rhodothermaceae;g__uncultured
OTU558	1	8	4	2	0	3	45	30	25	38	48	55	5	19	k__Bacteria;p__Proteobacteria;c__Alphaproteobacteria;o__Rhizobiales;f__Xanthobacteraceae;g__Variibacter
OTU129	1	0	118	135	37	9	0	0	0	0	0	0	0	0	k__Bacteria;p__Gemmatimonadetes
OTU2562	0	0	0	1	0	9	0	280	1	0	1	0	4	3	k__Bacteria;p__Actinobacteria;c__Actinobacteria;o__Micrococcales;f__Micrococcaceae
OTU2720	1	0	0	0	1	0	8	2	4	202	30	22	25	0	k__Bacteria;p__Actinobacteria;c__Actinobacteria;o__Corynebacteriales;f__Nocardiaceae;g__Rhodococcus;s__Rhodococcus_rhodochrous
OTU327	22	27	80	65	28	17	17	3	4	15	10	9	8	0	k__Bacteria;p__Chloroflexi
OTU418	30	45	42	29	77	55	1	2	3	0	0	0	4	3	k__Bacteria;p__Proteobacteria;c__Betaproteobacteria;o__Nitrosomonadales;f__Nitrosomonadaceae
OTU543	6	7	6	5	5	3	98	84	50	4	1	13	3	2	k__Bacteria;p__Proteobacteria;c__Betaproteobacteria;o__Nitrosomonadales;f__Nitrosomonadaceae;g__uncultured
OTU429	229	7	10	23	9	2	0	0	0	0	0	0	2	0	k__Bacteria;p__Proteobacteria;c__Alphaproteobacteria;o__Rhodospirillales;f__Rhodospirillaceae
OTU389	0	2	3	1	0	0	0	0	0	247	0	32	0	0	k__Bacteria;p__Firmicutes;c__Bacilli;o__Bacillales;f__Bacillaceae;g__Lentibacillus;Ambiguous_taxa
OTU709	10	13	74	11	92	55	1	1	0	28	12	5	3	0	k__Bacteria;p__Chloroflexi;c__Thermomicrobia;o__AKYG1722;f__uncultured_Chloroflexi_bacterium;g__uncultured_Chloroflexi_bacterium;s__uncultured_Chloroflexi_bacterium
OTU1825	11	4	20	29	18	18	27	24	17	23	36	28	19	14	k__Bacteria;p__Chloroflexi;c__S085;Ambiguous_taxa;Ambiguous_taxa;Ambiguous_taxa;Ambiguous_taxa
OTU427	70	13	18	45	7	7	33	11	17	1	4	7	9	44	k__Bacteria;p__Proteobacteria;c__Deltaproteobacteria;o__Myxococcales;f__Haliangiaceae;g__Haliangium;s__uncultured_prokaryote
OTU223	101	34	23	30	8	81	15	1	0	2	1	0	3	1	k__Bacteria;p__Proteobacteria;c__Alphaproteobacteria;o__Sphingomonadales;f__Erythrobacteraceae;g__Altererythrobacter;s__uncultured_organism
OTU1556	16	32	4	19	50	6	59	25	29	17	10	3	1	22	k__Bacteria;p__Proteobacteria;c__Gammaproteobacteria
OTU556	2	4	20	39	18	27	20	31	26	0	92	8	0	0	k__Bacteria;p__Proteobacteria;c__Deltaproteobacteria;o__NB1-j
OTU650	67	16	7	45	7	15	4	1	18	1	0	1	79	40	k__Bacteria;p__Bacteroidetes;c__Cytophagia;o__Cytophagales;f__Cytophagaceae
OTU1659	4	13	14	22	10	11	17	7	93	96	0	0	0	1	k__Bacteria;p__Firmicutes;c__Bacilli;o__Bacillales;f__Alicyclobacillaceae;g__Tumebacillus
OTU260	7	4	1	17	1	0	12	3	31	12	1	2	5	209	k__Bacteria;p__Bacteroidetes;c__Sphingobacteriia;o__Sphingobacteriales;f__Chitinophagaceae;g__Flavisolibacter
OTU205	0	0	0	0	0	0	29	40	188	4	1	7	0	2	k__Bacteria;p__Nitrospirae;c__Nitrospira;o__Nitrospirales;f__Nitrospiraceae;g__Nitrospira;s__wastewater_metagenome
OTU2384	4	3	3	6	6	1	57	48	99	2	39	2	1	1	k__Bacteria;p__Proteobacteria;c__Betaproteobacteria;o__TRA3-20
OTU257	15	17	4	36	14	8	41	48	23	25	21	3	10	31	k__Bacteria;p__Chloroflexi;c__Anaerolineae;o__Anaerolineales;f__Anaerolineaceae;g__uncultured;s__uncultured_soil_bacterium
OTU705	11	30	2	11	2	4	37	45	21	48	14	6	0	28	k__Bacteria;p__Proteobacteria;c__Betaproteobacteria;o__Burkholderiales;f__Comamonadaceae;g__Azohydromonas;s__uncultured_bacterium
OTU262	0	0	24	71	15	42	46	18	51	0	1	5	0	0	k__Bacteria;p__Acidobacteria;c__Blastocatellia;o__Blastocatellales;f__Blastocatellaceae_(Subgroup_4);g__11-24
OTU1883	35	16	71	26	34	45	7	8	2	1	17	16	0	0	k__Bacteria;p__Chloroflexi;c__TK10
OTU1362	13	50	12	18	13	23	85	24	9	12	3	7	5	1	k__Bacteria;p__Planctomycetes;c__Planctomycetacia;o__Planctomycetales;f__Planctomycetaceae
OTU2515	8	8	16	29	31	11	44	46	29	15	15	17	5	5	k__Bacteria;p__Acidobacteria;c__Subgroup_6
OTU201	1	22	10	9	3	16	72	5	20	1	104	8	8	0	k__Bacteria;p__Proteobacteria;c__Alphaproteobacteria;o__Caulobacterales;f__Hyphomonadaceae;g__Hirschia;s__uncultured_bacterium
OTU998	1	6	0	0	0	1	32	40	69	8	52	25	2	0	k__Bacteria;p__Proteobacteria;c__Gammaproteobacteria;o__Pseudomonadales;f__Pseudomonadaceae;g__Pseudomonas
OTU676	5	39	2	12	4	5	23	28	8	73	60	15	5	2	k__Bacteria;p__Actinobacteria;c__Acidimicrobiia;o__Acidimicrobiales;f__OM1_clade
OTU971	7	1	0	0	0	2	84	89	6	68	7	13	3	1	k__Bacteria;p__Chloroflexi;c__Thermomicrobia;o__JG30-KF-CM45
OTU298	79	9	3	4	5	19	116	17	3	3	4	9	0	2	k__Bacteria;p__Proteobacteria;c__Alphaproteobacteria;o__Sphingomonadales;f__Sphingomonadaceae;g__Sphingopyxis
OTU241	7	150	10	36	24	1	20	10	1	2	0	6	25	0	k__Bacteria;p__Chloroflexi;c__Anaerolineae;o__Anaerolineales;f__Anaerolineaceae;g__uncultured
OTU1019	3	4	2	10	6	4	47	33	70	16	1	36	24	3	k__Bacteria;p__Proteobacteria;c__Betaproteobacteria;o__TRA3-20;f__uncultured_gamma_proteobacterium;g__uncultured_gamma_proteobacterium;s__uncultured_gamma_proteobacterium
OTU1213	59	15	25	34	28	29	0	1	1	11	12	25	27	10	k__Bacteria;p__Proteobacteria;c__Alphaproteobacteria;o__Rhodospirillales;f__Rhodospirillaceae;g__Pelagibius
OTU2905	41	0	6	4	0	6	4	27	72	0	0	0	1	123	k__Bacteria;p__Proteobacteria;c__Betaproteobacteria;o__Burkholderiales;f__Comamonadaceae
OTU428	82	16	23	81	19	12	3	3	5	6	1	3	16	20	k__Bacteria;p__Gemmatimonadetes;c__BD2-11_terrestrial_group;o__uncultured_soil_bacterium;f__uncultured_soil_bacterium;g__uncultured_soil_bacterium;s__uncultured_soil_bacterium
OTU494	0	14	18	1	7	38	6	4	3	67	70	27	5	1	k__Bacteria;p__Proteobacteria;c__Alphaproteobacteria;o__Parvularculales;f__Parvularculaceae;g__Amphiplicatus;s__uncultured_bacterium
OTU591	3	1	2	20	2	5	0	2	0	1	0	0	282	8	k__Bacteria;p__Chloroflexi;c__Thermomicrobia;o__JG30-KF-CM45
OTU1648	10	14	27	13	20	26	37	23	9	18	32	27	16	7	k__Bacteria;p__Chloroflexi;c__S085;o__uncultured_Chloroflexi_bacterium;f__uncultured_Chloroflexi_bacterium;g__uncultured_Chloroflexi_bacterium;s__uncultured_Chloroflexi_bacterium
OTU542	1	7	2	1	6	5	71	73	12	24	21	35	3	3	k__Bacteria;p__Planctomycetes;c__Planctomycetacia;o__Planctomycetales;f__Planctomycetaceae;g__Planctomyces
OTU272	1	3	5	10	1	0	93	51	85	8	2	2	4	1	k__Bacteria;p__Firmicutes;c__Clostridia;o__Clostridiales;f__Clostridiaceae_1;g__Clostridium_sensu_stricto_1
OTU491	14	31	54	29	42	60	6	5	4	3	13	15	0	0	k__Bacteria;p__Proteobacteria;c__Deltaproteobacteria;o__Desulfurellales;f__Desulfurellaceae;g__H16;s__uncultured_Desulfuromonas_sp.
OTU1998	1	0	6	10	3	7	2	18	12	20	7	27	189	3	k__Bacteria;p__Actinobacteria;c__Actinobacteria;o__Propionibacteriales;f__Nocardioidaceae
OTU367	9	24	1	19	2	4	79	84	26	2	0	7	0	0	k__Bacteria;p__Armatimonadetes;c__uncultured
OTU301	206	20	2	15	4	1	0	23	0	0	0	0	0	0	k__Bacteria;p__Proteobacteria;c__Alphaproteobacteria;o__Rickettsiales;f__Mitochondria
OTU1713	2	5	66	7	43	3	12	3	15	0	35	33	0	0	k__Bacteria;p__Proteobacteria;c__Gammaproteobacteria;o__Xanthomonadales;f__uncultured;g__uncultured_proteobacterium;s__uncultured_proteobacterium
OTU526	0	0	3	1	10	0	50	80	48	45	0	16	4	0	k__Bacteria;p__Chloroflexi;c__Ardenticatenia;o__Ardenticatenales;f__uncultured_bacterium;g__uncultured_bacterium;s__uncultured_bacterium
OTU1020	2	9	3	11	6	7	7	18	21	115	32	3	9	18	k__Bacteria;p__Actinobacteria;c__Thermoleophilia;o__Solirubrobacterales;f__Elev-16S-1332
OTU299	180	2	34	7	7	1	10	2	3	5	3	2	3	13	k__Bacteria;p__Proteobacteria;c__Deltaproteobacteria;o__Myxococcales;f__Phaselicystidaceae;g__Phaselicystis
OTU1815	5	7	16	20	19	24	6	1	0	120	2	44	3	0	k__Bacteria;p__Acidobacteria;c__Holophagae;o__Subgroup_10;f__ABS-19
OTU975	5	10	5	5	11	6	39	18	53	10	55	12	0	0	k__Bacteria;p__Verrucomicrobia;c__OPB35_soil_group
OTU533	5	1	0	2	0	42	4	10	6	87	4	16	57	54	k__Bacteria;p__Actinobacteria;c__Actinobacteria;o__Propionibacteriales;f__Nocardioidaceae;g__Nocardioides
OTU422	40	14	3	4	24	7	63	68	15	16	0	11	0	2	k__Bacteria;p__Chloroflexi;c__TK10
OTU292	0	0	0	0	0	0	0	0	0	0	0	0	0	0	k__Archaea;p__Thaumarchaeota;c__South_African_Gold_Mine_Gp_1(SAGMCG-1);o__uncultured_archaeon;f__uncultured_archaeon;g__uncultured_archaeon;s__uncultured_archaeon
OTU806	0	1	86	1	35	0	7	5	72	34	5	15	0	0	k__Bacteria;p__Parcubacteria
OTU317	12	20	4	17	2	11	44	38	39	6	5	50	6	1	k__Bacteria;p__Planctomycetes;c__Planctomycetacia;o__Planctomycetales;f__Planctomycetaceae;g__Pirellula
OTU369	3	0	5	1	17	0	33	91	19	17	16	58	0	1	k__Bacteria;p__Chloroflexi;c__TK10
OTU1149	0	0	0	0	0	0	0	0	0	37	0	210	1	0	k__Bacteria
OTU840	3	10	48	114	18	27	0	3	1	0	0	0	65	0	k__Archaea;p__Euryarchaeota;c__Halobacteria;o__Halobacteriales;f__Halobacteriaceae;g__Haladaptatus;Ambiguous_taxa
OTU554	0	0	0	0	0	0	67	76	107	0	0	0	0	0	k__Bacteria;p__Proteobacteria;c__Alphaproteobacteria;o__Rhodospirillales
OTU1570	2	15	17	18	13	28	20	32	33	72	0	3	18	1	k__Bacteria;p__Firmicutes;c__Bacilli;o__Bacillales;f__Bacillaceae;g__Oceanobacillus
OTU431	138	45	22	3	12	4	20	3	4	1	0	1	11	1	k__Bacteria;p__Proteobacteria;c__Gammaproteobacteria;o__Xanthomonadales;f__Xanthomonadaceae
OTU706	21	0	4	122	14	87	1	2	0	0	0	0	0	0	k__Bacteria;p__Proteobacteria;c__Gammaproteobacteria;o__Thiotrichales;f__Piscirickettsiaceae;g__Methylophaga
OTU240	9	10	33	116	27	20	0	0	1	0	2	0	64	0	k__Archaea;p__Euryarchaeota;c__Halobacteria;o__Halobacteriales;f__Halobacteriaceae;g__Haladaptatus;Ambiguous_taxa
OTU224	41	93	52	12	39	44	0	0	0	0	0	0	0	0	k__Bacteria
OTU626	0	0	0	0	0	0	0	0	0	0	0	0	0	0	k__Bacteria;p__Chloroflexi
OTU202	0	2	0	0	0	0	113	38	99	2	3	5	6	0	k__Bacteria;p__Chloroflexi;c__Anaerolineae;o__Anaerolineales;f__Anaerolineaceae;g__uncultured;s__uncultured_bacterium
OTU207	1	56	0	13	11	34	6	1	25	0	0	0	146	0	k__Bacteria;p__Proteobacteria;c__Alphaproteobacteria;o__Sphingomonadales;f__Sphingomonadaceae;g__Sphingobium
OTU324	6	25	32	82	49	8	1	2	7	13	0	24	0	0	k__Bacteria;p__Latescibacteria
OTU1351	3	5	14	26	7	22	11	8	19	46	25	46	23	23	k__Bacteria;p__Actinobacteria;c__MB-A2-108
OTU296	122	1	71	8	21	41	6	1	1	0	0	0	0	0	k__Bacteria;p__Proteobacteria;c__Gammaproteobacteria;o__Xanthomonadales;f__Xanthomonadaceae;g__Panacagrimonas;s__uncultured_bacterium
OTU436	10	2	1	6	1	0	44	22	9	32	36	55	10	7	k__Bacteria;p__Proteobacteria;c__Alphaproteobacteria;o__Rhizobiales;f__Rhizobiales_Incertae_Sedis;g__Nordella
OTU892	5	9	60	46	22	50	10	3	17	0	10	5	2	0	k__Bacteria;p__Proteobacteria;c__Alphaproteobacteria;o__Caulobacterales;f__Hyphomonadaceae;g__Woodsholea
OTU402	8	69	19	16	48	0	51	14	16	3	0	14	0	0	k__Bacteria;p__Acidobacteria;c__Subgroup_6
OTU827	22	6	68	38	48	72	0	0	0	5	0	0	2	0	k__Bacteria;p__Acidobacteria;c__Holophagae;o__Subgroup_10;f__ABS-19
OTU552	10	10	25	28	17	12	57	13	19	18	1	12	4	39	k__Bacteria;p__Verrucomicrobia;c__Opitutae;o__Opitutales;f__Opitutaceae;g__Opitutus
OTU2985	9	4	6	14	20	8	19	36	5	66	0	62	5	0	k__Bacteria;p__Chloroflexi;c__Thermomicrobia;o__JG30-KF-CM45;f__uncultured_bacterium;g__uncultured_bacterium;s__uncultured_bacterium
OTU1006	5	14	1	27	1	1	12	26	38	12	26	39	6	49	k__Bacteria;p__Bacteroidetes;c__Sphingobacteriia;o__Sphingobacteriales;f__Chitinophagaceae;g__Niastella;Ambiguous_taxa
OTU287	0	0	0	0	0	0	0	0	0	2	0	0	3	288	k__Bacteria;p__Proteobacteria;c__Alphaproteobacteria;o__Rickettsiales;f__Mitochondria;g__Aspergillus_nomius;s__Aspergillus_nomius
OTU2688	1	30	0	1	7	1	10	31	24	1	54	79	0	0	k__Bacteria;p__Bacteroidetes;c__Sphingobacteriia;o__Sphingobacteriales;f__Saprospiraceae;g__uncultured
OTU582	0	0	0	0	0	0	17	57	104	0	0	2	0	0	k__Bacteria;p__Latescibacteria
OTU900	14	11	4	15	10	5	21	35	67	31	8	5	5	22	k__Bacteria;p__Proteobacteria;c__Alphaproteobacteria;o__Sphingomonadales;f__Erythrobacteraceae;g__Altererythrobacter
OTU634	15	4	16	43	14	35	8	9	19	3	3	11	44	18	k__Bacteria;p__Proteobacteria;c__Alphaproteobacteria;o__Rhizobiales;f__Rhizobiales_Incertae_Sedis;g__Nordella
OTU1353	18	3	38	36	72	31	2	0	3	0	0	1	25	24	k__Bacteria;p__Gemmatimonadetes;c__Longimicrobia;o__Longimicrobiales;f__Longimicrobiaceae
OTU860	3	7	12	12	6	19	7	6	3	1	1	0	215	0	k__Bacteria;p__Chloroflexi;c__Thermomicrobia;o__AKYG1722;f__uncultured_bacterium;g__uncultured_bacterium;s__uncultured_bacterium
OTU479	3	17	33	11	6	50	18	21	14	25	40	27	2	0	k__Bacteria;p__Planctomycetes;c__Planctomycetacia;o__Planctomycetales;f__Planctomycetaceae;g__uncultured;s__uncultured_prokaryote
OTU740	20	48	4	17	4	3	29	24	24	27	4	15	4	24	k__Bacteria;p__Acidobacteria;c__Holophagae;o__Subgroup_10;f__ABS-19
OTU277	0	1	0	2	1	0	27	157	23	17	13	15	0	0	k__Bacteria;p__Acidobacteria;c__Subgroup_6
OTU306	51	15	19	38	4	63	0	0	0	49	1	15	0	0	k__Bacteria;p__Planctomycetes;c__OM190
OTU629	0	0	0	0	0	0	0	0	0	0	0	0	0	0	k__Bacteria;p__Proteobacteria;c__Betaproteobacteria
OTU842	30	37	12	18	11	3	0	0	0	0	0	2	153	17	k__Bacteria;p__Planctomycetes;c__Planctomycetacia;o__Planctomycetales;f__Planctomycetaceae;g__Rhodopirellula
OTU619	0	0	1	1	0	0	3	1	3	37	55	53	41	68	k__Bacteria;p__Actinobacteria;c__Actinobacteria;o__Propionibacteriales;f__Nocardioidaceae;g__Nocardioides
OTU2166	0	50	14	2	34	17	18	15	4	0	7	74	0	0	k__Bacteria;p__Chloroflexi
OTU1611	20	19	5	18	4	5	9	11	4	29	30	24	78	10	k__Bacteria;p__Proteobacteria;c__Alphaproteobacteria;o__Rhizobiales
OTU3102	2	17	13	9	16	9	12	38	10	19	83	22	3	0	k__Bacteria;p__Acidobacteria;c__Subgroup_6;o__unidentified;f__unidentified;g__unidentified;s__unidentified
OTU948	6	0	2	1	1	3	3	21	10	23	68	35	48	42	k__Bacteria;p__Actinobacteria;c__Actinobacteria;o__Frankiales
OTU674	31	14	17	27	21	20	7	4	10	18	25	14	11	18	k__Bacteria;p__Chloroflexi;c__TK10
OTU1155	0	0	0	0	0	0	0	0	0	0	0	0	1	0	k__Archaea;p__Thaumarchaeota;c__Marine_Group_I
OTU325	28	55	8	15	27	51	57	5	10	1	1	2	0	0	k__Bacteria;p__Gemmatimonadetes;c__Gemmatimonadetes;o__Gemmatimonadales;f__Gemmatimonadaceae;g__uncultured
OTU351	3	1	13	5	9	6	2	1	5	150	10	17	9	5	k__Bacteria;p__Chloroflexi;c__Caldilineae;o__Caldilineales;f__Caldilineaceae
OTU3266	0	0	0	0	0	0	0	0	0	0	0	0	0	0	k__Bacteria;p__Nitrospirae;c__Nitrospira;o__Nitrospirales;f__wb1-A12;g__uncultured_bacterium;s__uncultured_bacterium
OTU377	0	2	0	0	0	3	6	49	13	13	133	33	1	4	k__Bacteria;p__Chloroflexi;c__Anaerolineae;o__Anaerolineales;f__Anaerolineaceae;g__uncultured;s__uncultured_bacterium
OTU969	2	5	1	0	2	2	47	19	11	48	61	50	1	3	k__Bacteria;p__Chloroflexi;c__Anaerolineae;o__Anaerolineales;f__Anaerolineaceae;g__uncultured;s__uncultured_sludge_bacterium_S14
OTU3179	0	0	0	0	0	0	0	0	0	0	0	0	0	0	k__Bacteria;p__Proteobacteria;c__Gammaproteobacteria
OTU967	5	0	0	0	0	0	40	63	12	12	73	31	2	1	k__Bacteria;p__Planctomycetes;c__Planctomycetacia;o__Planctomycetales;f__Planctomycetaceae;g__Pirellula
OTU1053	29	27	14	27	21	38	23	8	22	1	3	1	32	4	k__Bacteria;p__BRC1
OTU341	18	6	15	144	6	63	1	0	0	0	0	0	4	0	k__Bacteria;p__Gemmatimonadetes;c__Gemmatimonadetes;o__Gemmatimonadales;f__Gemmatimonadaceae;g__uncultured;s__uncultured_Gemmatimonas_sp.
OTU434	13	3	6	60	29	9	20	16	6	13	4	40	16	4	k__Bacteria;p__Chloroflexi;c__JG30-KF-CM66;o__uncultured_Chloroflexi_bacterium;f__uncultured_Chloroflexi_bacterium;g__uncultured_Chloroflexi_bacterium;s__uncultured_Chloroflexi_bacterium
OTU430	14	12	7	45	15	12	7	3	7	11	11	54	25	17	k__Bacteria;p__Planctomycetes;c__Phycisphaerae;o__Tepidisphaerales;f__Tepidisphaeraceae;Ambiguous_taxa;Ambiguous_taxa
OTU609	0	0	0	0	1	0	1	4	5	118	8	98	0	0	k__Bacteria;p__Actinobacteria;c__MB-A2-108
OTU618	0	0	0	0	0	0	0	0	0	2	133	102	0	0	k__Bacteria
OTU225	129	13	39	0	43	4	0	0	0	0	0	0	14	1	k__Bacteria;p__Bacteroidetes;c__Cytophagia;o__Cytophagales;f__Flammeovirgaceae
OTU655	20	2	5	23	3	11	1	11	4	61	19	58	14	0	k__Bacteria;p__Actinobacteria;c__MB-A2-108
OTU562	1	11	2	6	4	0	10	16	24	0	0	1	1	1	k__Bacteria;p__Proteobacteria;c__Betaproteobacteria;o__Nitrosomonadales;f__Nitrosomonadaceae;g__uncultured
OTU937	8	15	21	27	29	21	19	19	16	13	15	18	10	2	k__Bacteria;p__Proteobacteria;c__Alphaproteobacteria;o__Rhizobiales
OTU309	200	1	0	3	39	0	0	0	0	0	0	0	0	0	k__Bacteria;p__Proteobacteria;c__Gammaproteobacteria;o__Legionellales;f__Legionellaceae;g__Legionella
OTU2938	3	2	0	18	2	0	2	7	37	1	0	0	11	179	k__Bacteria;p__Proteobacteria;c__Betaproteobacteria;o__Methylophilales;f__Methylophilaceae;g__Methylobacillus
OTU569	0	1	0	0	0	0	9	173	39	3	1	1	0	0	k__Bacteria;p__Proteobacteria;c__Alphaproteobacteria;o__Parvularculales;f__Parvularculaceae;g__Amphiplicatus
OTU286	0	0	0	0	0	0	2	8	202	0	0	0	0	0	k__Bacteria;p__Bacteroidetes;c__Sphingobacteriia;o__Sphingobacteriales;f__Chitinophagaceae
OTU895	3	5	1	23	1	1	17	61	75	3	0	43	4	1	k__Bacteria;p__Chloroflexi;c__Anaerolineae;o__Anaerolineales;f__Anaerolineaceae;g__uncultured
OTU1007	14	3	3	6	3	3	5	30	47	16	15	39	6	45	k__Bacteria
OTU883	2	19	7	11	15	18	61	27	16	22	26	15	6	2	k__Bacteria;p__Planctomycetes;c__Planctomycetacia;o__Planctomycetales;f__Planctomycetaceae;g__Pir4_lineage
OTU1640	10	4	0	4	5	2	52	33	31	7	4	6	2	20	k__Bacteria;p__Proteobacteria;c__Betaproteobacteria;o__Burkholderiales;f__Comamonadaceae
OTU447	5	5	7	15	14	6	3	7	69	19	14	15	7	16	k__Bacteria;p__Nitrospirae;c__Nitrospira;o__Nitrospirales;f__Nitrospiraceae;g__Nitrospira
OTU416	124	15	23	5	8	18	1	0	1	21	1	16	1	0	k__Bacteria;p__Gemmatimonadetes;c__Gemmatimonadetes;o__Gemmatimonadales;f__Gemmatimonadaceae;g__uncultured
OTU1219	54	29	5	38	9	5	5	1	1	10	7	1	29	71	k__Bacteria;p__Proteobacteria;c__Alphaproteobacteria;o__Rhizobiales;f__Phyllobacteriaceae
OTU1032	1	6	12	7	8	13	17	67	39	10	30	11	0	0	k__Bacteria;p__Proteobacteria;c__Deltaproteobacteria;o__NB1-j
OTU3135	3	9	16	12	11	19	1	0	3	4	0	9	151	30	k__Bacteria;p__Actinobacteria;c__Actinobacteria;o__Streptomycetales;f__Streptomycetaceae
OTU1038	7	21	26	16	17	46	20	26	12	15	11	7	2	20	k__Bacteria;p__Planctomycetes;c__Planctomycetacia;o__Planctomycetales;f__Planctomycetaceae;g__Pir4_lineage;s__uncultured_Pirellula_sp.
OTU483	2	6	30	10	79	7	21	14	21	0	4	5	10	11	k__Bacteria;p__Chloroflexi;c__Anaerolineae;o__Anaerolineales;f__Anaerolineaceae;g__uncultured
OTU1130	4	0	2	12	8	3	6	2	2	65	24	27	75	10	k__Bacteria;p__Actinobacteria;c__Actinobacteria;o__Propionibacteriales;f__Nocardioidaceae;g__Nocardioides
OTU553	0	11	3	4	3	5	98	30	9	10	55	11	4	1	k__Bacteria;p__Planctomycetes;c__Planctomycetacia;o__Planctomycetales;f__Planctomycetaceae;g__Blastopirellula
OTU465	24	35	49	30	58	48	0	0	0	0	0	0	1	0	k__Bacteria;p__Proteobacteria;c__Alphaproteobacteria;o__Rhizobiales;f__DUNssu044
OTU244	1	5	71	55	61	21	11	5	6	1	1	1	0	0	k__Bacteria;p__Proteobacteria;c__Betaproteobacteria;o__B1-7BS
OTU902	23	27	41	22	41	37	0	0	0	2	0	0	54	0	k__Bacteria;p__Bacteroidetes;c__Cytophagia;o__Cytophagales;f__Flammeovirgaceae;g__Tunicatimonas;s__Tunicatimonas_pelagia
OTU649	29	44	31	71	28	18	1	0	0	0	0	17	0	0	k__Bacteria;p__Chloroflexi;c__Anaerolineae;o__Anaerolineales;f__Anaerolineaceae;g__uncultured
OTU1241	130	1	9	6	9	0	2	3	48	1	1	1	3	17	k__Bacteria;p__Proteobacteria;c__Gammaproteobacteria;o__Xanthomonadales;f__Solimonadaceae;g__Polycyclovorans;s__uncultured_bacterium
OTU701	10	9	3	14	7	7	16	15	19	20	19	19	28	51	k__Bacteria;p__Proteobacteria;c__Alphaproteobacteria;o__Caulobacterales;f__Caulobacteraceae;g__Phenylobacterium
OTU2396	3	4	0	1	0	0	24	45	24	20	51	8	2	26	k__Bacteria;p__Acidobacteria;c__Subgroup_6
OTU393	0	0	0	0	0	0	0	0	0	0	240	2	0	0	k__Bacteria;p__Proteobacteria;c__Alphaproteobacteria;o__Rickettsiales;f__Mitochondria
OTU561	1	0	1	3	11	6	30	17	18	2	36	6	3	2	k__Bacteria;p__Acidobacteria;c__Subgroup_17
OTU305	16	12	43	9	26	26	6	3	1	33	3	31	16	0	k__Bacteria;p__Verrucomicrobia;c__Verrucomicrobiae;o__Verrucomicrobiales;f__DEV007;g__uncultured_bacterium;s__uncultured_bacterium
OTU1013	0	16	6	4	1	5	59	75	11	4	36	10	0	3	k__Bacteria;p__Proteobacteria;c__Alphaproteobacteria;o__Caulobacterales;f__Hyphomonadaceae;g__Hirschia;s__uncultured_bacterium
OTU383	0	0	0	0	0	0	6	8	14	0	4	0	0	229	k__Bacteria;p__Bacteroidetes;c__Sphingobacteriia;o__Sphingobacteriales;f__Chitinophagaceae
OTU459	6	158	0	0	0	0	0	0	0	10	69	6	1	1	k__Bacteria;p__Saccharibacteria
OTU446	18	55	25	25	35	6	4	5	25	0	4	15	0	0	k__Bacteria;p__Proteobacteria;c__Gammaproteobacteria;o__Xanthomonadales;f__Xanthomonadales_Incertae_Sedis;g__uncultured;Ambiguous_taxa
OTU2926	9	3	9	14	4	9	1	0	0	1	0	0	48	156	k__Bacteria;p__Bacteroidetes;c__Cytophagia;o__Cytophagales;f__Cytophagaceae
OTU1662	11	12	17	8	6	29	16	22	14	17	41	14	13	2	k__Bacteria;p__Planctomycetes;c__Planctomycetacia;o__Planctomycetales;f__Planctomycetaceae;g__Pir4_lineage;s__uncultured_bacterium
OTU843	39	12	14	21	19	39	3	2	1	11	4	11	52	13	k__Bacteria;p__Proteobacteria;c__Alphaproteobacteria;o__Rhodospirillales
OTU1614	4	47	3	45	8	20	9	10	14	3	0	0	8	75	k__Bacteria;p__Verrucomicrobia;c__Spartobacteria;o__Chthoniobacterales;f__Chthoniobacteraceae;g__Chthoniobacter
OTU2265	4	16	21	22	3	158	0	1	0	4	0	0	2	6	k__Bacteria;p__Firmicutes;c__Bacilli;o__Bacillales;f__Alicyclobacillaceae;g__Tumebacillus;Ambiguous_taxa
OTU439	11	5	14	17	6	16	30	19	7	9	2	21	11	55	k__Bacteria;p__Actinobacteria;c__Thermoleophilia;o__Gaiellales;f__uncultured;g__uncultured_Conexibacteraceae_bacterium;s__uncultured_Conexibacteraceae_bacterium
OTU2382	0	0	1	1	1	0	26	28	48	26	20	31	7	1	k__Bacteria;p__Actinobacteria;c__Thermoleophilia;o__Gaiellales;f__uncultured;g__uncultured_Gaiella_sp.;s__uncultured_Gaiella_sp.
OTU392	1	0	0	0	0	0	0	18	11	2	76	93	9	6	k__Bacteria;p__Gemmatimonadetes;c__Gemmatimonadetes;o__Gemmatimonadales;f__Gemmatimonadaceae;g__uncultured
OTU1321	56	7	19	63	21	24	0	0	0	3	0	6	18	8	k__Bacteria;p__Chloroflexi;c__Anaerolineae;o__Anaerolineales;f__Anaerolineaceae;g__uncultured
OTU2729	52	5	10	6	7	2	6	0	0	18	34	64	11	0	k__Bacteria;p__Proteobacteria;c__Alphaproteobacteria;o__Rhodospirillales;f__Rhodospirillaceae;g__uncultured;s__uncultured_Ochrobactrum_sp.
OTU837	1	3	7	14	1	8	0	0	1	149	0	41	9	0	k__Archaea;p__Euryarchaeota;c__Halobacteria;o__Halobacteriales;f__Halobacteriaceae
OTU313	0	45	0	0	0	0	0	52	36	0	18	50	28	0	k__Bacteria;p__Chloroflexi;c__Anaerolineae;o__Anaerolineales;f__Anaerolineaceae
OTU682	49	12	16	47	5	12	9	4	21	5	2	11	3	14	k__Bacteria;p__Proteobacteria;c__Deltaproteobacteria;o__Myxococcales;f__Haliangiaceae;g__Haliangium
OTU1015	0	0	0	0	0	0	50	80	68	15	8	4	0	0	k__Bacteria;p__Chloroflexi;c__Ktedonobacteria;o__C0119
OTU943	0	1	0	0	1	0	79	40	58	1	15	0	0	0	k__Bacteria;p__Proteobacteria;c__Alphaproteobacteria;o__Rhizobiales;f__A0839;Ambiguous_taxa;Ambiguous_taxa
OTU236	1	196	2	3	0	5	2	10	9	0	2	0	1	14	k__Bacteria;p__Proteobacteria;c__Alphaproteobacteria;o__Rhizobiales;f__Hyphomicrobiaceae;g__uncultured;s__uncultured_Phyllobacteriaceae_bacterium
OTU320	3	11	10	13	12	2	26	21	42	49	6	2	15	5	k__Bacteria;p__Firmicutes;c__Clostridia;o__Clostridiales;f__Peptostreptococcaceae
OTU693	10	31	38	24	17	29	41	14	2	0	10	2	1	0	k__Bacteria;p__Planctomycetes;c__Planctomycetacia;o__Planctomycetales;f__Planctomycetaceae
OTU226	7	64	11	23	7	14	50	13	15	13	4	4	0	0	k__Bacteria;p__Acidobacteria;c__Subgroup_6
OTU1876	9	12	9	17	3	13	15	9	8	24	25	14	3	25	k__Bacteria;p__Planctomycetes;c__Planctomycetacia;o__Planctomycetales;f__Planctomycetaceae;g__Pirellula
OTU350	43	22	34	11	60	30	0	0	0	0	0	0	12	0	k__Bacteria;p__Proteobacteria;c__Alphaproteobacteria;o__Rhizobiales;f__DUNssu044;g__uncultured_bacterium;s__uncultured_bacterium
OTU388	4	10	3	6	1	3	1	13	21	90	27	34	4	0	k__Bacteria;p__Chloroflexi;c__Ardenticatenia;o__uncultured
OTU463	9	20	10	9	13	13	11	9	10	36	17	53	8	1	k__Bacteria;p__Chloroflexi;c__TK10;o__uncultured_gamma_proteobacterium;f__uncultured_gamma_proteobacterium;g__uncultured_gamma_proteobacterium;s__uncultured_gamma_proteobacterium
OTU1318	29	5	5	10	12	15	1	8	10	26	15	14	50	32	k__Bacteria;p__Actinobacteria;c__Thermoleophilia;o__Solirubrobacterales;f__Solirubrobacteraceae;g__Solirubrobacter;Ambiguous_taxa
OTU866	6	0	28	65	31	6	2	4	1	5	2	7	78	1	k__Bacteria;p__Actinobacteria;c__Acidimicrobiia;o__Acidimicrobiales;f__OM1_clade
OTU728	11	18	23	30	12	53	6	11	4	21	4	22	9	2	k__Bacteria;p__Planctomycetes;c__Planctomycetacia;o__Planctomycetales;f__Planctomycetaceae
OTU478	0	6	27	15	33	21	11	24	24	28	0	17	4	0	k__Bacteria;p__Chloroflexi;c__Caldilineae;o__Caldilineales;f__Caldilineaceae;g__uncultured
OTU519	18	0	18	92	28	44	0	0	0	1	0	8	10	3	k__Bacteria;p__Acidobacteria;c__Holophagae;o__Subgroup_7
OTU1125	6	4	6	18	7	18	3	2	2	53	9	55	34	4	k__Bacteria;p__Acidobacteria;c__Solibacteres;o__Solibacterales;f__Solibacteraceae_(Subgroup_3)
OTU2066	6	2	3	23	4	2	8	5	10	2	4	2	23	156	k__Bacteria;p__Proteobacteria;c__Betaproteobacteria;o__Burkholderiales;f__Oxalobacteraceae
OTU1142	1	0	0	0	0	0	10	5	6	21	107	66	2	0	k__Bacteria;p__Acidobacteria;c__Subgroup_6
OTU1043	0	1	0	0	0	1	22	45	34	3	0	2	0	9	k__Bacteria;p__Proteobacteria;c__Deltaproteobacteria;o__Desulfurellales;f__Desulfurellaceae;g__G55
OTU729	47	183	0	0	1	0	0	0	1	0	0	0	0	0	k__Bacteria;p__Proteobacteria;c__Betaproteobacteria;o__Hydrogenophilales;f__Hydrogenophilaceae;g__Thiobacillus
OTU1578	10	26	4	11	4	9	8	8	2	84	37	12	1	3	k__Bacteria;p__Bacteroidetes;c__Cytophagia;o__Cytophagales
OTU355	2	2	23	1	67	125	0	0	0	0	0	0	0	0	k__Bacteria;p__Proteobacteria;c__Gammaproteobacteria;o__Acidithiobacillales;f__TX1A-55
OTU1094	8	4	5	30	1	11	0	0	0	1	2	0	10	167	k__Bacteria;p__Proteobacteria;c__Gammaproteobacteria;o__Xanthomonadales;f__Xanthomonadaceae;g__Pseudoxanthomonas;Ambiguous_taxa
OTU477	14	5	31	39	19	25	3	0	0	5	0	11	78	3	k__Bacteria;p__Planctomycetes;c__Planctomycetacia;o__Planctomycetales;f__Planctomycetaceae;g__Planctomyces
OTU766	4	12	0	3	1	4	31	40	27	16	47	12	3	0	k__Bacteria;p__Proteobacteria;c__Alphaproteobacteria;o__Caulobacterales;f__Hyphomonadaceae;g__Woodsholea;Ambiguous_taxa
OTU870	1	4	39	20	30	26	32	35	24	1	0	0	0	0	k__Bacteria;p__Acidobacteria;c__Subgroup_22;Ambiguous_taxa;Ambiguous_taxa;Ambiguous_taxa;Ambiguous_taxa
OTU1157	0	0	0	0	0	0	0	0	0	0	0	0	0	0	k__Archaea;p__Thaumarchaeota;c__Marine_Group_I
OTU425	10	13	35	30	83	23	0	0	0	0	11	9	0	0	k__Bacteria;p__Acidobacteria;c__Subgroup_6
OTU469	4	0	87	52	22	16	6	2	2	0	19	1	1	0	k__Bacteria;p__Acidobacteria;c__Subgroup_9
OTU601	0	0	1	0	0	0	0	0	0	4	1	1	12	208	k__Archaea;p__Euryarchaeota;c__Thermoplasmata;o__Thermoplasmatales;f__Marine_Group_II;g__uncultured_haloarchaeon;s__uncultured_haloarchaeon
OTU755	7	19	62	11	4	65	0	0	0	8	23	15	10	3	k__Bacteria;p__Acidobacteria;c__Holophagae;o__Subgroup_10
OTU507	1	8	6	16	13	0	54	67	18	3	7	5	5	10	k__Bacteria;p__Acidobacteria;c__Holophagae;o__Subgroup_7
OTU1207	14	21	7	8	7	5	38	36	28	18	7	28	0	0	k__Bacteria;p__Chloroflexi;c__Ardenticatenia;o__Ardenticatenales;Ambiguous_taxa;Ambiguous_taxa;Ambiguous_taxa
OTU1164	0	0	0	0	0	0	0	0	0	0	0	0	0	0	k__Bacteria;p__SBR1093;c__uncultured_bacterium;o__uncultured_bacterium;f__uncultured_bacterium;g__uncultured_bacterium;s__uncultured_bacterium
OTU509	2	4	26	18	30	13	10	14	49	15	0	6	18	3	k__Bacteria;p__Chloroflexi;c__Caldilineae;o__Caldilineales;f__Caldilineaceae;g__uncultured
OTU2767	1	2	0	0	0	0	5	3	4	7	1	3	143	75	k__Bacteria;p__Proteobacteria;c__Alphaproteobacteria;o__Rhodobacterales;f__Rhodobacteraceae
OTU637	86	4	19	0	87	10	0	0	0	0	0	0	0	1	k__Bacteria;p__Bacteroidetes;c__Flavobacteriia;o__Flavobacteriales;f__Cryomorphaceae;g__Salinirepens;s__uncultured_Bacteroidetes_bacterium
OTU714	7	3	31	42	24	42	28	4	5	9	0	6	4	1	k__Bacteria;p__Actinobacteria;c__MB-A2-108
OTU762	11	11	4	20	24	8	22	4	18	25	15	1	0	54	k__Bacteria;p__Chloroflexi;c__Anaerolineae;o__Anaerolineales;f__Anaerolineaceae;g__uncultured
OTU898	0	38	11	16	8	17	24	59	6	4	26	7	3	2	k__Bacteria;p__Planctomycetes;c__Planctomycetacia;o__Planctomycetales;f__Planctomycetaceae;g__Pir4_lineage
OTU1493	6	21	12	28	15	7	11	9	17	5	62	6	8	4	k__Bacteria;p__Proteobacteria;c__Alphaproteobacteria;o__Rhizobiales;f__Hyphomicrobiaceae;g__Pedomicrobium;Ambiguous_taxa
OTU579	2	23	34	11	4	26	20	35	11	6	18	18	14	0	k__Bacteria;p__Planctomycetes;c__Planctomycetacia;o__Planctomycetales;f__Planctomycetaceae;g__Pir4_lineage
OTU259	15	15	31	95	22	26	0	1	1	1	0	3	5	0	k__Bacteria;p__Acidobacteria;c__Subgroup_6
OTU2050	3	2	11	28	18	3	1	1	2	13	2	3	69	76	k__Bacteria;p__Actinobacteria;c__Actinobacteria;o__Frankiales;f__Geodermatophilaceae
OTU630	0	0	0	0	0	0	0	0	0	0	1	0	0	0	k__Bacteria;p__Acidobacteria;c__Blastocatellia;o__Blastocatellales;f__Blastocatellaceae_(Subgroup_4);g__11-24
OTU934	5	2	1	3	2	3	14	21	9	35	86	21	0	16	k__Bacteria;p__Planctomycetes;c__Planctomycetacia;o__Planctomycetales;f__Planctomycetaceae;g__Planctomyces
OTU600	0	0	0	0	0	0	0	0	0	0	0	0	18	220	k__Bacteria;p__Actinobacteria;c__Actinobacteria;o__Pseudonocardiales;f__Pseudonocardiaceae;g__Prauserella;Ambiguous_taxa
OTU337	9	23	62	41	35	39	0	0	0	0	0	4	0	0	k__Bacteria;p__Gemmatimonadetes;c__S0134_terrestrial_group;o__uncultured_Gemmatimonadetes_bacterium;f__uncultured_Gemmatimonadetes_bacterium;g__uncultured_Gemmatimonadetes_bacterium;s__uncultured_Gemmatimonadetes_bacterium
OTU2459	5	0	4	4	0	0	29	43	13	15	32	28	4	20	k__Bacteria;p__Proteobacteria;c__Alphaproteobacteria;o__Rhizobiales
OTU379	8	2	16	29	24	9	1	1	3	14	25	57	0	0	k__Bacteria;p__Gemmatimonadetes;c__Gemmatimonadetes;o__Gemmatimonadales;f__Gemmatimonadaceae;g__uncultured
OTU512	10	17	9	43	5	6	22	1	0	6	1	0	99	9	k__Bacteria;p__Proteobacteria;c__Gammaproteobacteria;o__Pseudomonadales;f__Pseudomonadaceae;g__Pseudomonas
OTU468	7	10	21	15	17	16	2	5	1	72	16	26	5	0	k__Bacteria;p__Chloroflexi;c__Caldilineae;o__Caldilineales;f__Caldilineaceae;g__Litorilinea;s__uncultured_bacterium
OTU568	20	18	9	5	10	23	20	24	12	17	11	26	1	2	k__Bacteria;p__Proteobacteria;c__Alphaproteobacteria;o__Rhodospirillales;f__Rhodospirillaceae
OTU404	1	6	112	32	28	29	0	1	2	0	0	0	12	0	k__Bacteria;p__Proteobacteria;c__Betaproteobacteria;o__B1-7BS
OTU411	41	9	16	8	5	23	16	55	5	9	9	15	0	0	k__Bacteria;p__Saccharibacteria
OTU1574	1	18	11	22	12	11	30	32	22	9	5	15	2	0	k__Bacteria;p__Verrucomicrobia;c__OPB35_soil_group
OTU321	7	89	59	6	5	11	31	1	6	0	0	0	0	0	k__Bacteria;p__Bacteroidetes;c__Sphingobacteriia;o__Sphingobacteriales;f__Saprospiraceae;g__Lewinella;s__Lewinella_nigricans
OTU611	0	0	0	0	0	0	0	0	1	108	13	69	1	0	k__Bacteria;p__Actinobacteria;c__Actinobacteria;o__Corynebacteriales;f__Tsukamurellaceae;g__Tsukamurella
OTU363	0	0	0	0	0	0	102	66	37	1	0	4	0	0	k__Bacteria;p__Chloroflexi;c__Anaerolineae;o__Anaerolineales;f__Anaerolineaceae;g__uncultured
OTU669	77	12	16	24	5	16	8	2	5	12	6	7	7	12	k__Bacteria;p__Proteobacteria;c__Alphaproteobacteria;o__Caulobacterales;f__Caulobacteraceae;g__Brevundimonas
OTU812	34	31	20	11	19	82	1	0	0	1	8	3	7	1	k__Bacteria;p__Proteobacteria;c__Alphaproteobacteria;o__Rhodospirillales;f__Rhodospirillaceae;g__Pelagibius
OTU3149	9	2	4	6	6	8	15	15	6	8	21	78	20	4	k__Bacteria;p__Acidobacteria;c__Subgroup_6
OTU653	85	47	7	19	5	1	2	5	1	9	0	17	1	0	k__Bacteria;p__Gemmatimonadetes;c__S0134_terrestrial_group
OTU1124	0	1	1	11	0	18	0	1	2	46	73	17	6	0	k__Bacteria;p__Proteobacteria;c__Alphaproteobacteria;o__Rhodospirillales;f__MNC12
OTU1978	0	0	4	15	2	2	42	19	1	0	113	3	0	0	k__Bacteria;p__Acidobacteria;c__Subgroup_9
OTU571	0	0	0	0	0	0	29	93	67	0	5	7	0	0	k__Bacteria;p__Gemmatimonadetes;c__Gemmatimonadetes;o__Gemmatimonadales;f__Gemmatimonadaceae;g__uncultured
OTU1014	14	12	9	9	10	12	29	15	21	5	10	11	23	30	k__Bacteria;p__Proteobacteria;c__Alphaproteobacteria;o__Rhizobiales;f__uncultured;Ambiguous_taxa;Ambiguous_taxa
OTU1085	5	4	2	4	1	0	3	3	13	2	0	0	22	156	k__Bacteria;p__Firmicutes;c__Bacilli;o__Bacillales;f__Bacillaceae;g__Fictibacillus;s__uncultured_bacterium
OTU2268	3	3	0	22	4	8	7	3	2	64	37	39	9	3	k__Bacteria;p__Proteobacteria;c__Alphaproteobacteria;o__Sphingomonadales;f__Sphingomonadaceae;g__Sphingopyxis
OTU3022	1	0	0	1	1	0	2	0	2	82	12	32	49	27	k__Bacteria;p__Actinobacteria;c__Actinobacteria;o__Propionibacteriales;f__Nocardioidaceae;g__Nocardioides;s__uncultured_actinobacterium
OTU652	6	4	33	17	73	34	6	0	1	2	0	1	24	1	k__Bacteria;p__Deinococcus-Thermus;c__Deinococci;o__Deinococcales;f__Trueperaceae;g__Truepera;s__uncultured_bacterium
OTU965	0	0	0	0	0	0	57	2	137	0	0	0	0	0	k__Bacteria;p__Proteobacteria;c__Betaproteobacteria;o__SC-I-84
OTU1294	20	13	3	6	9	10	14	38	18	0	0	3	69	15	k__Archaea;p__Thaumarchaeota;c__Soil_Crenarchaeotic_Group(SCG);Ambiguous_taxa;Ambiguous_taxa;Ambiguous_taxa;Ambiguous_taxa
OTU1604	7	40	13	22	20	14	31	29	11	0	0	0	0	19	k__Bacteria;p__Gemmatimonadetes;c__S0134_terrestrial_group
OTU642	160	17	0	3	0	0	0	0	0	0	0	0	26	0	k__Bacteria;p__Proteobacteria;c__Gammaproteobacteria;o__Oceanospirillales;f__Oceanospirillaceae;g__Marinobacterium
OTU470	3	5	18	14	12	20	11	2	7	25	20	17	45	11	k__Bacteria;p__Firmicutes;c__Bacilli;o__Bacillales;f__Bacillaceae;g__Oceanobacillus
OTU575	0	0	0	7	0	0	22	17	29	11	25	57	7	16	k__Bacteria;p__Proteobacteria;c__Betaproteobacteria;o__SC-I-84
OTU394	0	0	0	0	0	0	0	0	0	0	214	0	1	0	k__Bacteria;p__Proteobacteria;c__Gammaproteobacteria;o__Oceanospirillales;f__Alcanivoracaceae;g__Alcanivorax;s__Alcanivorax_dieselolei
OTU2695	4	2	0	1	3	4	1	15	5	28	59	8	16	44	k__Bacteria;p__Proteobacteria;c__Deltaproteobacteria;o__Desulfurellales;f__Desulfurellaceae;g__G55
OTU375	0	0	0	0	0	0	5	194	2	0	0	0	0	0	k__Bacteria;p__Microgenomates;c__Candidatus_Woesebacteria;o__Candidatus_Woesebacteria_bacterium_GW2011_GWC2_31_9;f__Candidatus_Woesebacteria_bacterium_GW2011_GWC2_31_9;g__Candidatus_Woesebacteria_bacterium_GW2011_GWC2_31_9;s__Candidatus_Woesebacteria_bacterium_GW2011_GWC2_31_9
OTU1214	72	2	1	11	0	3	13	16	9	27	16	11	3	15	k__Bacteria;p__Verrucomicrobia;c__Verrucomicrobiae;o__Verrucomicrobiales;f__Verrucomicrobiaceae;g__Roseimicrobium;Ambiguous_taxa
OTU499	10	11	0	12	3	6	26	8	44	67	11	1	2	8	k__Bacteria;p__Proteobacteria;c__Betaproteobacteria;o__Burkholderiales;f__Comamonadaceae
OTU615	1	1	2	4	1	1	0	1	0	32	85	62	0	0	k__Bacteria;p__Chloroflexi;c__Anaerolineae;o__Anaerolineales;f__Anaerolineaceae;g__uncultured
OTU280	9	1	1	1	0	0	23	61	44	22	22	3	5	3	k__Bacteria;p__Gemmatimonadetes;c__Gemmatimonadetes;o__Gemmatimonadales;f__Gemmatimonadaceae;g__uncultured
OTU2812	5	4	0	0	0	1	6	12	1	0	0	4	14	171	k__Bacteria;p__Actinobacteria;c__Acidimicrobiia;o__Acidimicrobiales;f__uncultured;g__uncultured_Aciditerrimonas_sp.;s__uncultured_Aciditerrimonas_sp.
OTU577	0	1	0	0	0	0	10	11	13	57	82	19	4	4	k__Bacteria
OTU2632	6	4	0	2	4	2	12	15	35	14	14	7	40	58	k__Bacteria;p__Proteobacteria;c__Gammaproteobacteria;o__Xanthomonadales;f__Xanthomonadales_Incertae_Sedis
OTU454	21	128	4	20	2	2	8	3	6	4	3	6	1	2	k__Bacteria;p__Proteobacteria;c__Betaproteobacteria;o__TRA3-20
OTU769	0	15	26	79	4	51	11	8	0	1	0	2	6	1	k__Bacteria;p__Planctomycetes;c__Planctomycetacia;o__Planctomycetales;f__Planctomycetaceae;g__Gemmata;s__uncultured_Gemmata_sp.
OTU1261	7	18	0	1	10	0	20	39	25	62	7	1	2	4	k__Bacteria;p__Proteobacteria;c__Gammaproteobacteria;o__Xanthomonadales;f__Xanthomonadaceae;g__Luteimonas
OTU2463	6	3	5	0	1	1	3	48	46	10	0	5	64	1	k__Archaea;p__Thaumarchaeota;c__Soil_Crenarchaeotic_Group(SCG)
OTU780	21	25	13	21	18	22	10	4	7	5	17	23	5	2	k__Bacteria;p__Proteobacteria;c__Alphaproteobacteria;o__Rhizobiales;f__Hyphomicrobiaceae
OTU602	27	7	6	39	9	16	5	6	2	12	4	3	31	45	k__Bacteria;p__Actinobacteria;c__Thermoleophilia;o__Gaiellales;f__Gaiellaceae;g__Gaiella
OTU387	0	0	0	1	9	1	0	7	1	61	5	105	0	0	k__Bacteria;p__Actinobacteria;c__Acidimicrobiia;o__Acidimicrobiales
OTU3194	0	0	3	5	1	0	10	3	1	0	25	0	0	0	k__Bacteria;p__Acidobacteria;c__Subgroup_9
OTU486	7	4	67	28	33	22	1	0	0	1	2	3	32	0	k__Bacteria;p__Chloroflexi;c__Thermomicrobia;o__AKYG1722;f__uncultured_Chloroflexi_bacterium;g__uncultured_Chloroflexi_bacterium;s__uncultured_Chloroflexi_bacterium
OTU2998	0	1	0	0	2	0	3	6	6	61	0	91	0	0	k__Bacteria;p__Proteobacteria;c__Alphaproteobacteria;o__Parvularculales;f__Parvularculaceae;g__Amphiplicatus;Ambiguous_taxa
OTU2746	0	0	0	0	0	0	0	0	0	0	0	0	239	0	k__Bacteria;p__Bacteroidetes;c__Flavobacteriia;o__Flavobacteriales;f__Flavobacteriaceae;g__Gillisia
OTU595	7	0	0	2	0	0	2	0	0	1	0	2	89	123	k__Bacteria;p__Actinobacteria;c__Thermoleophilia;o__Solirubrobacterales;f__0319-6M6
OTU951	2	6	4	1	13	5	47	15	24	13	32	16	0	0	k__Bacteria;p__Acidobacteria;c__Subgroup_6
OTU1804	10	18	23	69	17	13	6	2	2	6	0	4	36	1	k__Bacteria;p__Proteobacteria;c__Alphaproteobacteria
OTU1549	2	6	51	52	59	29	0	0	0	0	0	0	0	0	k__Bacteria;p__Proteobacteria;c__Gammaproteobacteria
OTU2480	2	0	1	3	1	2	17	42	68	5	27	12	3	0	k__Bacteria;p__Proteobacteria;c__Alphaproteobacteria;o__Sphingomonadales;f__Sphingomonadaceae;g__Sphingomonas
OTU1204	5	0	16	35	7	9	3	6	7	16	9	6	32	13	k__Bacteria;p__Actinobacteria;c__Thermoleophilia;o__Gaiellales;f__uncultured
OTU361	0	0	0	0	0	0	34	63	62	0	7	19	2	0	k__Bacteria;p__Proteobacteria;c__Deltaproteobacteria;o__Syntrophobacterales;f__Syntrophaceae;g__uncultured
OTU564	0	0	0	0	0	0	200	0	0	0	5	0	0	0	k__Bacteria;p__TM6_(Dependentiae)
OTU588	0	0	0	0	0	0	9	1	154	0	0	0	0	0	k__Bacteria;p__Actinobacteria;c__Actinobacteria;o__Corynebacteriales;f__Nocardiaceae;g__Rhodococcus
OTU628	0	0	0	0	0	0	0	0	0	0	0	0	0	0	k__Bacteria
OTU508	5	44	36	22	5	42	5	0	0	0	9	0	35	2	k__Bacteria;p__Bacteroidetes;c__Cytophagia;o__Cytophagales;f__Cytophagaceae;g__Chryseolinea
OTU661	5	2	5	7	7	9	36	21	10	15	29	13	10	27	k__Bacteria;p__Planctomycetes;c__Planctomycetacia;o__Planctomycetales;f__Planctomycetaceae;g__Planctomyces
OTU1071	3	3	4	11	10	9	3	11	5	4	2	10	83	54	k__Bacteria;p__Actinobacteria;c__Actinobacteria;o__Frankiales;f__Geodermatophilaceae
OTU1037	0	0	0	5	0	0	32	32	119	0	0	0	0	0	k__Bacteria;p__Proteobacteria;c__Betaproteobacteria;o__SC-I-84
OTU662	9	5	5	5	17	13	1	1	1	93	0	0	29	21	k__Bacteria;p__Bacteroidetes;c__Cytophagia;o__Cytophagales;f__Flammeovirgaceae;g__Imperialibacter;Ambiguous_taxa
OTU616	0	45	0	3	2	1	1	0	0	7	113	31	3	0	k__Bacteria;p__Bacteroidetes;c__Sphingobacteriia;o__Sphingobacteriales;f__Chitinophagaceae
OTU665	3	2	1	1	0	4	55	21	37	6	1	22	5	0	k__Bacteria;p__Proteobacteria;c__Alphaproteobacteria;o__Rhodospirillales
OTU1097	1	0	0	0	0	0	1	1	1	4	1	0	5	206	k__Bacteria;p__Actinobacteria;c__Thermoleophilia;o__Solirubrobacterales;f__0319-6M6;Ambiguous_taxa;Ambiguous_taxa
OTU570	0	1	0	0	0	0	30	111	42	0	0	1	0	0	k__Bacteria;p__Actinobacteria;c__Acidimicrobiia;o__Acidimicrobiales;f__uncultured
OTU251	0	0	29	59	71	24	1	0	0	0	0	0	0	0	k__Bacteria;p__Planctomycetes;c__Phycisphaerae;o__Tepidisphaerales;f__Tepidisphaeraceae
OTU901	9	2	37	42	55	36	0	0	0	0	0	0	8	1	k__Bacteria;p__Gemmatimonadetes;c__BD2-11_terrestrial_group
OTU409	30	24	19	3	31	37	5	12	32	0	0	0	0	0	k__Bacteria;p__Proteobacteria;c__Gammaproteobacteria
OTU199	1	0	0	0	0	0	53	33	71	0	0	9	0	0	k__Bacteria;p__Proteobacteria;c__Alphaproteobacteria;o__Rhodospirillales;f__Rhodospirillaceae;g__Inquilinus
OTU1336	12	67	30	34	21	5	2	5	16	0	0	0	3	0	k__Bacteria;p__Firmicutes;c__Bacilli;o__Bacillales;f__Thermoactinomycetaceae;g__Planifilum;Ambiguous_taxa
OTU538	7	3	2	3	0	0	55	8	83	2	0	0	0	1	k__Bacteria;p__Proteobacteria;c__Deltaproteobacteria;o__Myxococcales;f__Haliangiaceae;g__Haliangium
OTU864	4	18	7	6	9	4	19	19	11	28	34	15	2	3	k__Bacteria;p__Acidobacteria;c__Subgroup_6
OTU2671	5	4	0	4	1	0	13	0	8	34	49	47	17	8	k__Bacteria;p__Bacteroidetes;c__Cytophagia;o__Cytophagales;f__Cytophagaceae;g__Ohtaekwangia;s__uncultured_Bacteroidetes_bacterium
OTU711	102	50	4	25	3	5	0	0	0	0	0	0	0	0	k__Bacteria;p__Chloroflexi;c__Anaerolineae;o__Anaerolineales;f__Anaerolineaceae;g__uncultured
OTU639	54	61	14	15	24	5	0	0	0	0	0	0	16	2	k__Bacteria;p__Proteobacteria
OTU1065	18	9	3	9	16	9	17	19	6	12	12	27	17	17	k__Bacteria;p__Chloroflexi;c__JG30-KF-CM66
OTU2417	9	1	0	3	0	1	15	0	1	36	31	57	22	13	k__Bacteria;p__Actinobacteria;c__Actinobacteria;o__Pseudonocardiales;f__Pseudonocardiaceae
OTU2266	16	7	5	14	3	29	21	16	8	15	31	7	8	14	k__Bacteria;p__Proteobacteria;c__Alphaproteobacteria;o__Rhizobiales;f__Hyphomicrobiaceae;g__Devosia
OTU825	7	5	6	3	7	17	13	5	31	1	4	40	9	9	k__Bacteria;p__Nitrospirae;c__Nitrospira;o__Nitrospirales;f__0319-6A21;Ambiguous_taxa;Ambiguous_taxa
OTU699	60	47	18	8	14	51	0	0	0	0	0	0	1	0	k__Bacteria;p__Gemmatimonadetes;c__BD2-11_terrestrial_group
OTU938	13	28	6	24	22	20	14	3	1	4	4	41	0	0	k__Bacteria;p__Proteobacteria;c__Gammaproteobacteria;o__KI89A_clade
OTU527	6	17	4	6	5	9	6	9	0	66	4	33	24	3	k__Bacteria;p__Proteobacteria;c__Alphaproteobacteria;o__Rhodospirillales;f__Rhodospirillales_Incertae_Sedis;g__Candidatus_Alysiosphaera;s__uncultured_bacterium
OTU929	1	1	19	10	11	4	5	8	26	1	1	1	30	90	k__Bacteria;p__Firmicutes;c__Bacilli;o__Bacillales;f__Bacillaceae
OTU1428	17	2	6	11	8	2	8	2	5	30	42	33	6	18	k__Bacteria;p__Chloroflexi;c__Caldilineae;o__Caldilineales;f__Caldilineaceae;g__uncultured
OTU638	45	1	0	7	2	0	0	0	1	0	0	0	67	85	k__Bacteria;p__Actinobacteria;c__Thermoleophilia;o__Gaiellales
OTU1067	7	6	7	18	21	6	0	1	2	13	5	10	36	65	k__Bacteria;p__Proteobacteria;c__Betaproteobacteria;o__TRA3-20
OTU426	40	43	25	21	18	27	1	0	0	0	0	0	8	1	k__Bacteria;p__Chloroflexi;c__Anaerolineae;o__Anaerolineales;f__Anaerolineaceae;g__uncultured;s__uncultured_Chloroflexi_bacterium
OTU640	23	37	19	2	30	71	1	0	0	0	2	8	0	0	k__Bacteria;p__Proteobacteria;c__Alphaproteobacteria;o__Rhodobacterales;f__Rhodobacteraceae
OTU805	1	0	91	27	46	11	0	0	0	0	3	0	7	0	k__Bacteria;p__Chloroflexi;c__Ardenticatenia;o__uncultured
OTU308	18	21	22	25	67	16	13	2	3	0	3	0	0	0	k__Bacteria;p__Proteobacteria;c__Deltaproteobacteria
OTU589	0	0	1	0	0	0	3	28	50	26	28	37	4	0	k__Bacteria;p__Chloroflexi;c__Anaerolineae;o__Anaerolineales;f__Anaerolineaceae;g__uncultured
OTU1165	0	0	0	0	0	0	0	0	0	0	0	0	0	0	k__Bacteria;p__Chloroflexi
OTU2004	3	1	5	8	4	1	7	16	1	15	5	13	11	89	k__Bacteria;p__Chloroflexi;c__Thermomicrobia;o__AKYG1722
OTU1421	10	26	20	35	30	8	8	7	17	4	2	3	1	0	k__Bacteria;p__Gemmatimonadetes;c__Gemmatimonadetes;o__Gemmatimonadales;f__Gemmatimonadaceae;g__uncultured;s__uncultured_soil_bacterium
OTU919	3	15	5	5	4	2	1	1	1	102	0	29	0	0	k__Archaea;p__Euryarchaeota;c__Halobacteria;o__Halobacteriales;f__Halobacteriaceae;g__Natronococcus;Ambiguous_taxa
OTU822	5	8	28	18	8	9	5	15	18	47	1	2	18	2	k__Bacteria;p__Firmicutes;c__Bacilli;o__Bacillales;f__Bacillaceae
OTU1081	14	5	1	5	2	9	4	8	2	8	3	2	43	100	k__Bacteria;p__Actinobacteria;c__Actinobacteria;o__Frankiales;f__Geodermatophilaceae;g__Blastococcus
OTU824	0	1	7	1	9	7	25	20	24	42	2	41	7	0	k__Bacteria;p__Chloroflexi;c__Ardenticatenia;o__Ardenticatenales
OTU1641	25	7	5	7	1	8	21	12	3	8	0	1	20	70	k__Bacteria;p__Actinobacteria;c__Actinobacteria;o__Micrococcales;f__Microbacteriaceae
OTU1495	1	56	26	6	19	46	1	9	8	0	2	7	0	0	k__Bacteria;p__Proteobacteria;c__Deltaproteobacteria;o__Desulfurellales;f__Desulfurellaceae;g__H16
OTU476	1	0	160	21	0	26	0	0	0	0	0	0	0	0	k__Bacteria;p__Planctomycetes;c__OM190
OTU567	0	13	0	0	0	2	48	41	39	5	15	5	0	0	k__Bacteria;p__Proteobacteria;c__Alphaproteobacteria;o__Rhodospirillales;f__JG37-AG-20;Ambiguous_taxa;Ambiguous_taxa
OTU3014	3	0	0	3	6	3	9	4	4	7	142	5	0	0	k__Bacteria;p__Acidobacteria;c__Subgroup_6
OTU1924	1	3	19	10	3	8	35	0	0	5	100	1	8	1	k__Bacteria;p__Acidobacteria;c__Holophagae;o__Subgroup_10;f__ABS-19
OTU958	12	6	7	5	9	5	56	38	21	0	1	7	2	12	k__Bacteria;p__Acidobacteria;c__Holophagae;o__Subgroup_7;f__uncultured_Acidobacteria_bacterium;g__uncultured_Acidobacteria_bacterium;s__uncultured_Acidobacteria_bacterium
OTU778	6	22	45	35	34	13	2	13	11	0	0	0	7	0	k__Bacteria;p__Firmicutes;c__Bacilli;o__uncultured;f__uncultured_bacterium;g__uncultured_bacterium;s__uncultured_bacterium
OTU1159	0	0	0	0	0	0	0	0	0	0	0	0	0	0	k__Bacteria
OTU386	1	0	0	0	0	0	0	0	0	0	0	0	3	205	k__Bacteria;p__Actinobacteria;c__Thermoleophilia;o__Solirubrobacterales;f__0319-6M6;g__uncultured_actinobacterium;s__uncultured_actinobacterium
OTU961	0	0	0	3	0	0	59	33	48	2	14	8	0	0	k__Bacteria;p__Chloroflexi;c__Anaerolineae;o__Anaerolineales;f__Anaerolineaceae;g__uncultured
OTU329	0	2	8	3	8	10	1	17	91	3	15	21	6	0	k__Bacteria;p__Chlamydiae;c__Chlamydiae;o__Chlamydiales
OTU547	8	10	0	8	2	1	63	35	16	5	14	10	1	1	k__Bacteria;p__Planctomycetes;c__Planctomycetacia;o__Planctomycetales;f__Planctomycetaceae
OTU551	5	5	3	9	4	3	72	26	26	1	13	1	3	2	k__Bacteria;p__Acidobacteria;c__Subgroup_6
OTU1194	54	13	4	12	1	4	9	19	49	0	0	0	0	0	k__Bacteria
OTU956	0	0	0	0	0	0	61	21	8	0	0	0	0	102	k__Bacteria;p__Proteobacteria;c__Betaproteobacteria;o__Methylophilales;f__Methylophilaceae;g__Methylotenera
OTU885	27	3	0	13	22	4	8	1	85	0	0	0	6	2	k__Bacteria;p__Bacteroidetes;c__Cytophagia;o__Cytophagales;f__Cyclobacteriaceae;g__Algoriphagus
OTU1137	0	0	0	0	0	0	0	0	0	0	191	0	0	0	k__Bacteria;p__TM6_(Dependentiae);c__uncultured_bacterium;o__uncultured_bacterium;f__uncultured_bacterium;g__uncultured_bacterium;s__uncultured_bacterium
OTU708	16	49	10	27	4	10	3	2	0	7	19	2	24	4	k__Bacteria;p__Proteobacteria;c__Gammaproteobacteria;o__Cellvibrionales;f__Microbulbiferaceae;g__Microbulbifer;Ambiguous_taxa
OTU563	0	0	0	0	0	0	47	6	74	0	49	2	0	0	k__Bacteria;p__Bacteroidetes;c__Cytophagia;o__Cytophagales;f__Cytophagaceae
OTU737	1	142	1	0	0	1	6	5	16	0	3	0	5	5	k__Bacteria;p__Proteobacteria;c__Gammaproteobacteria;o__Legionellales;f__Coxiellaceae;g__Aquicella
OTU3240	0	0	0	0	0	1	1	1	0	0	0	0	2	1	k__Bacteria;p__Actinobacteria;c__Actinobacteria
OTU1051	0	3	9	7	1	10	0	2	11	34	47	54	0	0	k__Bacteria;p__Proteobacteria;c__Deltaproteobacteria;o__NB1-j
OTU550	0	0	0	0	1	0	172	1	11	0	0	0	0	0	k__Bacteria;p__Chloroflexi;c__Anaerolineae;o__Anaerolineales;f__Anaerolineaceae;g__uncultured
OTU1171	0	0	2	0	0	0	0	0	0	0	0	0	0	0	k__Bacteria;p__Acidobacteria;c__Blastocatellia;o__Blastocatellales;f__Blastocatellaceae_(Subgroup_4);g__11-24
OTU2058	1	15	4	8	5	4	19	28	8	9	9	51	7	0	k__Bacteria;p__Planctomycetes;c__Planctomycetacia;o__Planctomycetales;f__Planctomycetaceae;g__Pir4_lineage
OTU1008	2	13	4	4	0	5	9	18	16	23	44	32	0	7	k__Bacteria;p__Proteobacteria;c__Alphaproteobacteria;o__Rhodospirillales;f__Rhodospirillales_Incertae_Sedis;g__Reyranella;Ambiguous_taxa
OTU1105	1	0	0	0	0	0	1	2	5	5	5	5	10	151	k__Bacteria;p__Actinobacteria;c__Acidimicrobiia;o__Acidimicrobiales
OTU1163	0	0	0	0	0	0	12	1	0	0	0	0	0	0	k__Bacteria;p__Proteobacteria;c__SPOTSOCT00m83
OTU580	0	7	2	1	1	16	8	17	10	7	2	94	0	0	k__Bacteria;p__Planctomycetes;c__Phycisphaerae;o__CCM11a
OTU1964	1	2	1	4	0	6	1	0	4	66	52	30	9	3	k__Bacteria;p__Tectomicrobia;c__Tectomicrobia_Incertae_Sedis;o__Unknown_Order;f__Unknown_Family;g__Candidatus_Entotheonella
OTU1260	27	0	13	25	6	21	5	1	3	2	2	1	1	34	k__Bacteria;p__Actinobacteria;c__Thermoleophilia;o__Gaiellales;f__Gaiellaceae;g__Gaiella
OTU853	1	2	31	4	10	2	0	0	1	2	56	59	7	2	k__Bacteria;p__Proteobacteria;c__Alphaproteobacteria;o__Rhizobiales;f__uncultured;Ambiguous_taxa;Ambiguous_taxa
OTU894	8	2	0	5	2	2	0	0	0	0	0	0	190	0	k__Bacteria;p__Actinobacteria;c__Nitriliruptoria;o__Nitriliruptorales;f__Nitriliruptoraceae
OTU734	23	17	4	8	19	54	12	1	0	3	11	1	14	14	k__Bacteria;p__Proteobacteria;c__Alphaproteobacteria;o__Rhizobiales;f__Phyllobacteriaceae;g__Hoeflea;Ambiguous_taxa
OTU817	1	0	26	27	11	5	12	4	4	43	5	28	11	0	k__Bacteria;p__Planctomycetes;c__Planctomycetacia;o__Planctomycetales;f__Planctomycetaceae;g__Pirellula
OTU1311	71	0	7	33	0	2	9	5	3	0	1	0	7	32	k__Bacteria;p__Proteobacteria;c__Alphaproteobacteria;o__Caulobacterales;f__Caulobacteraceae;g__Brevundimonas
OTU691	16	22	15	7	19	20	4	6	8	8	19	6	13	8	k__Bacteria;p__Proteobacteria;c__Alphaproteobacteria;o__Sphingomonadales;Ambiguous_taxa;g__uncultured_bacterium;s__uncultured_bacterium
OTU378	17	1	3	0	0	3	0	6	137	0	0	0	0	0	k__Bacteria;p__Proteobacteria;c__Alphaproteobacteria;o__Rickettsiales;f__Mitochondria
OTU1361	27	3	0	14	2	3	1	3	1	6	19	7	86	18	k__Bacteria;p__Proteobacteria;c__Alphaproteobacteria;o__Rhizobiales;f__DUNssu044;Ambiguous_taxa;Ambiguous_taxa
OTU830	1	1	27	78	30	32	0	0	0	0	0	3	5	0	k__Bacteria;p__Actinobacteria;c__MB-A2-108
OTU1005	0	0	0	1	1	7	25	41	22	4	15	50	1	0	k__Bacteria;p__Acidobacteria;c__Holophagae;o__Subgroup_10;f__TK85;g__uncultured_bacterium;s__uncultured_bacterium
OTU983	9	1	1	0	0	10	5	12	17	8	12	39	62	4	k__Bacteria;p__Actinobacteria;c__Rubrobacteria;o__Rubrobacterales;f__Rubrobacteriaceae;g__Rubrobacter
OTU541	0	0	0	0	0	0	38	8	0	1	110	8	0	0	k__Bacteria;p__SBR1093;c__uncultured_bacterium;o__uncultured_bacterium;f__uncultured_bacterium;g__uncultured_bacterium;s__uncultured_bacterium
OTU1069	1	4	4	10	4	4	1	0	0	2	0	0	152	21	k__Bacteria;p__Bacteroidetes;c__Cytophagia;o__Cytophagales;f__MWH-CFBk5;g__uncultured_bacterium;s__uncultured_bacterium
OTU703	24	46	17	7	38	7	11	6	24	0	0	0	0	0	k__Bacteria;p__Verrucomicrobia;c__Opitutae;o__Opitutales;f__Opitutaceae;g__Opitutus
OTU1064	1	0	0	0	0	0	0	0	0	0	0	0	208	0	k__Bacteria;p__Proteobacteria;c__Gammaproteobacteria;o__Cellvibrionales;f__Spongiibacteraceae;g__Spongiibacter
OTU1263	13	16	10	28	17	18	9	13	12	6	6	5	4	9	k__Bacteria;p__Chloroflexi;c__KD4-96;o__uncultured_bacterium;f__uncultured_bacterium;g__uncultured_bacterium;s__uncultured_bacterium
OTU2306	7	2	3	10	10	9	5	3	7	5	5	1	18	94	k__Bacteria;p__Proteobacteria;c__Alphaproteobacteria;o__Sphingomonadales;f__Sphingomonadaceae;g__Sphingomonas
OTU1684	5	27	41	30	26	46	0	0	0	0	0	0	1	0	k__Bacteria;p__Proteobacteria;c__Deltaproteobacteria;o__NB1-j
OTU644	21	10	22	57	10	2	0	0	0	1	0	0	60	0	k__Bacteria;p__Verrucomicrobia;c__OPB35_soil_group
OTU987	11	29	1	11	5	4	61	12	22	7	10	3	0	0	k__Bacteria;p__Proteobacteria;c__Gammaproteobacteria;o__Xanthomonadales;f__uncultured
OTU1814	1	7	2	0	0	0	84	46	32	0	0	1	0	0	k__Bacteria;p__Acidobacteria;c__Holophagae;o__Subgroup_10;f__ABS-19
OTU1557	2	13	5	17	11	2	12	6	8	43	8	5	25	19	k__Bacteria;p__Proteobacteria;c__Gammaproteobacteria;o__Xanthomonadales;f__Xanthomonadales_Incertae_Sedis;Ambiguous_taxa;s__uncultured_bacterium
OTU723	0	96	86	0	0	0	0	0	1	0	0	0	0	0	k__Bacteria;p__Proteobacteria;c__Gammaproteobacteria
OTU2102	1	3	28	24	7	19	3	0	3	23	8	5	47	8	k__Bacteria;p__Tectomicrobia;c__Tectomicrobia_Incertae_Sedis;o__Unknown_Order;f__Unknown_Family;g__Candidatus_Entotheonella;s__uncultured_bacterium
OTU732	5	41	32	8	34	9	0	1	0	5	0	31	1	1	k__Bacteria;p__Planctomycetes;c__Planctomycetacia;o__Planctomycetales;f__Planctomycetaceae;g__Pirellula
OTU2061	28	15	7	17	30	7	0	0	1	1	1	1	35	43	k__Bacteria;p__Bacteroidetes;c__Cytophagia;o__Cytophagales;f__Cytophagaceae;g__Ohtaekwangia
OTU1096	2	0	3	5	4	3	3	5	15	16	1	1	32	93	k__Bacteria;p__Actinobacteria;c__Actinobacteria;o__Frankiales;f__Geodermatophilaceae;g__Geodermatophilus;Ambiguous_taxa
OTU1146	2	1	11	3	11	11	18	9	9	13	72	9	6	2	k__Bacteria;p__Planctomycetes;c__Planctomycetacia;o__Planctomycetales;f__Planctomycetaceae;g__uncultured;Ambiguous_taxa
OTU1519	4	32	13	1	13	9	18	16	16	12	14	11	2	0	k__Bacteria;p__Proteobacteria;c__Alphaproteobacteria;o__Rhizobiales;f__Xanthobacteraceae
OTU1686	7	13	5	28	0	0	0	11	13	1	0	1	6	97	k__Bacteria;p__Proteobacteria;c__Betaproteobacteria;o__Burkholderiales;f__Oxalobacteraceae;g__Massilia
OTU991	0	0	1	0	0	4	28	29	24	23	2	4	1	50	k__Bacteria;p__Acidobacteria;c__Solibacteres;o__Solibacterales;f__Solibacteraceae_(Subgroup_3);g__Bryobacter
OTU651	94	4	0	3	0	0	0	0	8	1	0	2	1	6	k__Bacteria;p__Proteobacteria;c__Gammaproteobacteria;o__Xanthomonadales;f__Solimonadaceae;g__Polycyclovorans;s__uncultured_bacterium
OTU844	6	34	26	10	17	31	27	11	4	1	1	3	1	0	k__Bacteria;p__Acidobacteria;c__Holophagae;o__Subgroup_10
OTU2044	4	3	35	10	15	19	2	4	1	10	4	10	49	1	k__Bacteria;p__Planctomycetes;c__Planctomycetacia;o__Planctomycetales;f__Planctomycetaceae;g__Pir4_lineage
OTU756	1	21	10	0	0	3	62	2	3	2	71	0	0	0	k__Bacteria;p__SBR1093
OTU687	1	6	39	13	25	29	3	3	4	0	24	19	0	0	k__Bacteria;p__Chloroflexi;c__S085;o__uncultured_bacterium;f__uncultured_bacterium;g__uncultured_bacterium;s__uncultured_bacterium
OTU782	0	20	1	1	3	14	50	20	41	5	3	3	0	0	k__Bacteria;p__Proteobacteria;c__Betaproteobacteria
OTU474	0	5	61	1	3	109	0	0	0	0	0	0	0	0	k__Bacteria;p__Proteobacteria;c__Gammaproteobacteria
OTU1126	7	4	1	2	1	5	18	6	11	9	0	6	28	81	k__Bacteria;p__Proteobacteria;c__Alphaproteobacteria;o__Rhizobiales;f__Rhizobiaceae;g__Rhizobium
OTU1004	2	1	0	2	2	7	5	27	36	1	7	53	0	7	k__Bacteria;p__Proteobacteria;c__Gammaproteobacteria;o__Xanthomonadales;f__Xanthomonadaceae
OTU966	1	11	6	3	1	9	31	34	15	3	53	5	0	0	k__Bacteria;p__Proteobacteria;c__Alphaproteobacteria;o__Rhizobiales;f__Rhizobiales_Incertae_Sedis;g__Bauldia
OTU253	7	4	17	28	48	5	1	2	5	5	8	0	12	21	k__Bacteria;p__Bacteroidetes;c__Cytophagia;o__Cytophagales;f__Cytophagaceae;g__Ohtaekwangia;s__uncultured_Bacteroidetes_bacterium
OTU1242	26	4	6	58	3	6	3	0	11	4	12	26	3	5	k__Bacteria;p__Chloroflexi;c__Anaerolineae;o__Anaerolineales;f__Anaerolineaceae;g__uncultured
OTU1702	5	0	38	42	13	6	8	16	19	1	0	2	0	6	k__Bacteria;p__Acidobacteria;c__Subgroup_25
OTU548	0	0	0	0	0	0	88	65	5	0	0	0	0	0	k__Bacteria;p__Bacteroidetes;c__Flavobacteriia;o__Flavobacteriales;f__Flavobacteriaceae;g__Flavobacterium
OTU908	23	6	22	7	24	67	0	12	10	0	0	0	0	0	k__Bacteria;p__Latescibacteria
OTU1052	29	1	0	0	0	0	0	0	119	0	0	0	0	0	k__Bacteria;p__Proteobacteria;c__Betaproteobacteria;o__Procabacteriales;f__Procabacteriaceae;g__Procabacter;Ambiguous_taxa
OTU889	3	5	9	59	7	2	36	7	5	1	1	1	2	27	k__Bacteria;p__Verrucomicrobia;c__Verrucomicrobiae;o__Verrucomicrobiales;f__Verrucomicrobiaceae;g__uncultured;Ambiguous_taxa
OTU584	0	0	0	6	3	3	2	11	17	29	28	6	15	54	k__Bacteria;p__Bacteroidetes;c__Cytophagia;o__Cytophagales;f__Cytophagaceae;g__uncultured;s__uncultured_soil_bacterium
OTU2809	11	1	3	9	1	5	2	4	1	4	15	2	53	71	k__Bacteria;p__Actinobacteria;c__Thermoleophilia;o__Solirubrobacterales;f__Elev-16S-1332
OTU424	22	8	12	61	14	29	1	1	1	9	0	3	5	0	k__Bacteria;p__Planctomycetes;c__Phycisphaerae;o__Phycisphaerales;f__Phycisphaeraceae;g__SM1A02
OTU713	1	1	0	0	0	0	0	0	0	0	0	0	34	148	k__Bacteria;p__Actinobacteria;c__Acidimicrobiia;o__Acidimicrobiales
OTU421	12	3	3	6	1	3	14	3	2	20	1	3	17	99	k__Bacteria;p__Planctomycetes;c__Planctomycetacia;o__Planctomycetales;f__Planctomycetaceae;g__Pirellula
OTU664	39	38	13	18	15	41	0	0	1	0	0	0	3	0	k__Bacteria;p__Proteobacteria;c__Deltaproteobacteria;o__Myxococcales;f__Haliangiaceae;g__Haliangium
OTU1849	3	2	38	16	30	8	6	2	3	14	1	5	28	5	k__Bacteria;p__Chloroflexi;c__Caldilineae;o__Caldilineales;f__Caldilineaceae;g__uncultured
OTU2411	0	0	0	1	0	0	20	23	29	3	0	54	0	0	k__Bacteria;p__Acidobacteria;c__Blastocatellia;o__Blastocatellales;f__Blastocatellaceae_(Subgroup_4);g__Blastocatella;s__uncultured_bacterium
OTU912	4	11	8	9	1	12	1	4	0	51	1	26	38	0	k__Bacteria;p__Chloroflexi;c__Thermomicrobia;o__AKYG1722;f__uncultured_Chloroflexi_bacterium;g__uncultured_Chloroflexi_bacterium;s__uncultured_Chloroflexi_bacterium
OTU1531	1	45	38	16	28	43	2	1	1	0	3	0	0	0	k__Bacteria;p__Planctomycetes;c__Phycisphaerae;o__Phycisphaerales;f__Phycisphaeraceae;g__AKYG587;s__uncultured_bacterium
OTU445	5	158	11	0	6	1	0	0	0	0	0	0	0	0	k__Bacteria;p__Proteobacteria;c__Gammaproteobacteria
OTU382	0	0	0	0	0	0	0	0	0	0	0	0	12	175	k__Bacteria;p__Actinobacteria;c__Acidimicrobiia;o__Acidimicrobiales;f__uncultured
OTU2886	40	5	3	5	4	7	0	0	1	1	1	3	14	91	k__Bacteria;p__Proteobacteria;c__Alphaproteobacteria;o__Rhizobiales;f__DUNssu044
OTU1480	4	28	11	14	6	10	4	4	1	13	51	7	8	5	k__Bacteria;p__Proteobacteria;c__Alphaproteobacteria;o__Rhizobiales;f__JG34-KF-361
OTU1652	8	13	12	8	25	8	10	17	5	9	7	20	0	20	k__Bacteria;p__Verrucomicrobia;c__OPB35_soil_group
OTU1963	1	2	1	64	5	10	17	4	10	6	1	3	15	29	k__Bacteria;p__Actinobacteria;c__Thermoleophilia;o__Solirubrobacterales;f__Elev-16S-1332
OTU480	2	12	27	38	29	21	1	0	0	0	0	0	43	0	k__Bacteria
OTU2026	5	0	2	7	2	2	4	3	4	32	45	45	7	2	k__Bacteria;p__Verrucomicrobia;c__OPB35_soil_group
OTU779	2	4	2	3	1	0	147	10	1	0	0	0	0	0	k__Bacteria;p__Chloroflexi;c__Anaerolineae;o__Anaerolineales;f__Anaerolineaceae;g__uncultured
OTU890	6	9	55	50	29	21	0	0	0	0	0	0	0	0	k__Bacteria;p__Firmicutes;c__Bacilli;o__Bacillales;f__Bacillaceae
OTU1499	0	86	3	0	1	0	53	12	8	0	0	0	2	0	k__Bacteria;p__Actinobacteria;c__Acidimicrobiia;o__Acidimicrobiales;f__OM1_clade
OTU407	41	16	15	9	41	4	2	0	0	0	0	1	0	1	k__Bacteria;p__Chloroflexi;c__Anaerolineae;o__Anaerolineales;f__Anaerolineaceae;g__uncultured
OTU2424	6	4	0	0	0	1	39	32	22	28	11	3	6	8	k__Bacteria;p__Chloroflexi;c__S085;Ambiguous_taxa;Ambiguous_taxa;Ambiguous_taxa;Ambiguous_taxa
OTU322	3	43	21	19	41	21	5	0	1	4	0	0	1	0	k__Bacteria;p__Chloroflexi;c__Anaerolineae;o__Anaerolineales;f__Anaerolineaceae;g__uncultured
OTU3227	13	8	1	3	0	0	1	0	2	1	1	2	0	0	k__Archaea;p__Thaumarchaeota;c__Soil_Crenarchaeotic_Group(SCG)
OTU1324	10	7	6	2	43	21	3	2	8	5	29	8	17	4	k__Bacteria;p__Gemmatimonadetes;c__S0134_terrestrial_group;Ambiguous_taxa;Ambiguous_taxa;Ambiguous_taxa;Ambiguous_taxa
OTU559	0	0	2	5	0	1	85	46	20	0	0	0	3	0	k__Bacteria;p__Firmicutes;c__Clostridia;o__Halanaerobiales;f__Halanaerobiaceae;g__Halocella;Ambiguous_taxa
OTU811	13	16	35	18	33	38	3	0	0	1	1	2	2	1	k__Bacteria;p__Acidobacteria;c__Subgroup_6;o__unidentified;f__unidentified;g__unidentified;s__unidentified
OTU857	2	19	13	9	8	19	15	36	9	5	3	5	17	4	k__Bacteria;p__Proteobacteria;c__Alphaproteobacteria;o__Rhodospirillales;f__Rhodospirillaceae;g__Skermanella
OTU767	27	51	40	7	16	14	3	4	0	0	0	0	0	0	k__Bacteria;p__Acidobacteria;c__Subgroup_6
OTU960	0	0	0	4	0	0	119	1	1	12	33	1	1	1	k__Bacteria;p__Proteobacteria;c__Gammaproteobacteria;o__Xanthomonadales;f__Xanthomonadales_Incertae_Sedis;g__Acidibacter
OTU1095	13	0	0	0	0	0	0	0	1	0	0	0	7	155	k__Bacteria;p__Proteobacteria;c__Gammaproteobacteria;o__Xanthomonadales;f__Solimonadaceae;g__Polycyclovorans
OTU942	3	7	0	5	1	1	38	18	37	24	7	8	0	8	k__Bacteria;p__Proteobacteria;c__Alphaproteobacteria;o__Sphingomonadales;f__Sphingomonadaceae;g__Sphingomonas
OTU2683	15	7	2	5	5	9	14	10	25	10	20	26	1	6	k__Bacteria;p__Proteobacteria;c__Deltaproteobacteria;o__Desulfurellales;f__Desulfurellaceae;g__H16
OTU940	5	9	0	4	3	54	4	8	33	9	4	21	0	0	k__Bacteria;p__Saccharibacteria
OTU904	14	27	45	9	1	62	14	0	1	0	0	0	0	0	k__Bacteria;p__Proteobacteria;c__Betaproteobacteria;o__Rhodocyclales;f__Rhodocyclaceae
OTU1665	3	17	2	19	3	5	4	1	5	6	5	15	1	78	k__Bacteria;p__Verrucomicrobia;c__Verrucomicrobiae;o__Verrucomicrobiales;f__Verrucomicrobiaceae;g__Haloferula;Ambiguous_taxa
OTU834	1	1	11	20	5	1	11	16	15	3	64	13	0	0	k__Bacteria;p__Gemmatimonadetes;c__Gemmatimonadetes;o__Gemmatimonadales;f__Gemmatimonadaceae;g__uncultured
OTU384	11	3	4	10	6	5	5	0	2	0	2	0	22	97	k__Bacteria;p__Firmicutes;c__Bacilli;o__Bacillales;f__Paenibacillaceae;g__Paenibacillus;s__Paenibacillus_sp._Soil522
OTU2649	2	1	6	5	3	10	5	11	20	29	29	27	2	1	k__Bacteria;p__Proteobacteria;c__Deltaproteobacteria;o__Desulfurellales;f__Desulfurellaceae;g__H16
OTU1541	5	6	3	8	3	5	6	4	6	19	14	45	8	21	k__Bacteria;p__Planctomycetes;c__Planctomycetacia;o__Planctomycetales;f__Planctomycetaceae;g__Gemmata
OTU645	84	37	7	1	8	3	2	2	7	0	0	0	0	0	k__Bacteria;p__Elusimicrobia;c__Elusimicrobia;o__Lineage_IV
OTU668	27	106	8	0	23	1	0	0	0	0	0	0	1	0	k__Bacteria;p__Proteobacteria;c__Deltaproteobacteria;o__Bdellovibrionales;f__Bdellovibrionaceae;g__OM27_clade
OTU1803	2	8	12	1	11	14	22	12	10	2	49	17	2	0	k__Bacteria;p__Planctomycetes;c__Planctomycetacia;o__Planctomycetales;f__Planctomycetaceae;g__Rhodopirellula;s__bacterium_WH5-6
OTU982	0	0	0	0	0	0	30	41	38	1	3	0	2	51	k__Bacteria;p__Gemmatimonadetes;c__Gemmatimonadetes;o__Gemmatimonadales;f__Gemmatimonadaceae;g__uncultured
OTU336	1	18	11	1	0	12	5	0	0	5	32	63	0	0	k__Bacteria;p__Chloroflexi;c__Anaerolineae;o__Anaerolineales;f__Anaerolineaceae;g__uncultured
OTU1571	0	25	139	0	2	0	1	0	0	0	1	5	1	0	k__Bacteria;p__Proteobacteria;c__Alphaproteobacteria;o__Rhodobacterales;f__Rhodobacteraceae
OTU1567	0	3	0	0	0	0	8	20	28	27	4	53	4	0	k__Bacteria;p__Gemmatimonadetes;c__Gemmatimonadetes;o__Gemmatimonadales;f__Gemmatimonadaceae;g__uncultured
OTU2203	1	13	5	4	7	12	9	3	12	42	28	19	1	0	k__Bacteria;p__Chloroflexi;c__Caldilineae;o__Caldilineales;f__Caldilineaceae;g__uncultured
OTU549	0	3	2	4	2	1	99	11	26	1	0	0	3	0	k__Bacteria;p__Proteobacteria;c__Alphaproteobacteria;o__Sphingomonadales;f__Sphingomonadaceae;g__Novosphingobium;s__bacterium_B0093
OTU715	22	16	34	15	35	24	0	0	0	0	1	1	13	1	k__Bacteria;p__Proteobacteria;c__Alphaproteobacteria;o__Rhodospirillales
OTU1257	3	1	6	18	4	11	15	17	13	12	4	6	27	20	k__Bacteria;p__Actinobacteria;c__Actinobacteria;o__Frankiales;f__Geodermatophilaceae;Ambiguous_taxa;Ambiguous_taxa
OTU2209	5	1	12	26	8	23	5	3	2	7	54	4	1	6	k__Bacteria;p__Planctomycetes;c__Planctomycetacia;o__Planctomycetales;f__Planctomycetaceae;g__uncultured
OTU2015	6	31	4	11	13	8	13	8	3	19	5	11	6	17	k__Bacteria;p__Proteobacteria;c__Alphaproteobacteria;o__Rhizobiales
OTU578	8	0	0	0	0	1	1	19	73	7	21	0	25	0	k__Bacteria;p__Bacteroidetes;c__Sphingobacteriia;o__Sphingobacteriales;f__Chitinophagaceae
OTU460	8	22	17	14	25	18	17	3	1	6	1	2	18	3	k__Bacteria;p__Planctomycetes;c__Planctomycetacia;o__Planctomycetales;f__Planctomycetaceae;g__Pir4_lineage
OTU698	42	7	3	2	4	15	1	2	7	0	67	0	1	0	k__Bacteria;p__Proteobacteria;c__Betaproteobacteria;o__Burkholderiales;f__Burkholderiaceae;g__Limnobacter;s__uncultured_beta_proteobacterium
OTU1099	0	0	0	0	0	0	0	0	1	0	0	0	3	170	k__Bacteria;p__Bacteroidetes;c__Sphingobacteriia;o__Sphingobacteriales;f__Chitinophagaceae;g__Flavisolibacter
OTU1135	0	0	27	22	20	18	2	3	0	40	7	14	4	0	k__Bacteria;p__Proteobacteria;c__Alphaproteobacteria;o__Rhodospirillales;f__MSB-1E8
OTU835	3	1	29	31	30	27	4	4	7	4	2	2	14	0	k__Bacteria;p__Acidobacteria;c__Solibacteres;o__Solibacterales;f__Solibacteraceae_(Subgroup_3);g__Bryobacter
OTU2598	1	0	2	11	2	0	32	10	83	0	1	0	1	2	k__Bacteria;p__Gemmatimonadetes;c__Gemmatimonadetes;o__Gemmatimonadales;f__Gemmatimonadaceae;g__uncultured
OTU930	1	2	47	15	31	46	1	0	0	0	0	2	11	0	k__Bacteria;p__Chloroflexi;c__Caldilineae;o__Caldilineales;f__Caldilineaceae;g__uncultured
OTU412	30	15	16	36	17	15	16	1	1	6	0	2	0	1	k__Bacteria;p__Planctomycetes;c__OM190
OTU692	22	15	16	24	21	13	16	3	4	0	21	7	0	0	k__Bacteria
OTU924	14	11	3	9	12	9	9	15	8	32	10	10	11	1	k__Bacteria;p__Acidobacteria;c__Solibacteres;o__Solibacterales;f__Solibacteraceae_(Subgroup_3);g__PAUC26f
OTU859	7	12	37	27	24	24	6	2	0	8	0	0	8	0	k__Bacteria;p__Hydrogenedentes
OTU754	2	9	45	17	27	42	0	0	0	0	5	0	9	0	k__Bacteria;p__Planctomycetes;c__Planctomycetacia;o__Planctomycetales;f__Planctomycetaceae;g__Planctomyces
OTU972	6	11	0	20	0	0	56	4	18	1	7	23	3	0	k__Bacteria;p__Proteobacteria;c__Gammaproteobacteria;o__Xanthomonadales;f__Xanthomonadaceae;g__Pseudoxanthomonas
OTU448	0	17	16	29	10	18	3	0	1	3	31	23	5	0	k__Bacteria;p__Planctomycetes;c__Planctomycetacia;o__Planctomycetales;f__Planctomycetaceae;g__Pir4_lineage
OTU433	26	4	14	21	6	2	1	0	0	15	0	0	63	10	k__Bacteria;p__Proteobacteria;c__Gammaproteobacteria;o__Xanthomonadales;f__Xanthomonadaceae;g__Lysobacter
OTU1935	6	1	6	15	12	6	6	3	13	30	13	9	15	20	k__Bacteria;p__Actinobacteria;c__Thermoleophilia;o__Solirubrobacterales;f__Solirubrobacteraceae;g__Solirubrobacter;Ambiguous_taxa
OTU2012	1	3	23	22	17	9	6	4	1	11	6	15	29	9	k__Bacteria;p__Planctomycetes;c__Planctomycetacia;o__Planctomycetales;f__Planctomycetaceae;g__Rhodopirellula
OTU1066	9	3	9	16	2	31	2	3	1	20	7	3	21	30	k__Bacteria;p__Actinobacteria;c__Thermoleophilia;o__Solirubrobacterales;f__Elev-16S-1332
OTU1459	1	9	5	2	5	14	29	13	5	10	39	20	2	3	k__Bacteria;p__Planctomycetes;c__Planctomycetacia;o__Planctomycetales;f__Planctomycetaceae;g__Pir4_lineage
OTU1121	0	1	7	2	9	10	2	2	2	66	5	39	1	0	k__Bacteria;p__Chloroflexi;c__Thermomicrobia;o__AKYG1722
OTU795	4	18	14	1	11	15	19	13	3	24	9	20	2	0	k__Bacteria;p__Planctomycetes;c__Planctomycetacia;o__Planctomycetales;f__Planctomycetaceae;g__Planctomyces
OTU2389	0	5	3	2	3	1	78	28	8	3	1	16	2	5	k__Bacteria;p__Proteobacteria;c__Alphaproteobacteria;o__Caulobacterales;f__Hyphomonadaceae;g__Woodsholea
OTU990	1	2	0	0	0	0	18	9	2	54	31	27	3	1	k__Bacteria;p__Chloroflexi;c__Anaerolineae;o__Anaerolineales;f__Anaerolineaceae;g__uncultured;s__uncultured_sludge_bacterium_S14
OTU3024	4	0	1	1	0	0	0	14	2	15	19	30	2	13	k__Bacteria;p__Acidobacteria;c__Subgroup_6
OTU627	0	0	0	0	0	0	0	0	0	0	0	0	0	0	k__Bacteria;p__SBR1093;c__uncultured_bacterium;o__uncultured_bacterium;f__uncultured_bacterium;g__uncultured_bacterium;s__uncultured_bacterium
OTU544	1	5	0	1	2	0	21	11	7	27	30	38	1	0	k__Bacteria;p__Planctomycetes;c__Planctomycetacia;o__Planctomycetales;f__Planctomycetaceae;g__Pirellula
OTU1172	0	0	0	0	0	0	0	0	0	0	0	0	0	0	k__Bacteria;p__Proteobacteria;c__Gammaproteobacteria;o__Methylococcales;f__IheB2-23
OTU1389	11	9	5	13	5	4	15	5	6	17	0	1	40	28	k__Bacteria;p__Planctomycetes;c__Planctomycetacia;o__Planctomycetales;f__Planctomycetaceae;g__Planctomyces
OTU2516	0	1	0	0	0	0	2	18	22	0	58	47	0	0	k__Bacteria;p__Actinobacteria;c__Actinobacteria;o__Pseudonocardiales;f__Pseudonocardiaceae;g__Pseudonocardia;Ambiguous_taxa
OTU2836	3	0	0	0	0	0	0	0	0	2	0	3	3	155	k__Archaea;p__Euryarchaeota;c__Thermoplasmata;o__Thermoplasmatales
OTU464	2	9	41	19	18	13	4	2	1	0	1	0	49	3	k__Bacteria;p__Firmicutes;c__Bacilli;o__Bacillales
OTU1158	0	0	0	0	0	0	0	0	0	0	0	0	0	0	k__Bacteria;p__Planctomycetes;c__Planctomycetacia;o__Planctomycetales;f__Planctomycetaceae;g__uncultured;s__uncultured_bacterium
OTU1482	4	12	40	25	36	16	2	2	0	4	0	3	1	0	k__Bacteria;p__Proteobacteria;c__Gammaproteobacteria;o__Xanthomonadales;f__uncultured
OTU1720	0	8	22	1	0	0	52	10	58	0	0	0	0	1	k__Bacteria;p__Bacteroidetes;c__Sphingobacteriia;o__Sphingobacteriales;f__Chitinophagaceae;g__Terrimonas
OTU913	9	7	8	26	8	3	10	4	18	7	0	1	34	27	k__Bacteria;p__Gemmatimonadetes;c__Gemmatimonadetes;o__Gemmatimonadales;f__Gemmatimonadaceae;g__Gemmatimonas;s__uncultured_Gemmatimonas_sp.
OTU2100	1	8	9	31	13	13	9	19	20	5	0	0	9	7	k__Bacteria;p__Proteobacteria;c__Deltaproteobacteria;o__Myxococcales;f__Nannocystaceae;g__Nannocystis;Ambiguous_taxa
OTU828	16	28	4	4	27	3	12	5	8	23	9	10	0	0	k__Bacteria;p__Chloroflexi;c__Ardenticatenia;o__uncultured
OTU675	2	3	3	14	17	7	4	1	0	0	0	0	111	7	k__Bacteria;p__Chloroflexi;c__Thermomicrobia;o__JG30-KF-CM45
OTU1082	0	0	0	0	0	0	0	0	0	0	0	0	180	0	k__Bacteria;p__Bacteroidetes;c__Cytophagia;o__Cytophagales;f__Flammeovirgaceae;g__Nafulsella
OTU751	4	51	28	21	22	6	3	3	0	1	2	2	4	3	k__Bacteria;p__Proteobacteria;c__Deltaproteobacteria;o__Myxococcales;f__BIrii41;g__uncultured_bacterium;s__uncultured_bacterium
OTU1410	20	36	6	22	3	5	11	6	6	4	7	7	0	17	k__Bacteria;p__Acidobacteria;c__Subgroup_6
OTU2440	2	0	4	7	2	4	29	24	16	10	8	23	9	2	k__Bacteria;p__Planctomycetes;c__Planctomycetacia;o__Planctomycetales;f__Planctomycetaceae;g__Gemmata;Ambiguous_taxa
OTU617	0	0	0	0	0	0	0	0	0	22	51	74	0	0	k__Bacteria;p__Chloroflexi;c__Anaerolineae;o__Anaerolineales;f__Anaerolineaceae
OTU1001	0	0	0	0	0	0	34	11	8	0	99	0	0	0	k__Bacteria;p__Verrucomicrobia;c__Spartobacteria;o__Chthoniobacterales;f__Xiphinematobacteraceae;g__Candidatus_Xiphinematobacter
OTU536	0	19	15	4	3	5	33	18	12	15	8	19	0	0	k__Bacteria;p__Bacteroidetes;c__Cytophagia;o__Cytophagales;f__Cytophagaceae;g__uncultured;s__uncultured_soil_bacterium
OTU1174	0	0	0	0	0	0	0	0	0	0	0	0	0	0	k__Bacteria;p__SBR1093
OTU1806	0	0	7	6	2	2	19	29	15	18	14	28	2	0	k__Bacteria;p__Chloroflexi;c__SBR2076
OTU1114	2	0	0	0	1	0	0	0	1	1	2	2	11	132	k__Bacteria;p__Actinobacteria;c__TakashiAC-B11;Ambiguous_taxa;Ambiguous_taxa;Ambiguous_taxa;Ambiguous_taxa
OTU1112	0	0	7	53	13	8	0	1	3	1	0	1	0	68	k__Bacteria;p__Chloroflexi;c__Anaerolineae;o__Anaerolineales;f__Anaerolineaceae;g__uncultured
OTU678	26	44	20	10	23	12	9	0	0	0	1	5	2	1	k__Bacteria;p__Planctomycetes;c__Planctomycetacia;o__Planctomycetales;f__Planctomycetaceae;g__Planctomyces;s__uncultured_bacterium
OTU730	0	37	34	11	26	38	1	1	0	0	0	0	0	0	k__Bacteria;p__Planctomycetes;c__Phycisphaerae;o__CCM11a
OTU521	5	0	13	67	13	44	0	0	0	0	0	0	0	0	k__Bacteria;p__Proteobacteria;c__Betaproteobacteria;o__Burkholderiales;f__Oxalobacteraceae;g__Undibacterium
OTU631	0	0	0	0	0	0	0	0	0	0	0	0	0	0	k__Bacteria;p__SBR1093;c__uncultured_bacterium;o__uncultured_bacterium;f__uncultured_bacterium;g__uncultured_bacterium;s__uncultured_bacterium
OTU2394	0	0	0	0	0	0	31	56	5	18	0	41	0	0	k__Bacteria;p__Planctomycetes;c__Planctomycetacia;o__Planctomycetales;f__Planctomycetaceae
OTU1370	20	1	4	6	2	10	16	8	3	23	10	29	7	0	k__Bacteria;p__Actinobacteria;c__Acidimicrobiia;o__Acidimicrobiales;f__Acidimicrobiaceae
OTU524	6	3	10	3	15	15	6	23	10	8	2	3	10	37	k__Bacteria;p__Actinobacteria;c__Actinobacteria;o__Kineosporiales;f__Kineosporiaceae
OTU836	6	10	19	57	14	14	0	5	0	1	0	1	21	1	k__Bacteria;p__Chloroflexi;c__Thermomicrobia;o__JG30-KF-CM45
OTU643	76	13	0	6	4	14	1	0	2	0	0	1	10	19	k__Bacteria;p__Nitrospirae;c__Nitrospira;o__Nitrospirales;f__Nitrospiraceae;g__Nitrospira
OTU743	4	15	15	29	6	10	13	2	0	20	5	15	11	6	k__Bacteria;p__Planctomycetes;c__Phycisphaerae;o__Tepidisphaerales;f__Tepidisphaeraceae;g__uncultured_bacterium;s__uncultured_bacterium
OTU663	39	28	40	29	7	0	0	0	0	0	0	0	0	9	k__Bacteria;p__Cyanobacteria;c__Chloroplast
OTU2728	7	7	5	12	12	5	7	6	18	17	4	8	25	17	k__Bacteria;p__Actinobacteria;c__Actinobacteria;o__Micromonosporales;f__Micromonosporaceae
OTU757	0	104	1	0	0	0	23	3	19	0	0	0	0	0	k__Bacteria;p__Proteobacteria
OTU2139	5	15	7	16	59	6	0	0	5	0	1	0	0	0	k__Bacteria;p__Planctomycetes;c__OM190;o__uncultured_bacterium;f__uncultured_bacterium;g__uncultured_bacterium;s__uncultured_bacterium
OTU970	0	0	0	0	0	0	61	29	56	0	0	0	0	0	k__Bacteria;p__Bacteroidetes;c__Sphingobacteriia;o__Sphingobacteriales;f__Chitinophagaceae;g__Chitinophaga;s__uncultured_soil_bacterium
OTU1027	0	0	0	0	0	0	12	51	31	0	0	3	0	44	k__Bacteria;p__Proteobacteria;c__Gammaproteobacteria;o__Xanthomonadales;f__Xanthomonadaceae;g__uncultured;s__uncultured_bacterium
OTU959	0	39	0	1	0	2	34	29	23	1	10	1	0	0	k__Bacteria;p__Acidobacteria;c__Blastocatellia;o__Blastocatellales;f__Blastocatellaceae_(Subgroup_4);Ambiguous_taxa;s__uncultured_bacterium
OTU2327	4	3	11	31	8	8	9	8	3	17	3	20	3	11	k__Bacteria;p__Planctomycetes;c__Phycisphaerae;o__Tepidisphaerales;f__Tepidisphaeraceae
OTU2541	7	7	3	15	1	2	15	13	22	7	3	4	3	36	k__Bacteria;p__Verrucomicrobia;c__Opitutae;o__Opitutales;f__Opitutaceae;g__Opitutus
OTU936	1	41	10	6	14	9	51	6	0	4	0	0	0	0	k__Bacteria;p__Chloroflexi;c__TK10
OTU573	0	0	0	0	0	0	10	128	3	0	0	0	0	0	k__Bacteria;p__Latescibacteria
OTU576	5	6	2	3	3	0	14	11	4	21	19	22	5	21	k__Bacteria;p__Acidobacteria;c__Subgroup_6;o__Unknown_Order;f__Unknown_Family;g__Vicinamibacter;Ambiguous_taxa
OTU1989	15	0	1	57	2	3	2	4	12	0	0	18	23	8	k__Bacteria
OTU593	0	1	1	3	2	5	0	1	7	2	45	0	50	46	k__Bacteria;p__Firmicutes;c__Bacilli;o__Bacillales;f__Bacillaceae;g__Bacillus;s__Bacillus_sp._DS16_HS-2008
OTU3195	0	0	0	0	0	0	0	0	0	0	0	0	0	0	k__Bacteria;p__Acidobacteria;c__Acidobacteria;o__Acidobacteriales;f__Acidobacteriaceae_(Subgroup_1);g__uncultured
OTU1195	42	7	1	11	2	3	0	1	0	5	0	0	4	87	k__Bacteria;p__Bacteroidetes;c__Cytophagia;o__Cytophagales;f__Cytophagaceae;g__Pontibacter;s__uncultured_Pontibacter_sp.
OTU881	10	20	3	29	9	5	14	7	4	9	0	1	3	28	k__Bacteria;p__Verrucomicrobia;c__Spartobacteria;o__Chthoniobacterales;f__Chthoniobacteraceae;g__Chthoniobacter;Ambiguous_taxa
OTU694	60	14	7	18	19	21	6	0	0	0	0	0	0	0	k__Bacteria;p__Chloroflexi;c__Anaerolineae;o__Anaerolineales;f__Anaerolineaceae;g__uncultured
OTU1812	4	1	31	56	8	29	0	0	4	0	0	10	2	0	k__Bacteria;p__Chloroflexi;c__Anaerolineae;o__Anaerolineales;f__Anaerolineaceae;g__uncultured
OTU1394	16	31	2	3	6	0	2	0	0	1	0	7	87	3	k__Bacteria;p__Proteobacteria;c__Alphaproteobacteria;o__Rhodobacterales;f__Rhodobacteraceae
OTU243	1	0	74	6	61	0	0	0	0	0	0	0	0	0	k__Bacteria;p__Bacteroidetes;c__Bacteroidetes_Incertae_Sedis;o__Order_II;f__Rhodothermaceae;g__uncultured
OTU2196	0	0	0	6	4	0	3	7	15	25	11	54	3	0	k__Bacteria;p__Chloroflexi;c__Ardenticatenia;o__uncultured;f__uncultured_bacterium;g__uncultured_bacterium;s__uncultured_bacterium
OTU1079	0	0	0	2	2	0	0	2	0	0	0	0	9	145	k__Bacteria;p__Actinobacteria;c__Actinobacteria;o__Pseudonocardiales;f__Pseudonocardiaceae;g__Saccharothrix;Ambiguous_taxa
OTU482	3	7	7	10	60	51	0	0	0	0	0	0	1	0	k__Bacteria;p__Proteobacteria;c__Gammaproteobacteria;o__Acidithiobacillales;f__TX1A-55;g__uncultured_bacterium;s__uncultured_bacterium
OTU2857	0	0	0	0	0	0	0	0	0	0	4	35	20	85	k__Bacteria;p__Actinobacteria;c__Acidimicrobiia;o__Acidimicrobiales;f__uncultured
OTU702	23	0	12	48	14	19	2	0	1	1	3	1	16	15	k__Bacteria;p__Acidobacteria;c__Subgroup_6
OTU458	1	78	17	0	43	10	1	0	0	0	0	0	0	0	k__Bacteria;p__Proteobacteria;c__Gammaproteobacteria;o__Xanthomonadales;f__Xanthomonadaceae
OTU667	18	85	1	8	1	31	5	0	2	1	0	1	0	0	k__Bacteria;p__Proteobacteria;c__Alphaproteobacteria;o__Sphingomonadales;f__Sphingomonadaceae;g__Sphingobium;Ambiguous_taxa
OTU1420	9	22	19	14	25	5	0	1	1	30	0	10	10	0	k__Bacteria;p__Tectomicrobia;c__Tectomicrobia_Incertae_Sedis;o__Unknown_Order;f__Unknown_Family;g__Candidatus_Entotheonella
OTU872	6	7	5	42	7	13	1	6	3	14	1	1	17	21	k__Bacteria;p__Planctomycetes;c__Planctomycetacia;o__Planctomycetales;f__Planctomycetaceae;g__uncultured;s__uncultured_soil_bacterium
OTU1706	1	8	8	5	8	3	39	35	23	1	3	3	0	0	k__Bacteria;p__Acidobacteria;c__Subgroup_5
OTU2523	0	0	0	0	0	0	3	19	1	9	28	33	0	1	k__Bacteria;p__Acidobacteria;c__Blastocatellia;o__Blastocatellales;f__Blastocatellaceae_(Subgroup_4)
OTU977	0	16	2	5	2	1	59	37	14	2	9	1	0	1	k__Bacteria;p__Proteobacteria;c__Alphaproteobacteria;o__Rhizobiales
OTU3253	0	0	0	0	0	0	0	0	0	0	0	0	0	0	k__Archaea;p__Woesearchaeota_(DHVEG-6)
OTU786	18	33	10	64	21	3	0	0	0	1	0	0	1	2	k__Bacteria;p__Gemmatimonadetes;c__S0134_terrestrial_group
OTU949	1	0	2	5	2	3	11	14	12	59	14	11	3	0	k__Bacteria;p__Chloroflexi;c__Ardenticatenia;o__Ardenticatenales
OTU435	18	21	2	7	5	1	2	0	0	6	3	1	27	64	k__Bacteria;p__Bacteroidetes;c__Cytophagia;o__Cytophagales;f__Cytophagaceae
OTU1104	0	1	0	0	2	0	6	4	3	30	13	34	3	44	k__Bacteria;p__Actinobacteria;c__Thermoleophilia;o__Solirubrobacterales;f__Elev-16S-1332;Ambiguous_taxa;Ambiguous_taxa
OTU1552	2	10	3	0	0	4	22	16	7	8	8	47	11	0	k__Bacteria;p__Proteobacteria;c__Alphaproteobacteria;o__Rhizobiales;f__Rhizobiales_Incertae_Sedis;g__Nordella;Ambiguous_taxa
OTU1455	2	37	0	3	1	4	8	5	3	38	19	17	2	1	k__Bacteria;p__Proteobacteria;c__Alphaproteobacteria;o__Rhizobiales;f__Rhizobiaceae;g__Ensifer
OTU1739	3	1	25	23	24	31	1	3	3	1	2	5	26	0	k__Bacteria;p__Proteobacteria;c__Gammaproteobacteria;o__KI89A_clade
OTU581	11	4	0	2	0	10	8	16	14	15	6	35	16	8	k__Bacteria;p__Chloroflexi;c__TK10;o__uncultured_Firmicutes_bacterium;f__uncultured_Firmicutes_bacterium;g__uncultured_Firmicutes_bacterium;s__uncultured_Firmicutes_bacterium
OTU1108	0	0	0	0	0	0	0	0	0	0	0	0	1	158	k__Bacteria;p__Actinobacteria;c__TakashiAC-B11
OTU736	7	61	23	12	19	23	0	0	0	0	0	0	0	0	k__Bacteria;p__Acidobacteria;c__Blastocatellia;o__Blastocatellales;f__Blastocatellaceae_(Subgroup_4)
OTU2036	0	11	5	6	1	6	44	28	20	3	1	6	2	0	k__Bacteria;p__Acidobacteria;c__Subgroup_6
OTU3052	0	0	0	0	0	0	7	3	0	60	3	11	2	55	k__Bacteria;p__Actinobacteria;c__Thermoleophilia;o__Solirubrobacterales;f__0319-6M6
OTU1177	0	0	0	0	0	0	0	0	0	0	0	0	0	1	k__Bacteria;p__Acidobacteria;c__Blastocatellia;o__Blastocatellales;f__Blastocatellaceae_(Subgroup_4);g__11-24
OTU681	54	4	30	5	25	19	0	3	0	0	0	0	0	0	k__Bacteria;p__Proteobacteria;c__Deltaproteobacteria;o__Myxococcales;f__Nannocystaceae;g__Nannocystis
OTU1127	3	0	1	4	5	1	1	2	0	44	0	53	7	0	k__Bacteria;p__Chloroflexi;c__Anaerolineae;o__Anaerolineales;f__Anaerolineaceae;g__uncultured
OTU742	2	4	42	37	12	44	0	0	0	0	0	0	1	0	k__Bacteria;p__Gemmatimonadetes
OTU1363	30	0	0	7	0	0	0	1	0	3	3	0	8	97	k__Bacteria;p__Bacteroidetes;c__Cytophagia;o__Cytophagales;f__Cytophagaceae;g__Adhaeribacter
OTU1166	0	0	0	0	0	0	0	0	0	0	0	0	0	0	k__Bacteria;p__Omnitrophica;c__uncultured_Firmicutes_bacterium;o__uncultured_Firmicutes_bacterium;f__uncultured_Firmicutes_bacterium;g__uncultured_Firmicutes_bacterium;s__uncultured_Firmicutes_bacterium
OTU999	0	0	5	11	6	0	41	45	8	1	0	12	0	0	k__Bacteria;p__Planctomycetes;c__Planctomycetacia;o__Planctomycetales;f__Planctomycetaceae
OTU2479	2	4	0	0	1	0	30	20	18	6	37	13	6	3	k__Bacteria;p__Chloroflexi;c__Caldilineae;o__Caldilineales;f__Caldilineaceae;g__uncultured
OTU1277	6	6	12	47	4	25	0	2	2	0	5	1	18	19	k__Bacteria;p__Firmicutes;c__Bacilli;o__Bacillales;f__Bacillaceae
OTU598	0	0	0	0	0	0	0	0	1	1	0	1	6	141	k__Bacteria;p__Actinobacteria;c__TakashiAC-B11
OTU2397	7	8	2	8	7	4	15	8	5	41	8	4	14	3	k__Bacteria;p__Proteobacteria;c__Alphaproteobacteria;o__Sphingomonadales;f__Erythrobacteraceae
OTU1062	0	0	0	0	0	0	2	1	3	79	25	10	5	0	k__Bacteria;p__Actinobacteria;c__Acidimicrobiia;o__Acidimicrobiales;f__OM1_clade
OTU656	14	6	0	2	5	8	17	7	13	17	26	6	7	3	k__Bacteria;p__Proteobacteria;c__Alphaproteobacteria;o__Rhodospirillales;f__I-10
OTU2037	18	9	11	13	11	17	14	14	0	7	10	10	4	1	k__Bacteria;p__Planctomycetes;c__Phycisphaerae;o__Tepidisphaerales;f__Tepidisphaeraceae
OTU1534	0	120	15	0	5	0	7	1	4	0	0	0	0	0	k__Bacteria
OTU1708	4	8	65	18	19	10	0	0	0	1	0	0	2	13	k__Bacteria;p__Proteobacteria;c__Gammaproteobacteria
OTU1092	9	2	1	0	3	1	2	15	5	1	7	3	21	72	k__Bacteria;p__Planctomycetes;c__Planctomycetacia;o__Planctomycetales;f__Planctomycetaceae
OTU1726	2	6	27	1	4	16	30	0	1	27	14	9	2	1	k__Bacteria;p__Proteobacteria;c__Alphaproteobacteria;o__Sphingomonadales;f__Sphingomonadaceae
OTU1500	0	27	11	8	13	9	17	7	13	6	17	3	6	2	k__Bacteria;p__Proteobacteria;c__Alphaproteobacteria;o__Rhizobiales;f__Methylobacteriaceae;g__uncultured
OTU1184	0	0	0	0	0	0	0	0	2	0	0	0	0	0	k__Bacteria;p__Nitrospirae;c__Nitrospira;o__Nitrospirales;f__Nitrospiraceae;g__Nitrospira
OTU2027	3	9	23	25	17	10	7	3	1	24	5	10	5	0	k__Bacteria;p__Proteobacteria;c__Gammaproteobacteria
OTU1144	3	5	0	1	1	0	7	5	3	27	14	63	3	0	k__Bacteria;p__Proteobacteria;c__Alphaproteobacteria;o__Rhodobacterales;f__Rhodobacteraceae
OTU1527	0	29	7	0	85	0	0	1	1	1	0	1	1	1	k__Bacteria;p__Saccharibacteria
OTU2650	4	0	0	1	0	2	38	34	22	4	21	5	0	1	k__Bacteria;p__Proteobacteria;c__Alphaproteobacteria;o__Sphingomonadales
OTU372	0	4	0	0	0	0	20	40	63	0	0	0	0	0	k__Bacteria;p__Acidobacteria;c__Holophagae;o__Subgroup_10
OTU437	56	24	6	1	37	18	0	0	0	0	0	0	0	0	k__Bacteria;p__Planctomycetes;c__OM190
OTU500	0	0	14	79	23	9	0	1	0	0	2	0	1	0	k__Bacteria;p__Gemmatimonadetes;c__S0134_terrestrial_group
OTU1074	0	0	0	0	0	0	7	9	9	41	30	21	2	15	k__Bacteria;p__Planctomycetes;c__Planctomycetacia;o__Planctomycetales;f__Planctomycetaceae;g__Pirellula
OTU712	14	5	17	18	18	19	0	0	0	0	0	0	36	9	k__Bacteria;p__Proteobacteria;c__Gammaproteobacteria;o__Xanthomonadales;f__Xanthomonadaceae;g__Arenimonas;s__uncultured_Xanthomonadaceae_bacterium
OTU1068	0	0	1	1	0	0	0	0	0	5	2	25	78	40	k__Bacteria;p__Actinobacteria;c__TakashiAC-B11
OTU381	1	1	0	4	4	0	0	7	4	9	6	22	46	35	k__Bacteria;p__Bacteroidetes;c__Bacteroidetes_Incertae_Sedis;o__Order_II;f__Rhodothermaceae;g__uncultured;s__uncultured_Salisaeta_sp.
OTU501	4	0	2	88	20	15	0	0	0	0	0	0	0	0	k__Bacteria;p__Gemmatimonadetes;c__S0134_terrestrial_group
OTU1233	3	2	0	16	3	6	5	9	10	4	1	6	43	35	k__Bacteria;p__Actinobacteria;c__Acidimicrobiia;o__Acidimicrobiales;f__Sva0996_marine_group;g__uncultured_organism;s__uncultured_organism
OTU922	1	4	3	8	11	12	8	12	14	10	12	23	5	9	k__Bacteria;p__Actinobacteria;c__Acidimicrobiia;o__Acidimicrobiales;f__Iamiaceae;g__Iamia
OTU833	18	5	12	0	18	15	1	0	1	37	13	5	0	1	k__Bacteria;p__Chloroflexi;c__Anaerolineae;o__Anaerolineales;f__Anaerolineaceae
OTU496	9	2	42	7	35	30	0	0	0	0	0	0	0	0	k__Bacteria;p__Proteobacteria;c__Gammaproteobacteria;o__Xanthomonadales;f__uncultured
OTU1022	0	0	0	0	0	0	1	20	9	1	0	92	0	0	k__Bacteria;p__Actinobacteria;c__MB-A2-108
OTU1150	0	0	0	0	0	0	0	0	0	2	0	116	0	0	k__Bacteria;p__Proteobacteria;c__Alphaproteobacteria;o__Rhodobacterales;f__Rhodobacteraceae
OTU1050	0	2	1	8	2	2	8	15	26	26	3	10	22	4	k__Bacteria;p__Chloroflexi;c__Caldilineae;o__Caldilineales;f__Caldilineaceae;g__uncultured;s__uncultured_bacterium
OTU747	14	41	2	12	10	14	1	0	0	12	1	9	10	7	k__Bacteria;p__Proteobacteria;c__Alphaproteobacteria;o__Rhodospirillales;f__CCU22;Ambiguous_taxa;Ambiguous_taxa
OTU763	0	123	23	0	0	1	0	0	0	0	0	0	0	0	k__Bacteria;p__Proteobacteria;c__Gammaproteobacteria;o__Legionellales;f__Coxiellaceae;g__Aquicella
OTU1098	1	0	0	3	0	0	0	4	1	1	0	0	8	130	k__Bacteria;p__Actinobacteria;c__Acidimicrobiia;o__Acidimicrobiales;f__uncultured
OTU2371	0	0	0	0	0	0	23	52	21	7	9	4	3	10	k__Bacteria;p__Chloroflexi;c__KD4-96;Ambiguous_taxa;Ambiguous_taxa;Ambiguous_taxa;Ambiguous_taxa
OTU352	6	6	27	1	80	1	0	0	0	0	0	0	0	0	k__Bacteria;p__Lentisphaerae;c__Oligosphaeria;o__SS1-B-02-17;f__uncultured_bacterium;g__uncultured_bacterium;s__uncultured_bacterium
OTU1983	3	3	10	25	11	18	10	4	8	6	26	8	4	3	k__Bacteria;p__Acidobacteria;c__Subgroup_6;o__uncultured_Acidobacterium_sp.;f__uncultured_Acidobacterium_sp.;g__uncultured_Acidobacterium_sp.;s__uncultured_Acidobacterium_sp.
OTU1522	1	7	14	18	9	13	6	16	11	1	12	19	1	4	k__Bacteria;p__Acidobacteria;c__Subgroup_6
OTU621	1	22	6	2	0	2	1	0	0	27	46	24	0	0	k__Bacteria;p__Acidobacteria;c__Solibacteres;o__Solibacterales;f__Solibacteraceae_(Subgroup_3);g__PAUC26f
OTU1288	32	6	16	12	21	19	10	0	2	1	2	2	4	2	k__Bacteria;p__Chloroflexi;c__Caldilineae;o__Caldilineales;f__Caldilineaceae;g__uncultured
OTU1566	1	31	54	0	26	11	7	11	4	0	1	0	0	0	k__Bacteria;p__Proteobacteria;c__Gammaproteobacteria;o__Xanthomonadales;f__Xanthomonadaceae
OTU534	1	0	8	2	1	16	2	3	4	4	9	2	7	84	k__Bacteria;p__Proteobacteria;c__Alphaproteobacteria;o__Rhodospirillales
OTU1781	0	3	3	0	4	2	10	12	1	11	43	41	0	0	k__Bacteria;p__Planctomycetes;c__Phycisphaerae;o__Phycisphaerales;f__Phycisphaeraceae;g__AKYG587
OTU1185	0	0	0	0	0	0	0	0	0	0	0	0	0	0	k__Archaea;p__Thaumarchaeota;c__AK31;Ambiguous_taxa;Ambiguous_taxa;Ambiguous_taxa;Ambiguous_taxa
OTU1512	5	11	14	7	25	11	4	10	12	7	19	6	4	4	k__Bacteria;p__Acidobacteria;c__Acidobacteria;o__Acidobacteriales;f__Acidobacteriaceae_(Subgroup_1)
OTU677	94	23	0	0	0	1	0	3	1	0	0	0	6	1	k__Bacteria;p__Chloroflexi;c__Anaerolineae;o__Anaerolineales;f__Anaerolineaceae;g__uncultured
OTU1090	0	0	0	0	0	0	0	5	3	5	3	3	25	104	k__Bacteria;p__Proteobacteria;c__Alphaproteobacteria;o__Rhodobacterales;f__Rhodobacteraceae;g__Rubellimicrobium;Ambiguous_taxa
OTU481	5	10	110	21	1	1	0	0	0	0	0	0	1	0	k__Bacteria;p__Chloroflexi;c__Anaerolineae;o__Anaerolineales;f__Anaerolineaceae;g__uncultured
OTU1409	23	25	21	9	27	22	2	1	3	0	0	0	1	0	k__Bacteria;p__Hydrogenedentes;c__uncultured_bacterium;o__uncultured_bacterium;f__uncultured_bacterium;g__uncultured_bacterium;s__uncultured_bacterium
OTU1029	2	2	1	6	1	1	2	4	2	3	1	0	25	101	k__Bacteria;p__Proteobacteria;c__Alphaproteobacteria;o__Rhodobacterales;f__Rhodobacteraceae;g__Rubellimicrobium
OTU560	1	5	0	0	0	0	34	37	57	0	1	0	0	0	k__Bacteria;p__RBG-1_(Zixibacteria);Ambiguous_taxa;Ambiguous_taxa;Ambiguous_taxa;Ambiguous_taxa;Ambiguous_taxa
OTU1093	0	0	0	0	0	0	0	0	0	0	0	0	2	145	k__Bacteria;p__Bacteroidetes;c__Cytophagia;o__Cytophagales;f__Cytophagaceae;g__Rhabdobacter;s__uncultured_bacterium
OTU2367	5	2	2	14	4	3	27	6	2	0	0	16	40	5	k__Bacteria;p__Proteobacteria;c__Gammaproteobacteria;o__Pseudomonadales;f__Pseudomonadaceae
OTU1985	1	3	1	40	0	50	0	2	0	7	2	6	11	9	k__Bacteria;p__Actinobacteria;c__Actinobacteria;o__Propionibacteriales;f__Nocardioidaceae;g__Nocardioides
OTU2356	0	0	0	0	0	1	5	2	1	63	1	38	0	0	k__Bacteria;p__Chloroflexi;c__Chloroflexia;o__Chloroflexales;f__Chloroflexaceae
OTU270	3	0	1	0	1	0	119	1	0	0	0	0	0	1	k__Bacteria;p__Proteobacteria;c__Betaproteobacteria;o__Methylophilales;f__Methylophilaceae
OTU3026	1	3	0	0	1	1	2	1	0	25	29	64	3	0	k__Bacteria;p__Acidobacteria;c__Solibacteres;o__Solibacterales;f__Solibacteraceae_(Subgroup_3);g__PAUC26f;s__uncultured_organism
OTU1060	0	0	0	0	0	0	4	6	23	60	11	15	1	3	k__Bacteria;p__Acidobacteria;c__Solibacteres;o__Solibacterales;f__Solibacteraceae_(Subgroup_3);g__Bryobacter
OTU599	16	0	0	1	0	0	2	1	0	0	0	0	10	112	k__Bacteria;p__Planctomycetes;c__Planctomycetacia;o__Planctomycetales;f__Planctomycetaceae;g__Pirellula
OTU525	10	4	0	8	3	0	59	32	5	0	3	0	2	0	k__Bacteria;p__Actinobacteria;c__Actinobacteria;o__Corynebacteriales;f__Nocardiaceae;g__Nocardia
OTU927	13	4	12	9	5	8	10	8	5	21	12	15	8	2	k__Bacteria;p__Proteobacteria;c__Gammaproteobacteria;o__Xanthomonadales;f__Xanthomonadales_Incertae_Sedis;g__Acidibacter;Ambiguous_taxa
OTU1387	6	10	11	5	14	6	7	12	14	15	5	13	6	0	k__Bacteria;p__Gemmatimonadetes;c__BD2-11_terrestrial_group
OTU1119	0	0	0	0	0	0	0	1	0	0	0	0	1	142	k__Bacteria;p__Actinobacteria;c__Acidimicrobiia;o__Acidimicrobiales;f__uncultured
OTU3184	0	0	0	0	0	0	0	0	0	0	0	0	0	0	k__Bacteria;p__Proteobacteria
OTU1221	7	15	8	51	4	26	5	0	1	2	0	8	0	1	k__Bacteria;p__Planctomycetes;c__Planctomycetacia;o__Planctomycetales;f__Planctomycetaceae;g__uncultured
OTU725	2	28	26	20	11	4	1	13	15	0	0	0	8	0	k__Bacteria;p__Firmicutes;c__Bacilli;o__Bacillales;f__Thermoactinomycetaceae;g__Planifilum;Ambiguous_taxa
OTU700	8	20	22	20	24	32	1	0	0	0	0	0	2	0	k__Bacteria;p__Chloroflexi
OTU1218	28	17	16	6	6	24	6	5	1	8	1	0	5	11	k__Bacteria;p__Acidobacteria;c__Subgroup_17
OTU2889	0	5	0	3	2	0	9	9	5	1	7	1	29	70	k__Bacteria;p__Cyanobacteria;c__Chloroplast;o__Cercis_gigantea;f__Cercis_gigantea;g__Cercis_gigantea;s__Cercis_gigantea
OTU907	0	4	63	21	6	16	0	0	0	0	26	0	0	0	k__Bacteria;p__Chloroflexi;c__Anaerolineae;o__Anaerolineales;f__Anaerolineaceae;g__uncultured
OTU879	9	2	16	11	7	16	13	24	4	9	8	3	4	5	k__Bacteria;p__Chloroflexi;c__S085
OTU803	13	3	11	37	23	41	0	0	0	0	0	0	2	1	k__Bacteria;p__Gemmatimonadetes;c__Gemmatimonadetes;o__Gemmatimonadales;f__Gemmatimonadaceae;g__uncultured
OTU3176	0	0	0	0	0	0	0	0	0	0	0	0	0	0	k__Bacteria;p__SBR1093
OTU1440	0	2	10	4	0	0	5	4	3	0	1	2	0	0	k__Bacteria;p__Nitrospirae;c__Nitrospira;o__Nitrospirales;f__0319-6A21;Ambiguous_taxa;Ambiguous_taxa
OTU1563	9	12	19	20	13	12	0	1	5	2	5	3	13	16	k__Bacteria;p__Firmicutes;c__Bacilli;o__Bacillales;f__Paenibacillaceae;g__Paenibacillus;s__uncultured_Firmicutes_bacterium
OTU660	11	16	8	16	8	3	5	1	3	11	21	1	23	2	k__Bacteria;p__Bacteroidetes;c__Bacteroidia;o__Bacteroidales;f__Prevotellaceae;g__Alloprevotella
OTU686	123	0	0	0	0	1	0	0	0	0	0	0	1	5	k__Bacteria
OTU1167	0	0	0	0	0	0	0	0	0	3	8	0	0	0	k__Bacteria;p__Bacteroidetes;c__Cytophagia;o__Cytophagales;f__Cytophagaceae;g__uncultured
OTU1584	1	17	14	4	10	8	15	9	8	4	32	4	0	0	k__Bacteria;p__Gemmatimonadetes;c__Gemmatimonadetes;o__Gemmatimonadales;f__Gemmatimonadaceae
OTU906	5	6	11	34	20	19	0	0	0	0	1	0	39	1	k__Bacteria;p__Actinobacteria;c__Actinobacteria;o__Propionibacteriales
OTU2869	0	0	0	0	0	0	0	0	0	0	0	0	0	141	k__Bacteria;p__Chloroflexi;c__Chloroflexia;o__Herpetosiphonales;f__Herpetosiphonaceae;g__Herpetosiphon;s__uncultured_bacterium
OTU826	0	1	9	10	8	27	0	3	3	13	23	7	0	8	k__Bacteria;p__Acidobacteria;c__Subgroup_17
OTU2414	5	6	3	7	1	0	19	25	26	0	4	23	0	0	k__Bacteria;p__Planctomycetes;c__Planctomycetacia;o__Planctomycetales;f__Planctomycetaceae;g__Pirellula
OTU1063	0	2	2	6	2	1	2	2	6	13	2	6	25	65	k__Bacteria;p__Actinobacteria;c__Actinobacteria;o__Frankiales;f__uncultured
OTU614	0	0	0	0	0	0	0	0	0	115	1	0	0	0	k__Bacteria;p__TM6_(Dependentiae)
OTU1210	49	8	3	0	3	0	0	0	0	0	0	0	73	0	k__Bacteria;p__Bacteroidetes;c__Flavobacteriia;o__Flavobacteriales;f__Flavobacteriaceae;g__Gramella
OTU2271	0	2	4	7	6	14	11	19	15	3	12	14	0	0	k__Bacteria;p__Proteobacteria
OTU613	0	1	4	3	0	1	33	5	7	12	25	10	3	0	k__Bacteria;p__Actinobacteria;c__MB-A2-108
OTU2481	2	6	0	3	3	2	18	16	28	18	4	13	1	6	k__Bacteria;p__Planctomycetes;c__Planctomycetacia;o__Planctomycetales;f__Planctomycetaceae;g__Pir4_lineage;s__uncultured_Pirellula_sp.
OTU945	0	0	0	0	0	0	56	10	31	0	0	0	0	0	k__Bacteria;p__Proteobacteria;c__Gammaproteobacteria;o__Cellvibrionales;f__Halieaceae
OTU489	10	28	9	12	32	29	0	0	0	0	0	0	2	0	k__Bacteria;p__Planctomycetes;c__Planctomycetacia;o__Planctomycetales;f__Planctomycetaceae;g__Planctomyces
OTU1833	13	2	16	10	3	7	8	15	47	2	2	1	1	0	k__Bacteria;p__Proteobacteria;c__Betaproteobacteria;o__Nitrosomonadales;f__Nitrosomonadaceae;g__Nitrosomonas
OTU2332	0	0	0	0	0	0	6	0	2	1	2	55	1	0	k__Bacteria;p__Chloroflexi;c__Anaerolineae;o__Anaerolineales;f__Anaerolineaceae;g__uncultured
OTU1865	3	18	27	9	12	10	15	13	6	1	0	10	0	0	k__Bacteria;p__Acidobacteria;c__Subgroup_5
OTU2548	0	1	0	0	0	0	26	27	30	1	14	4	0	0	k__Bacteria;p__Acidobacteria;c__Subgroup_11;o__uncultured_Acidobacteria_bacterium;f__uncultured_Acidobacteria_bacterium;g__uncultured_Acidobacteria_bacterium;s__uncultured_Acidobacteria_bacterium
OTU2966	1	2	6	4	2	7	20	4	2	4	3	1	7	68	k__Bacteria;p__Chloroflexi;c__KD4-96;Ambiguous_taxa;Ambiguous_taxa;Ambiguous_taxa;Ambiguous_taxa
OTU979	0	0	3	1	2	2	54	6	43	0	0	0	0	0	k__Bacteria;p__Firmicutes;c__Clostridia;o__Thermoanaerobacterales;f__Thermoanaerobacteraceae;g__Syntrophaceticus
OTU1160	0	0	0	0	0	0	0	1	1	0	0	0	0	0	k__Bacteria;p__Proteobacteria;c__Betaproteobacteria;o__Nitrosomonadales;f__Nitrosomonadaceae;g__uncultured
OTU1441	2	102	15	0	5	2	8	0	1	0	0	1	0	0	k__Bacteria;p__Proteobacteria;c__Gammaproteobacteria;o__Xanthomonadales;f__Xanthomonadaceae
OTU3220	0	0	0	0	0	0	0	0	0	0	0	0	0	0	k__Bacteria;p__Acidobacteria;c__Subgroup_2
OTU1973	0	0	0	16	0	0	0	0	0	0	108	2	0	0	k__Bacteria;p__Chloroflexi;c__Anaerolineae;o__Anaerolineales;f__Anaerolineaceae;g__uncultured
OTU1831	2	10	4	5	2	3	50	18	6	15	1	4	2	0	k__Bacteria;p__Proteobacteria;c__Betaproteobacteria
OTU1588	13	47	10	9	17	11	9	1	1	6	1	1	1	1	k__Bacteria;p__Proteobacteria;c__Gammaproteobacteria;o__Xanthomonadales;f__uncultured
OTU2280	0	5	14	12	23	12	13	5	4	12	4	10	0	0	k__Bacteria;p__Acidobacteria;c__Subgroup_6;o__unidentified;f__unidentified;g__unidentified;s__unidentified
OTU607	0	0	0	0	0	0	2	5	4	12	1	12	0	91	k__Bacteria;p__Actinobacteria;c__Actinobacteria;o__Frankiales
OTU1976	2	7	14	8	5	17	9	14	8	10	19	5	8	1	k__Bacteria;p__Planctomycetes;c__Planctomycetacia;o__Planctomycetales;f__Planctomycetaceae;g__Pir4_lineage
OTU3121	0	0	0	0	0	1	20	1	6	3	0	75	0	0	k__Bacteria;p__Acidobacteria;c__Subgroup_6;o__uncultured_Acidobacteria_bacterium;f__uncultured_Acidobacteria_bacterium;g__uncultured_Acidobacteria_bacterium;s__uncultured_Acidobacteria_bacterium
OTU1821	3	20	17	3	7	14	19	5	5	1	15	6	8	0	k__Bacteria;p__Planctomycetes;c__Planctomycetacia;o__Planctomycetales;f__Planctomycetaceae;g__uncultured
OTU1501	0	32	1	1	0	0	40	8	15	9	18	1	0	0	k__Bacteria;p__Chloroflexi;c__Anaerolineae;o__Anaerolineales;f__Anaerolineaceae;g__uncultured;s__uncultured_sludge_bacterium_H5
OTU1033	0	0	0	0	1	0	32	30	25	37	2	2	0	0	k__Bacteria;p__Gemmatimonadetes;c__Longimicrobia;o__Longimicrobiales;f__Longimicrobiaceae
OTU2008	2	2	1	31	1	0	3	4	6	2	3	0	2	67	k__Bacteria;p__Verrucomicrobia;c__Spartobacteria;o__Chthoniobacterales;f__Chthoniobacteraceae;g__Chthoniobacter;s__uncultured_Verrucomicrobia_bacterium
OTU1319	3	10	7	10	7	36	27	6	10	2	3	2	1	2	k__Bacteria;p__Proteobacteria;c__Gammaproteobacteria;o__Xanthomonadales;f__Xanthomonadaceae;g__uncultured
OTU2441	0	1	1	0	7	4	24	10	4	38	20	4	2	0	k__Bacteria;p__Planctomycetes;c__Planctomycetacia;o__Planctomycetales;f__Planctomycetaceae
OTU986	0	1	2	2	6	1	15	48	11	2	0	19	4	0	k__Bacteria;p__Bacteroidetes;c__Bacteroidetes_Incertae_Sedis;o__Order_II;f__Rhodothermaceae
OTU654	4	0	28	49	6	20	1	1	2	0	4	0	7	4	k__Bacteria;p__Tectomicrobia;c__Tectomicrobia_Incertae_Sedis;o__Unknown_Order;f__Unknown_Family;g__Candidatus_Entotheonella;s__uncultured_bacterium
OTU2334	2	2	1	3	6	1	50	10	28	1	0	1	0	1	k__Bacteria;p__Acidobacteria;c__Blastocatellia;o__Blastocatellales;f__Blastocatellaceae_(Subgroup_4);Ambiguous_taxa;Ambiguous_taxa
OTU1586	1	14	16	8	4	2	0	0	1	0	0	0	96	0	k__Bacteria;p__Chloroflexi;c__Ardenticatenia;o__uncultured
OTU1693	0	13	1	0	0	3	17	16	16	3	26	12	1	0	k__Bacteria;p__Planctomycetes;c__Planctomycetacia;o__Planctomycetales;f__Planctomycetaceae
OTU899	2	12	32	23	13	28	3	2	0	0	4	0	3	0	k__Bacteria;p__Proteobacteria;c__Gammaproteobacteria;o__Xanthomonadales;f__uncultured
OTU854	0	4	32	24	16	19	12	1	0	0	0	8	1	0	k__Bacteria;p__Armatimonadetes;c__uncultured
OTU1131	0	5	0	0	1	1	28	15	8	34	17	4	0	0	k__Bacteria;p__Chloroflexi;c__Ardenticatenia;o__uncultured
OTU603	0	0	1	0	0	0	0	0	0	0	0	0	16	116	k__Bacteria;p__Bacteroidetes;c__Cytophagia;o__Cytophagales;f__Cytophagaceae;g__Adhaeribacter;Ambiguous_taxa
OTU2618	0	0	2	3	1	1	3	12	6	20	11	37	5	21	k__Bacteria;p__Actinobacteria;c__Acidimicrobiia;o__Acidimicrobiales
OTU2312	0	0	0	0	0	0	47	30	19	5	17	3	0	0	k__Bacteria;p__Acidobacteria;c__Blastocatellia;o__Blastocatellales;f__Blastocatellaceae_(Subgroup_4);g__11-24
OTU1422	5	20	12	11	10	3	31	5	4	5	12	6	1	0	k__Bacteria;p__Proteobacteria;c__Gammaproteobacteria;o__Xanthomonadales;f__uncultured
OTU1340	19	8	5	15	11	18	2	2	1	3	0	0	36	1	k__Bacteria;p__Planctomycetes;c__Planctomycetacia;o__Planctomycetales;f__Planctomycetaceae;g__Planctomyces;s__uncultured_Planctomyces_sp.
OTU3201	0	0	0	0	0	0	0	0	0	0	0	0	0	0	k__Bacteria;p__Proteobacteria;c__Betaproteobacteria;o__Nitrosomonadales;f__Nitrosomonadaceae;g__uncultured;s__uncultured_soil_bacterium
OTU788	0	13	5	4	3	0	45	17	14	0	2	9	1	0	k__Bacteria;p__Armatimonadetes;c__Fimbriimonadia;o__Fimbriimonadales;f__Fimbriimonadaceae;g__uncultured_bacterium;s__uncultured_bacterium
OTU2445	0	0	0	0	0	0	22	15	11	4	0	23	0	0	k__Bacteria;p__Proteobacteria;c__Betaproteobacteria;o__Burkholderiales;f__Alcaligenaceae;g__uncultured
OTU963	0	1	8	6	7	3	40	39	11	0	0	1	2	0	k__Bacteria;p__Proteobacteria;c__Alphaproteobacteria;o__Sphingomonadales;f__Erythrobacteraceae
OTU815	5	11	26	0	5	10	4	1	0	26	3	22	4	0	k__Bacteria;p__Planctomycetes;c__Planctomycetacia;o__Planctomycetales;f__Planctomycetaceae
OTU2567	0	0	0	0	0	0	18	34	42	3	10	4	0	1	k__Bacteria;p__Bacteroidetes;c__Cytophagia;o__Cytophagales;f__Cytophagaceae
OTU1728	1	0	3	18	0	11	0	14	16	18	0	22	18	0	k__Bacteria;p__Acidobacteria;c__Solibacteres;o__Solibacterales;f__Solibacteraceae_(Subgroup_3);g__Bryobacter
OTU1707	4	4	28	29	21	20	0	4	0	0	0	0	6	0	k__Bacteria;p__Chloroflexi;c__KD4-96
OTU1435	3	6	5	14	6	4	29	18	18	2	1	6	0	0	k__Bacteria;p__Actinobacteria;c__Actinobacteria;o__Micrococcales;f__Microbacteriaceae;g__Agromyces
OTU2336	1	1	7	2	6	8	6	8	5	15	15	2	37	9	k__Bacteria;p__Acidobacteria;c__Solibacteres;o__Solibacterales;f__Solibacteraceae_(Subgroup_3);g__Bryobacter
OTU1577	0	23	9	1	3	7	4	14	0	4	55	1	0	0	k__Bacteria;p__Planctomycetes;c__Planctomycetacia;o__Planctomycetales;f__Planctomycetaceae;g__Pir4_lineage
OTU3074	0	0	0	3	0	0	0	1	2	0	26	2	0	0	k__Bacteria;p__Proteobacteria;c__Gammaproteobacteria;o__Xanthomonadales;f__uncultured
OTU1712	0	0	104	0	13	9	0	0	0	0	0	0	0	0	k__Bacteria;p__Proteobacteria;c__Alphaproteobacteria;o__Rhodospirillales;f__Rhodospirillaceae;g__Tistrella
OTU683	6	12	2	2	70	1	7	3	0	0	0	0	0	0	k__Bacteria;p__Planctomycetes;c__OM190;o__uncultured_microorganism;f__uncultured_microorganism;g__uncultured_microorganism;s__uncultured_microorganism
OTU2190	8	0	12	12	10	1	0	0	0	0	0	0	69	17	k__Bacteria;p__Bacteroidetes;c__Cytophagia;o__Cytophagales;f__Cyclobacteriaceae;g__uncultured;s__uncultured_bacterium
OTU794	3	27	1	1	5	0	62	9	7	1	0	1	0	0	k__Bacteria;p__Proteobacteria;c__SPOTSOCT00m83
OTU1725	0	0	4	3	3	2	1	5	7	42	31	12	1	0	k__Bacteria;p__Chloroflexi;c__Anaerolineae;o__Anaerolineales;f__Anaerolineaceae;g__uncultured;s__uncultured_Caldilineaceae_bacterium
OTU781	2	9	19	11	15	10	3	0	0	7	16	2	25	0	k__Bacteria;p__Chloroflexi;c__Caldilineae;o__Caldilineales;f__Caldilineaceae;g__uncultured
OTU1276	7	5	0	0	0	0	0	0	1	15	87	6	6	0	k__Bacteria;p__Chloroflexi;c__Anaerolineae;o__Anaerolineales;f__Anaerolineaceae;g__uncultured
OTU2024	2	1	2	7	0	36	3	1	25	4	11	14	0	0	k__Bacteria;p__Gemmatimonadetes;c__Gemmatimonadetes;o__Gemmatimonadales;f__Gemmatimonadaceae;g__uncultured
OTU1073	6	0	0	2	0	1	1	0	1	6	2	3	42	66	k__Bacteria;p__Actinobacteria;c__Actinobacteria;o__Propionibacteriales;f__Nocardioidaceae;g__Nocardioides
OTU1056	0	1	0	0	0	2	10	6	54	11	9	0	0	0	k__Bacteria;p__Bacteroidetes;c__Sphingobacteriia;o__Sphingobacteriales;f__PHOS-HE51;Ambiguous_taxa;Ambiguous_taxa
OTU1398	14	10	11	4	3	33	0	0	0	3	0	0	43	7	k__Bacteria;p__Proteobacteria;c__Gammaproteobacteria
OTU505	0	10	18	28	12	11	13	7	3	0	0	0	0	14	k__Bacteria;p__Verrucomicrobia;c__OPB35_soil_group
OTU1360	20	23	6	14	26	12	1	6	2	2	1	0	4	0	k__Bacteria;p__Proteobacteria;c__Deltaproteobacteria;o__Myxococcales;f__BIrii41
OTU1701	0	3	37	1	41	32	0	0	0	0	0	0	0	0	k__Bacteria;p__Planctomycetes;c__OM190;o__uncultured_Planctomyces_sp.;f__uncultured_Planctomyces_sp.;g__uncultured_Planctomyces_sp.;s__uncultured_Planctomyces_sp.
OTU2346	0	3	0	0	0	1	59	25	8	0	6	2	0	0	k__Bacteria;p__Proteobacteria;c__Gammaproteobacteria;o__Xanthomonadales;f__Xanthomonadaceae
OTU957	11	0	0	1	0	0	6	8	2	3	3	53	7	16	k__Bacteria;p__Actinobacteria;c__Actinobacteria;o__Pseudonocardiales;f__Pseudonocardiaceae;g__Actinokineospora;Ambiguous_taxa
OTU3129	0	1	1	0	0	0	1	1	1	14	0	85	0	0	k__Bacteria;p__Chloroflexi;c__Caldilineae;o__Caldilineales;f__Caldilineaceae;g__uncultured;s__uncultured_bacterium
OTU2920	8	6	17	42	4	8	0	1	0	2	0	7	10	15	k__Bacteria;p__Gemmatimonadetes;c__Gemmatimonadetes;o__Gemmatimonadales;f__Gemmatimonadaceae
OTU1442	8	3	11	14	14	22	1	0	1	0	0	2	44	0	k__Bacteria;p__Deinococcus-Thermus;c__Deinococci;o__Deinococcales;f__Trueperaceae;g__Truepera
OTU1267	13	3	7	3	15	7	2	2	3	29	15	6	10	0	k__Bacteria;p__Verrucomicrobia;c__Opitutae;o__Opitutales;f__Opitutaceae;g__Alterococcus;s__uncultured_bacterium
OTU1341	7	22	4	8	1	60	0	2	1	0	7	2	0	0	k__Bacteria;p__Firmicutes;c__Bacilli;o__Bacillales;f__Alicyclobacillaceae;g__Tumebacillus
OTU856	1	5	26	29	32	8	0	9	6	0	0	0	0	0	k__Bacteria;p__Chloroflexi;c__Ardenticatenia;o__uncultured
OTU994	0	0	4	0	0	0	43	15	20	5	17	7	2	0	k__Bacteria;p__Acidobacteria;c__Solibacteres;o__Solibacterales;f__Solibacteraceae_(Subgroup_3);g__PAUC26f;s__uncultured_Acidobacterium_sp.
OTU1766	3	6	12	7	2	6	2	0	0	1	78	6	0	0	k__Bacteria;p__Acidobacteria;c__Solibacteres;o__Solibacterales;f__Solibacteraceae_(Subgroup_3);g__PAUC26f
OTU739	5	34	18	14	8	5	2	4	6	0	0	0	29	0	k__Bacteria;p__Firmicutes;c__Bacilli
OTU2571	5	1	0	0	0	0	17	23	24	3	15	1	2	21	k__Bacteria;p__Actinobacteria;c__Thermoleophilia;o__Gaiellales;f__Gaiellaceae;g__Gaiella;Ambiguous_taxa
OTU1347	7	4	5	5	4	5	8	8	6	31	15	17	1	2	k__Bacteria;p__Armatimonadetes;c__Chthonomonadetes;o__Chthonomonadales;f__Chthonomonadaceae;g__Chthonomonas;s__uncultured_bacterium
OTU1840	3	15	15	24	10	29	0	2	3	5	0	4	0	0	k__Bacteria;p__Firmicutes;c__Bacilli;o__Bacillales;f__Alicyclobacillaceae;g__Tumebacillus
OTU450	3	10	0	0	1	0	25	36	11	2	0	10	4	0	k__Bacteria;p__Chloroflexi;c__TK10
OTU1345	10	39	22	2	6	0	6	10	0	10	0	5	0	0	k__Bacteria;p__Gemmatimonadetes;c__Gemmatimonadetes;o__Gemmatimonadales;f__Gemmatimonadaceae;g__uncultured
OTU2347	2	0	0	0	0	0	60	23	2	0	0	0	0	0	k__Bacteria;p__Planctomycetes;c__Planctomycetacia;o__Planctomycetales;f__Planctomycetaceae;g__uncultured;s__uncultured_bacterium
OTU2353	0	0	0	0	0	0	31	30	33	0	1	0	0	0	k__Bacteria;p__Acidobacteria;c__Blastocatellia;o__Blastocatellales;f__Blastocatellaceae_(Subgroup_4);g__uncultured;s__uncultured_soil_bacterium
OTU1788	6	1	2	18	5	27	2	1	3	2	10	2	3	15	k__Bacteria;p__Proteobacteria;c__Gammaproteobacteria;o__Xanthomonadales;f__Xanthomonadales_Incertae_Sedis;g__Acidibacter
OTU2028	0	5	13	45	7	2	7	4	9	9	4	2	4	1	k__Bacteria;p__Actinobacteria;c__Thermoleophilia;o__Gaiellales;f__Gaiellaceae;g__Gaiella
OTU1911	1	2	18	26	12	5	5	4	2	8	1	6	26	2	k__Bacteria;p__Tectomicrobia;c__Tectomicrobia_Incertae_Sedis;o__Unknown_Order;f__Unknown_Family;g__Candidatus_Entotheonella
OTU1491	0	14	3	2	7	5	18	15	31	0	0	12	0	0	k__Bacteria;p__Planctomycetes;c__Phycisphaerae;o__Phycisphaerales;f__Phycisphaeraceae;g__AKYG587
OTU1249	8	13	8	7	12	10	18	14	10	8	2	2	3	0	k__Bacteria;p__Proteobacteria;c__Deltaproteobacteria;o__Desulfurellales;f__Desulfurellaceae;g__H16;s__uncultured_Dongia_sp.
OTU1761	0	4	24	6	16	19	22	7	3	5	3	3	0	0	k__Bacteria;p__Planctomycetes;c__Planctomycetacia;o__Planctomycetales;f__Planctomycetaceae;g__Planctomyces
OTU1189	1	0	0	0	0	0	0	0	1	0	1	0	0	3	k__Bacteria;p__Nitrospirae;c__Nitrospira;o__Nitrospirales;f__0319-6A21;g__uncultured_bacterium;s__uncultured_bacterium
OTU1669	4	32	11	33	12	6	4	0	9	0	0	0	6	0	k__Bacteria;p__Proteobacteria;c__Alphaproteobacteria;o__Rhizobiales;f__Hyphomicrobiaceae
OTU1379	5	3	15	38	9	18	4	5	3	2	0	0	0	17	k__Bacteria;p__Chloroflexi;c__Thermomicrobia;o__AKYG1722
OTU1968	0	0	2	7	22	0	18	7	6	5	6	23	0	0	k__Bacteria;p__Planctomycetes;c__Planctomycetacia;o__Planctomycetales;f__Planctomycetaceae;g__uncultured
OTU1117	7	1	0	4	1	2	1	0	1	7	4	14	27	46	k__Bacteria;p__Actinobacteria;c__Thermoleophilia;o__Solirubrobacterales;f__FFCH13075;g__uncultured_bacterium;s__uncultured_bacterium
OTU1643	0	6	0	0	0	0	27	20	8	3	11	30	0	0	k__Bacteria;p__Planctomycetes;c__Planctomycetacia;o__Planctomycetales;f__Planctomycetaceae;g__Blastopirellula
OTU823	0	0	39	0	63	7	0	0	0	0	0	0	0	0	k__Bacteria;p__Gemmatimonadetes;c__S0134_terrestrial_group;o__uncultured_Gemmatimonadetes_bacterium;f__uncultured_Gemmatimonadetes_bacterium;g__uncultured_Gemmatimonadetes_bacterium;s__uncultured_Gemmatimonadetes_bacterium
OTU1779	0	14	13	0	26	2	6	8	1	15	3	17	1	0	k__Bacteria;p__Chloroflexi;c__Caldilineae;o__Caldilineales;f__Caldilineaceae;g__uncultured
OTU1216	1	19	7	27	8	0	0	0	0	0	0	0	57	0	k__Bacteria;p__Chloroflexi;c__Anaerolineae;o__Anaerolineales;f__Anaerolineaceae;g__uncultured
OTU2071	2	0	0	11	0	0	1	0	6	3	42	8	0	0	k__Bacteria;p__Proteobacteria;c__Alphaproteobacteria;o__Rhodospirillales;f__MND8;g__uncultured_bacterium;s__uncultured_bacterium
OTU2877	1	0	0	0	0	0	0	2	5	0	0	0	15	95	k__Bacteria;p__Gemmatimonadetes;c__Gemmatimonadetes;o__Gemmatimonadales;f__Gemmatimonadaceae;g__uncultured
OTU1633	2	13	8	25	2	6	6	11	16	14	3	0	7	6	k__Bacteria;p__Firmicutes;c__Bacilli;o__Bacillales;f__Paenibacillaceae;g__Paenibacillus
OTU636	15	42	9	7	9	6	10	5	5	6	0	2	0	0	k__Bacteria
OTU1162	0	0	0	0	0	0	1	0	0	0	0	0	0	0	k__Bacteria
OTU484	3	1	3	9	1	1	2	0	1	5	5	2	0	1	k__Bacteria;p__Proteobacteria;c__Alphaproteobacteria;o__Rhodospirillales;f__MND8;g__uncultured_bacterium;s__uncultured_bacterium
OTU2832	1	2	0	4	0	0	5	2	1	0	0	2	26	84	k__Bacteria;p__Proteobacteria;c__Alphaproteobacteria;o__Rhodobacterales;f__Rhodobacteraceae
OTU2973	0	3	2	1	3	2	1	5	5	20	1	4	30	36	k__Bacteria;p__Chloroflexi;c__Caldilineae;o__Caldilineales;f__Caldilineaceae;g__uncultured
OTU1009	0	0	0	0	0	0	33	69	3	0	0	0	0	0	k__Bacteria;p__Proteobacteria;c__Alphaproteobacteria;o__Rhodospirillales;f__AKYH478
OTU1091	9	0	5	2	1	2	0	1	0	14	3	6	32	47	k__Bacteria;p__Chloroflexi;c__Caldilineae;o__Caldilineales;f__Caldilineaceae;g__uncultured
OTU2363	0	0	0	0	1	0	33	32	10	1	3	20	0	0	k__Bacteria
OTU2631	0	0	1	1	1	0	0	1	3	1	0	0	2	45	k__Bacteria;p__Actinobacteria;c__Actinobacteria;o__Frankiales;f__Sporichthyaceae;g__Sporichthya;s__uncultured_bacterium
OTU1103	0	0	0	0	0	0	0	0	0	1	0	1	3	122	k__Bacteria;p__Bacteroidetes;c__Cytophagia;o__Cytophagales;f__Cytophagaceae;g__Adhaeribacter;s__uncultured_bacterium
OTU1215	50	1	0	8	2	4	0	0	0	0	13	6	27	6	k__Bacteria;p__Gemmatimonadetes;c__Gemmatimonadetes;o__Gemmatimonadales;f__Gemmatimonadaceae;g__uncultured
OTU759	16	68	1	4	7	2	10	1	7	0	0	3	0	0	k__Bacteria;p__Proteobacteria;c__Gammaproteobacteria
OTU1275	23	2	8	23	10	9	1	1	3	1	1	3	18	7	k__Bacteria;p__Gemmatimonadetes;c__Longimicrobia;o__Longimicrobiales;f__Longimicrobiaceae;g__uncultured_prokaryote;s__uncultured_prokaryote
OTU1352	5	7	10	9	7	11	0	0	0	18	17	6	7	12	k__Bacteria;p__Planctomycetes;c__Planctomycetacia;o__Planctomycetales;f__Planctomycetaceae;g__Pirellula
OTU1140	0	0	0	1	0	1	0	0	3	6	77	27	0	0	k__Bacteria;p__Saccharibacteria;c__Candidatus_Saccharibacteria_bacterium_RAAC3_TM7_1;o__Candidatus_Saccharibacteria_bacterium_RAAC3_TM7_1;f__Candidatus_Saccharibacteria_bacterium_RAAC3_TM7_1;g__Candidatus_Saccharibacteria_bacterium_RAAC3_TM7_1;s__Candidatus_Saccharibacteria_bacterium_RAAC3_TM7_1
OTU1055	4	13	12	9	5	2	5	1	29	16	0	0	1	0	k__Bacteria;p__Verrucomicrobia;c__Spartobacteria;o__Chthoniobacterales;f__Chthoniobacteraceae;g__Chthoniobacter;s__Verrucomicrobia_bacterium_WY51
OTU3302	0	0	0	0	0	0	0	0	0	0	0	0	0	0	k__Bacteria;p__Chloroflexi
OTU896	2	3	0	18	1	4	15	4	6	6	33	14	5	0	k__Bacteria;p__Proteobacteria;c__Deltaproteobacteria;o__Myxococcales;f__Haliangiaceae;g__Haliangium
OTU1328	18	0	0	7	0	0	0	6	3	22	1	9	3	31	k__Archaea;p__Euryarchaeota;c__Thermoplasmata;o__Thermoplasmatales;f__Marine_Group_II;g__uncultured_archaeon;s__uncultured_archaeon
OTU1754	2	0	8	53	21	8	5	7	1	0	0	1	1	0	k__Bacteria;p__Planctomycetes;c__Phycisphaerae;o__Tepidisphaerales;f__Tepidisphaeraceae;Ambiguous_taxa;Ambiguous_taxa
OTU944	0	3	0	0	0	0	40	11	28	0	0	25	0	0	k__Bacteria;p__Gemmatimonadetes;c__Gemmatimonadetes;o__Gemmatimonadales;f__Gemmatimonadaceae;g__uncultured
OTU2935	4	3	3	5	1	1	1	12	5	42	4	17	4	4	k__Bacteria;p__Planctomycetes;c__Planctomycetacia;o__Planctomycetales;f__Planctomycetaceae;g__Planctomyces;s__uncultured_planctomycete
OTU3249	0	0	0	0	0	0	0	0	0	0	0	0	0	0	k__Bacteria;p__Chloroflexi;c__Anaerolineae;o__Anaerolineales;f__Anaerolineaceae
OTU2188	0	0	2	0	4	0	99	3	1	0	0	0	0	0	k__Bacteria;p__Proteobacteria;c__Alphaproteobacteria;o__4-Org1-14;Ambiguous_taxa;Ambiguous_taxa;Ambiguous_taxa
OTU1100	6	0	2	0	8	2	2	0	0	0	0	0	5	94	k__Bacteria;p__Bacteroidetes;c__Sphingobacteriia;o__Sphingobacteriales;f__Chitinophagaceae;g__Niastella
OTU2821	0	0	0	1	0	1	0	0	0	39	37	17	9	7	k__Bacteria;p__Bacteroidetes;c__Sphingobacteriia;o__Sphingobacteriales;f__Chitinophagaceae;g__Chitinophaga
OTU658	5	1	68	3	11	3	3	7	8	0	0	0	0	0	k__Bacteria;p__Proteobacteria;c__Alphaproteobacteria;o__Rickettsiales;f__RB446;g__uncultured_bacterium;s__uncultured_bacterium
OTU849	1	2	11	22	5	6	8	13	1	4	3	23	0	0	k__Bacteria;p__Gemmatimonadetes;c__Longimicrobia;o__Longimicrobiales;f__Longimicrobiaceae
OTU3224	0	0	0	0	0	0	0	0	0	0	0	0	0	0	k__Bacteria;p__Acidobacteria;c__Subgroup_17;o__uncultured_Acidobacteriales_bacterium;f__uncultured_Acidobacteriales_bacterium;g__uncultured_Acidobacteriales_bacterium;s__uncultured_Acidobacteriales_bacterium
OTU1426	6	2	16	18	5	30	3	2	3	3	2	10	5	3	k__Bacteria;p__Planctomycetes;c__Planctomycetacia;o__Planctomycetales;f__Planctomycetaceae;g__uncultured
OTU3166	0	0	0	0	0	0	0	0	0	0	0	0	0	0	k__Bacteria;p__Proteobacteria;c__Deltaproteobacteria;o__Bdellovibrionales;f__Bacteriovoracaceae
OTU1170	0	0	0	0	0	0	0	0	0	0	0	0	0	0	k__Bacteria;p__Planctomycetes;c__Phycisphaerae;o__CCM11a;Ambiguous_taxa;Ambiguous_taxa;Ambiguous_taxa
OTU471	0	0	36	8	42	13	4	2	0	0	0	0	0	0	k__Bacteria;p__Bacteroidetes;c__Sphingobacteriia;o__Sphingobacteriales;f__Saprospiraceae;g__Phaeodactylibacter
OTU852	0	0	21	53	18	7	1	0	1	0	0	4	0	0	k__Bacteria;p__Gemmatimonadetes;c__S0134_terrestrial_group
OTU2173	0	2	2	2	1	1	17	18	32	6	0	22	0	0	k__Bacteria;p__Latescibacteria;Ambiguous_taxa;Ambiguous_taxa;Ambiguous_taxa;Ambiguous_taxa;Ambiguous_taxa
OTU3072	0	0	0	0	0	0	1	0	0	16	32	56	0	0	k__Bacteria;p__Planctomycetes;c__Planctomycetacia;o__Planctomycetales;f__Planctomycetaceae;g__Planctomyces
OTU399	13	6	2	6	2	4	3	1	7	5	5	31	1	15	k__Bacteria;p__Proteobacteria;c__Gammaproteobacteria;o__Cellvibrionales;f__Cellvibrionaceae;g__Cellvibrio
OTU1025	0	1	0	0	0	0	29	21	39	1	1	2	0	0	k__Bacteria;p__Gemmatimonadetes;c__Gemmatimonadetes;o__Gemmatimonadales;f__Gemmatimonadaceae;g__uncultured
OTU1845	2	5	11	15	4	4	0	0	0	39	0	2	32	0	k__Bacteria;p__Firmicutes;c__Bacilli;o__Bacillales;f__Bacillaceae
OTU362	1	0	0	1	0	0	41	18	5	20	2	2	13	0	k__Bacteria;p__Chloroflexi;c__Thermomicrobia;o__JG30-KF-CM45;f__uncultured_bacterium;g__uncultured_bacterium;s__uncultured_bacterium
OTU2870	2	3	0	1	1	5	12	1	5	16	37	12	1	4	k__Bacteria;p__Proteobacteria;c__Alphaproteobacteria;o__Rhodospirillales;f__CCU22;Ambiguous_taxa;Ambiguous_taxa
OTU3162	0	0	0	0	0	0	0	0	0	0	0	0	0	0	k__Bacteria;p__Proteobacteria;c__Gammaproteobacteria;o__Xanthomonadales
OTU2307	0	0	0	0	0	0	43	13	54	0	0	0	0	0	k__Bacteria;p__Chlorobi;c__Chlorobia;o__Chlorobiales;f__SJA-28;Ambiguous_taxa;Ambiguous_taxa
OTU1083	17	7	3	14	0	3	2	0	0	0	0	0	72	0	k__Bacteria;p__Bacteroidetes;c__Flavobacteriia;o__Flavobacteriales;f__Flavobacteriaceae;g__Salinimicrobium
OTU690	6	40	10	4	11	10	9	8	2	2	4	1	1	2	k__Bacteria;p__Proteobacteria;c__Deltaproteobacteria;o__Myxococcales;f__Nannocystaceae
OTU2476	0	0	0	0	0	0	16	18	69	0	0	0	0	0	k__Bacteria;p__Bacteroidetes;c__Sphingobacteriia;o__Sphingobacteriales;f__Saprospiraceae;g__uncultured
OTU3290	1	0	0	0	0	0	0	0	0	0	0	0	0	0	k__Bacteria;p__Nitrospirae;c__Nitrospira;o__Nitrospirales;f__0319-6A21
OTU2661	1	0	0	3	1	2	15	18	27	7	3	20	0	0	k__Bacteria;p__Gemmatimonadetes;c__S0134_terrestrial_group;o__uncultured_bacterium;f__uncultured_bacterium;g__uncultured_bacterium;s__uncultured_bacterium
OTU1995	2	2	12	12	11	18	7	1	2	1	0	1	28	2	k__Bacteria;p__Proteobacteria;c__Alphaproteobacteria;o__Rhodospirillales;f__KCM-B-15;g__uncultured_bacterium;s__uncultured_bacterium
OTU659	102	0	0	0	0	0	0	2	0	0	0	0	0	2	k__Archaea;p__Euryarchaeota;c__Thermoplasmata;o__Thermoplasmatales;f__Marine_Group_II
OTU1506	4	13	9	7	6	10	29	12	9	4	0	0	1	0	k__Bacteria;p__Planctomycetes;c__Planctomycetacia;o__Planctomycetales;f__Planctomycetaceae;g__Pir4_lineage;Ambiguous_taxa
OTU821	1	1	21	29	35	14	0	0	4	0	0	1	1	0	k__Bacteria;p__Chloroflexi;c__TK10
OTU1895	1	1	7	6	3	4	15	9	18	23	3	2	9	0	k__Bacteria;p__Proteobacteria;c__Deltaproteobacteria;o__Myxococcales;f__Nannocystaceae;g__Nannocystis;Ambiguous_taxa
OTU847	0	0	34	24	20	19	1	0	0	0	2	0	8	1	k__Bacteria;p__Chloroflexi;c__Caldilineae;o__Caldilineales;f__Caldilineaceae
OTU3111	0	21	1	3	0	1	0	1	0	3	60	13	4	0	k__Bacteria;p__Chloroflexi;c__Anaerolineae;o__Anaerolineales;f__Anaerolineaceae;g__uncultured
OTU1080	3	3	7	5	7	3	10	7	3	14	7	14	18	2	k__Bacteria;p__Chloroflexi;c__Thermomicrobia;o__Sphaerobacterales;f__Sphaerobacteraceae;g__Nitrolancea
OTU773	0	4	0	10	2	2	4	6	8	11	25	21	0	0	k__Bacteria;p__Planctomycetes;c__OM190;o__uncultured_bacterium;f__uncultured_bacterium;g__uncultured_bacterium;s__uncultured_bacterium
OTU910	2	11	35	14	22	22	1	0	0	0	1	0	1	0	k__Bacteria;p__Planctomycetes;c__Planctomycetacia;o__Planctomycetales;f__Planctomycetaceae;g__Pir4_lineage
OTU923	0	1	3	0	93	2	0	0	0	0	0	0	0	0	k__Bacteria;p__Parcubacteria;c__bacterium_SH4-10;o__bacterium_SH4-10;f__bacterium_SH4-10;g__bacterium_SH4-10;s__bacterium_SH4-10
OTU1886	0	0	21	8	11	20	1	0	0	1	8	29	1	0	k__Bacteria;p__Planctomycetes;c__Phycisphaerae;o__Phycisphaerales;f__Phycisphaeraceae;g__Urania-1B-19_marine_sediment_group;s__uncultured_bacterium
OTU2142	1	0	23	11	43	3	8	10	0	4	0	6	0	0	k__Bacteria;p__Gemmatimonadetes;c__Gemmatimonadetes;o__Gemmatimonadales;f__Gemmatimonadaceae;g__Gemmatirosa
OTU3011	0	0	0	0	0	0	0	0	0	28	13	56	2	0	k__Bacteria
OTU941	0	0	0	0	0	0	41	37	16	0	0	1	0	0	k__Bacteria;p__Proteobacteria;c__Gammaproteobacteria;o__Xanthomonadales;f__Solimonadaceae;g__Polycyclovorans
OTU2502	0	0	0	0	0	0	16	57	11	0	3	5	0	0	k__Bacteria;p__Planctomycetes
OTU438	7	12	25	20	10	27	0	0	0	0	0	1	1	0	k__Bacteria;p__Planctomycetes;c__Planctomycetacia;o__Planctomycetales;f__Planctomycetaceae
OTU2583	0	0	0	0	1	0	27	33	26	1	4	7	0	0	k__Bacteria;p__Verrucomicrobia;c__OPB35_soil_group
OTU689	1	10	14	11	10	4	7	6	11	2	3	2	11	10	k__Bacteria;p__Firmicutes;c__Bacilli;o__Bacillales;f__Paenibacillaceae;g__Cohnella;Ambiguous_taxa
OTU3114	0	1	0	0	0	0	24	25	19	2	14	17	1	0	k__Bacteria;p__Acidobacteria;c__Holophagae;o__Subgroup_10;f__ABS-19
OTU2175	2	4	4	2	33	4	0	0	0	0	0	0	64	3	k__Bacteria;p__Bacteroidetes;c__Cytophagia;o__Cytophagales;f__Flammeovirgaceae;g__Fulvivirga
OTU1936	0	7	1	93	0	1	0	0	0	0	0	0	0	0	k__Bacteria;p__Actinobacteria;c__Actinobacteria;o__Actinopolysporales;f__Actinopolysporaceae;g__Actinopolyspora;Ambiguous_taxa
OTU792	2	7	2	8	4	12	7	7	8	22	5	9	6	6	k__Bacteria;p__Proteobacteria;c__Alphaproteobacteria;o__Rhizobiales;f__Rhizobiales_Incertae_Sedis;g__Agaricicola
OTU2961	2	6	0	11	4	1	11	3	2	28	1	5	11	19	k__Bacteria;p__Planctomycetes;c__Planctomycetacia;o__Planctomycetales;f__Planctomycetaceae;g__Planctomyces
OTU2201	2	3	6	13	5	8	4	6	2	18	2	5	28	1	k__Bacteria;p__Proteobacteria;c__Alphaproteobacteria;o__Rhodobacterales;f__Rhodobacteraceae
OTU2025	0	0	5	16	8	4	10	13	20	4	1	6	6	0	k__Bacteria;p__Chloroflexi;c__Caldilineae;o__Caldilineales;f__Caldilineaceae;g__uncultured;s__uncultured_bacterium
OTU1278	7	35	9	19	7	8	1	0	2	1	0	1	8	17	k__Bacteria;p__Actinobacteria;c__Actinobacteria;o__Streptosporangiales;f__Thermomonosporaceae
OTU2234	21	16	5	33	11	17	1	1	0	0	0	0	5	0	k__Bacteria;p__Proteobacteria;c__Alphaproteobacteria
OTU1454	0	12	15	32	10	2	1	21	10	0	0	0	0	0	k__Bacteria;p__Bacteroidetes;c__Sphingobacteriia;o__Sphingobacteriales;f__PHOS-HE51;g__uncultured_Bacteroidetes_bacterium;s__uncultured_Bacteroidetes_bacterium
OTU1884	2	1	5	8	7	4	14	23	10	4	4	9	4	1	k__Bacteria;p__Gemmatimonadetes;c__Longimicrobia;o__Longimicrobiales;f__Longimicrobiaceae
OTU1612	1	1	4	4	5	11	3	8	15	5	7	6	12	16	k__Bacteria;p__Actinobacteria;c__Actinobacteria;o__Frankiales;f__Geodermatophilaceae;g__Geodermatophilus
OTU1202	2	0	0	1	0	0	3	1	2	23	0	12	62	2	k__Bacteria;p__Actinobacteria;c__Actinobacteria;o__Propionibacteriales;f__Nocardioidaceae;g__Nocardioides
OTU1941	6	8	5	16	4	3	7	11	13	19	0	8	0	0	k__Bacteria;p__Chloroflexi;c__Chloroflexia;o__Chloroflexales;f__Chloroflexaceae;g__Candidatus_Chloroploca
OTU414	13	7	14	6	16	0	12	6	8	0	0	12	0	0	k__Bacteria;p__Latescibacteria;c__uncultured_Pelobacter_sp.;o__uncultured_Pelobacter_sp.;f__uncultured_Pelobacter_sp.;g__uncultured_Pelobacter_sp.;s__uncultured_Pelobacter_sp.
OTU1181	1	0	0	0	0	0	1	0	0	0	1	0	0	0	k__Bacteria;p__SBR1093
OTU3068	0	0	0	0	0	0	1	0	1	2	102	2	0	0	k__Bacteria;p__Bacteroidetes;c__Sphingobacteriia;o__Sphingobacteriales;f__Chitinophagaceae
OTU2204	3	1	4	6	7	7	5	9	9	23	3	2	17	5	k__Bacteria;p__Acidobacteria;c__Solibacteres;o__Solibacterales;f__Solibacteraceae_(Subgroup_3);g__Bryobacter
OTU2261	5	4	17	14	16	15	4	2	3	5	2	0	14	2	k__Bacteria;p__Proteobacteria;c__Alphaproteobacteria;o__Rhizobiales
OTU2805	0	0	0	0	0	0	0	0	0	2	54	9	36	12	k__Bacteria;p__Actinobacteria;c__MB-A2-108;o__uncultured_bacterium;f__uncultured_bacterium;g__uncultured_bacterium;s__uncultured_bacterium
OTU3239	0	0	0	1	0	1	0	4	3	0	0	1	2	0	k__Bacteria;p__Actinobacteria;c__Acidimicrobiia;o__Acidimicrobiales;f__uncultured
OTU722	17	8	0	10	1	0	1	0	1	13	0	29	9	7	k__Bacteria;p__Chloroflexi;c__Anaerolineae;o__Anaerolineales;f__Anaerolineaceae;g__uncultured
OTU641	24	9	16	9	1	9	2	0	0	0	2	0	8	22	k__Bacteria;p__Planctomycetes;c__Planctomycetacia;o__Planctomycetales;f__Planctomycetaceae;g__Rhodopirellula
OTU1002	2	6	4	4	14	1	12	19	3	17	4	10	1	0	k__Bacteria;p__Chloroflexi;c__TK10
OTU2434	0	0	0	0	0	0	19	5	60	6	7	4	0	0	k__Bacteria;p__Acidobacteria;c__Blastocatellia;o__Blastocatellales;f__Blastocatellaceae_(Subgroup_4);g__11-24
OTU530	12	10	4	18	5	19	0	0	1	0	0	0	32	3	k__Bacteria;p__Verrucomicrobia;c__OPB35_soil_group
OTU2859	0	0	0	0	0	0	0	1	5	0	1	0	0	106	k__Bacteria;p__Bacteroidetes;c__Sphingobacteriia;o__Sphingobacteriales;f__Chitinophagaceae
OTU1677	3	10	7	6	8	23	0	1	12	11	1	8	2	2	k__Bacteria;p__Proteobacteria;c__Alphaproteobacteria;o__Rhizobiales;f__Hyphomicrobiaceae;g__Filomicrobium
OTU3257	0	0	0	1	0	0	8	17	1	1	9	4	0	0	k__Bacteria;p__Acidobacteria;c__Subgroup_6
OTU1844	1	18	13	28	13	15	1	0	0	1	2	0	4	0	k__Bacteria;p__Gemmatimonadetes;c__S0134_terrestrial_group;o__uncultured_bacterium;f__uncultured_bacterium;g__uncultured_bacterium;s__uncultured_bacterium
OTU498	0	0	68	18	13	3	0	0	0	0	0	0	1	0	k__Bacteria;p__Proteobacteria;c__Gammaproteobacteria;o__Xanthomonadales;f__Xanthomonadales_Incertae_Sedis;g__uncultured
OTU2829	2	1	0	1	1	0	0	4	2	18	30	17	20	8	k__Bacteria;p__Actinobacteria;c__Thermoleophilia;o__Solirubrobacterales;f__Elev-16S-1332;Ambiguous_taxa;Ambiguous_taxa
OTU1048	0	0	0	0	0	0	0	0	90	0	0	0	0	0	k__Bacteria
OTU2444	1	0	0	0	0	1	31	6	6	23	18	1	2	10	k__Bacteria;p__Actinobacteria;c__Acidimicrobiia;o__Acidimicrobiales
OTU1000	0	0	0	0	0	0	37	38	26	0	0	0	0	0	k__Bacteria;p__Planctomycetes;c__Planctomycetacia;o__Planctomycetales;f__Planctomycetaceae;g__Gemmata;s__uncultured_planctomycete
OTU1236	27	19	0	14	17	1	1	1	8	3	5	2	0	0	k__Bacteria;p__Proteobacteria;c__Deltaproteobacteria;o__Myxococcales;f__BIrii41
OTU2272	3	25	2	9	5	7	6	6	9	7	1	14	2	6	k__Bacteria;p__Proteobacteria;c__Alphaproteobacteria;o__Rhodospirillales;f__DA111;g__uncultured_alpha_proteobacterium;s__uncultured_alpha_proteobacterium
OTU3177	0	0	0	0	0	0	0	0	0	0	0	0	0	0	k__Bacteria;p__Acidobacteria;c__Subgroup_2
OTU984	0	0	0	0	0	0	26	18	52	0	1	0	0	0	k__Bacteria;p__Verrucomicrobia;c__Verrucomicrobiae;o__Verrucomicrobiales;f__Verrucomicrobiaceae;g__uncultured;Ambiguous_taxa
OTU1392	6	4	7	14	6	7	19	13	13	6	0	6	1	1	k__Bacteria;p__Actinobacteria;c__Acidimicrobiia;o__Acidimicrobiales;f__Acidimicrobiaceae;g__Ilumatobacter
OTU2851	0	0	0	1	0	0	0	0	1	0	0	0	0	110	k__Bacteria;p__Bacteroidetes;c__Cytophagia;o__Cytophagales;f__Cytophagaceae;g__Adhaeribacter
OTU2911	0	2	0	0	0	1	0	6	0	1	1	1	15	84	k__Bacteria;p__Proteobacteria;c__Alphaproteobacteria;o__Sphingomonadales
OTU2585	0	8	1	1	5	0	9	33	7	7	7	13	5	5	k__Bacteria;p__Proteobacteria;c__Betaproteobacteria;o__TRA3-20
OTU1912	1	1	12	4	16	14	26	14	13	0	0	0	0	0	k__Bacteria;p__Firmicutes;c__Clostridia;o__Halanaerobiales;f__Halanaerobiaceae;g__Halocella;s__uncultured_Firmicutes_bacterium
OTU1331	6	5	1	3	3	2	32	16	10	12	2	2	0	0	k__Bacteria;p__Acidobacteria;c__Subgroup_6
OTU1248	6	1	3	8	4	3	4	1	0	1	0	1	74	2	k__Bacteria;p__Proteobacteria;c__Alphaproteobacteria
OTU1599	18	14	14	9	18	15	0	0	0	0	0	0	0	5	k__Bacteria;p__Proteobacteria;c__Alphaproteobacteria;o__Rhizobiales
OTU710	4	4	9	10	1	6	11	3	0	2	2	2	1	16	k__Bacteria;p__Planctomycetes;c__OM190
OTU1282	4	12	1	6	2	9	16	8	4	9	0	4	2	21	k__Bacteria;p__Planctomycetes;c__Planctomycetacia;o__Planctomycetales;f__Planctomycetaceae;g__Pir4_lineage
OTU1303	16	6	14	2	9	7	3	1	17	2	1	0	5	10	k__Bacteria;p__Proteobacteria;c__Deltaproteobacteria;o__Bdellovibrionales;f__Bacteriovoracaceae;g__Peredibacter;Ambiguous_taxa
OTU1102	1	1	3	3	3	2	0	2	0	6	9	24	3	13	k__Bacteria;p__Proteobacteria;c__Deltaproteobacteria;o__Desulfurellales;f__Desulfurellaceae;g__G55;s__uncultured_bacterium
OTU1084	0	0	0	1	0	0	0	0	0	0	0	0	115	0	k__Archaea;p__Euryarchaeota;c__Halobacteria;o__Halobacteriales;f__Halobacteriaceae;g__Halococcus;Ambiguous_taxa
OTU1705	1	14	13	15	19	10	9	0	0	2	0	3	5	7	k__Bacteria;p__Planctomycetes;c__Planctomycetacia;o__Planctomycetales;f__Planctomycetaceae;g__Planctomyces
OTU1460	0	104	0	0	0	0	0	0	0	0	0	0	0	0	k__Bacteria;p__Parcubacteria
OTU2748	1	1	0	5	0	0	4	2	0	14	3	9	14	40	k__Bacteria;p__Actinobacteria;c__Thermoleophilia;o__Solirubrobacterales;f__Elev-16S-1332
OTU2768	6	0	0	16	0	9	0	0	0	0	5	3	64	5	k__Bacteria;p__Actinobacteria;c__MB-A2-108
OTU721	0	23	10	39	2	0	18	5	1	0	0	0	0	0	k__Bacteria;p__Chloroflexi;c__Anaerolineae;o__Anaerolineales;f__Anaerolineaceae;g__uncultured
OTU947	0	0	0	0	0	0	25	1	60	0	0	0	0	0	k__Bacteria;p__Latescibacteria;c__uncultured_soil_bacterium;o__uncultured_soil_bacterium;f__uncultured_soil_bacterium;g__uncultured_soil_bacterium;s__uncultured_soil_bacterium
OTU1049	0	0	0	0	0	0	0	6	39	0	1	2	54	0	k__Bacteria;p__Parcubacteria;c__Candidatus_Magasanikbacteria
OTU2882	3	3	8	8	6	5	6	4	1	0	0	0	4	57	k__Bacteria;p__Firmicutes;c__Bacilli;o__Bacillales;f__Paenibacillaceae;g__Paenibacillus
OTU1381	41	5	1	1	1	9	0	0	0	1	0	0	40	1	k__Bacteria;p__Proteobacteria;c__Gammaproteobacteria;o__Oceanospirillales;f__Halomonadaceae
OTU2067	2	1	4	2	4	7	0	0	0	3	45	21	8	0	k__Bacteria;p__Bacteroidetes;c__Cytophagia;o__Cytophagales;f__Cytophagaceae
OTU646	63	26	5	0	1	1	0	0	0	0	0	0	0	0	k__Bacteria;p__Bacteroidetes;c__Cytophagia;o__Cytophagales;f__Cytophagaceae
OTU1823	3	18	18	7	6	15	5	3	5	7	9	4	0	0	k__Bacteria;p__Proteobacteria;c__Deltaproteobacteria;o__Desulfurellales;f__Desulfurellaceae;g__H16
OTU2793	0	0	0	2	2	0	2	7	2	1	0	0	49	45	k__Bacteria;p__Actinobacteria;c__Actinobacteria;o__Micrococcales;f__Cellulomonadaceae;g__Cellulomonas;Ambiguous_taxa
OTU808	1	2	48	4	24	16	0	0	0	0	0	0	0	0	k__Bacteria;p__Planctomycetes;c__Planctomycetacia;o__Planctomycetales;f__Planctomycetaceae;g__Planctomyces
OTU1436	10	21	0	0	0	0	17	8	33	0	0	0	0	0	k__Bacteria;p__Bacteroidetes;c__Cytophagia;o__Cytophagales;f__Cytophagaceae
OTU1271	2	1	6	14	10	19	0	1	4	1	9	4	35	1	k__Bacteria;p__Chloroflexi;c__Ardenticatenia;o__uncultured;f__uncultured_soil_bacterium;g__uncultured_soil_bacterium;s__uncultured_soil_bacterium
OTU2517	0	0	0	0	0	0	17	13	15	13	15	18	8	1	k__Bacteria;p__Planctomycetes;c__Planctomycetacia;o__Planctomycetales;f__Planctomycetaceae
OTU1481	0	91	1	0	0	0	5	2	4	0	0	4	0	0	k__Bacteria;p__Bacteroidetes;c__Sphingobacteriia;o__Sphingobacteriales;f__Saprospiraceae
OTU2932	0	0	0	0	0	0	0	0	0	1	0	0	2	103	k__Bacteria;p__Bacteroidetes;c__Sphingobacteriia;o__Sphingobacteriales;f__Chitinophagaceae;g__Segetibacter
OTU1565	5	20	20	19	15	10	1	3	2	0	0	0	7	0	k__Bacteria;p__Firmicutes;c__Bacilli;o__Bacillales;f__Bacillaceae
OTU2771	4	1	2	2	3	0	2	1	1	41	3	4	44	0	k__Bacteria;p__Proteobacteria;c__Alphaproteobacteria
OTU2783	16	5	2	10	3	3	1	0	0	0	1	1	43	15	k__Bacteria;p__Actinobacteria;c__Thermoleophilia;o__Gaiellales;f__uncultured
OTU1245	20	2	6	17	9	14	0	0	2	0	0	0	20	3	k__Bacteria;p__Gemmatimonadetes;c__S0134_terrestrial_group;o__uncultured_Gemmatimonadetes_bacterium;f__uncultured_Gemmatimonadetes_bacterium;g__uncultured_Gemmatimonadetes_bacterium;s__uncultured_Gemmatimonadetes_bacterium
OTU1072	0	0	0	0	0	0	0	0	0	0	0	0	114	0	k__Bacteria;p__Bacteroidetes;c__Cytophagia;o__Cytophagales;f__Flammeovirgaceae;g__Nafulsella
OTU831	1	17	21	17	19	14	1	0	1	1	4	2	1	2	k__Bacteria;p__Proteobacteria;c__Alphaproteobacteria;o__Rhizobiales
OTU1054	1	0	0	0	0	0	0	1	85	1	0	0	1	0	k__Bacteria;p__Proteobacteria;c__Alphaproteobacteria;o__Rickettsiales;f__Mitochondria
OTU1012	0	0	0	0	0	0	20	41	20	0	0	3	0	3	k__Bacteria;p__Armatimonadetes;c__Chthonomonadetes;o__Chthonomonadales;f__uncultured_bacterium;g__uncultured_bacterium;s__uncultured_bacterium
OTU3071	1	5	23	3	7	17	7	2	2	0	25	5	0	0	k__Bacteria;p__Verrucomicrobia;c__OPB35_soil_group;o__uncultured_bacterium;f__uncultured_bacterium;g__uncultured_bacterium;s__uncultured_bacterium
OTU1258	35	3	1	10	0	0	2	0	20	2	0	1	1	22	k__Bacteria;p__Bacteroidetes;c__Sphingobacteriia;o__Sphingobacteriales;f__Chitinophagaceae
OTU606	0	0	0	0	0	0	2	1	0	0	0	2	2	102	k__Bacteria;p__Actinobacteria;c__Acidimicrobiia;o__Acidimicrobiales
OTU1088	0	0	0	0	0	0	0	0	0	0	0	0	5	103	k__Bacteria;p__Bacteroidetes;c__Cytophagia;o__Cytophagales;f__Cytophagaceae;Ambiguous_taxa;Ambiguous_taxa
OTU2503	0	0	0	1	1	0	9	5	6	22	2	19	1	33	k__Bacteria;p__Proteobacteria;c__Alphaproteobacteria;o__Rhizobiales;f__JG34-KF-361;g__uncultured_forest_soil_bacterium;s__uncultured_forest_soil_bacterium
OTU1021	3	0	0	1	0	0	2	4	1	5	38	5	7	30	k__Bacteria;p__Actinobacteria;c__MB-A2-108
OTU758	7	12	1	2	7	5	8	0	7	21	15	4	4	4	k__Bacteria;p__Proteobacteria;c__Alphaproteobacteria;o__Rhodospirillales;f__Rhodospirillaceae;g__Dongia;Ambiguous_taxa
OTU1390	13	8	1	3	0	1	0	0	0	0	0	0	84	1	k__Bacteria;p__Proteobacteria;c__Gammaproteobacteria;o__Oceanospirillales;f__Halomonadaceae;g__Halomonas
OTU909	4	25	26	3	6	30	2	0	1	0	0	0	1	0	k__Bacteria;p__Planctomycetes;c__OM190
OTU875	6	4	5	26	10	3	0	0	0	0	0	1	26	20	k__Bacteria;p__Bacteroidetes;c__Cytophagia;o__Cytophagales;f__Cytophagaceae
OTU1134	10	3	4	2	3	3	6	6	4	15	11	22	1	1	k__Bacteria;p__Actinobacteria;c__Acidimicrobiia;o__Acidimicrobiales;f__Acidimicrobiaceae
OTU2840	0	0	0	13	0	0	1	0	0	4	0	1	0	82	k__Bacteria;p__Bacteroidetes;c__Cytophagia;o__Cytophagales;f__Cytophagaceae;g__Dyadobacter;s__uncultured_bacterium
OTU633	3	19	3	13	5	0	3	4	4	2	14	2	17	6	k__Bacteria;p__Bacteroidetes;c__Bacteroidia;o__Bacteroidales;f__Bacteroidales_S24-7_group;g__uncultured_Bacteroidales_bacterium;s__uncultured_Bacteroidales_bacterium
OTU3004	1	4	1	2	1	3	14	23	8	8	21	6	3	0	k__Bacteria;p__Planctomycetes;c__Planctomycetacia;o__Planctomycetales;f__Planctomycetaceae;g__Pir4_lineage
OTU2845	0	0	0	0	0	0	0	0	0	0	0	0	0	107	k__Bacteria;p__Bacteroidetes;c__Sphingobacteriia;o__Sphingobacteriales;f__Chitinophagaceae;g__Segetibacter
OTU2607	5	4	7	3	10	7	8	7	9	2	2	27	0	0	k__Bacteria;p__Planctomycetes;c__Phycisphaerae;o__CCM11a
OTU3116	0	0	0	0	0	0	11	8	4	18	53	0	0	0	k__Bacteria;p__Gemmatimonadetes;c__Gemmatimonadetes;o__Gemmatimonadales;f__Gemmatimonadaceae;g__uncultured;s__uncultured_Pseudomonadales_bacterium
OTU539	3	2	6	10	8	6	24	2	0	5	2	22	2	0	k__Bacteria;p__Planctomycetes;c__Phycisphaerae;o__Tepidisphaerales;f__Tepidisphaeraceae;g__uncultured_Planctomycetales_bacterium;s__uncultured_Planctomycetales_bacterium
OTU597	0	0	0	0	0	0	0	0	0	0	0	0	0	100	k__Bacteria;p__Bacteroidetes;c__Sphingobacteriia;o__Sphingobacteriales;f__Chitinophagaceae
OTU867	2	14	15	9	15	29	3	2	0	2	1	4	1	0	k__Bacteria;p__Planctomycetes;c__Phycisphaerae;o__mle1-8;f__uncultured_bacterium;g__uncultured_bacterium;s__uncultured_bacterium
OTU1514	0	2	0	2	3	1	5	2	2	24	25	26	1	6	k__Bacteria;p__Actinobacteria;c__Thermoleophilia;o__Solirubrobacterales;f__Elev-16S-1332
OTU878	4	2	22	40	11	9	0	1	0	1	0	1	12	0	k__Bacteria;p__Firmicutes;c__Bacilli;o__Bacillales;f__Bacillaceae;g__Pontibacillus;Ambiguous_taxa
OTU2806	9	0	0	2	1	1	0	3	3	2	2	9	12	53	k__Bacteria;p__Actinobacteria;c__Acidimicrobiia;o__Acidimicrobiales;f__uncultured;g__uncultured_Actinomycetales_bacterium;s__uncultured_Actinomycetales_bacterium
OTU2743	1	0	1	7	0	5	1	0	2	0	0	5	81	7	k__Bacteria;p__Deinococcus-Thermus;c__Deinococci;o__Deinococcales;f__Trueperaceae;g__Truepera;s__uncultured_bacterium
OTU1251	48	12	1	2	0	0	0	0	0	0	0	1	32	0	k__Bacteria;p__Proteobacteria;c__Gammaproteobacteria;o__Alteromonadales;f__Alteromonadaceae;g__Marinobacter
OTU2848	0	0	0	0	0	0	0	0	0	0	0	0	0	103	k__Bacteria;p__Bacteroidetes;c__Sphingobacteriia;o__Sphingobacteriales;f__Chitinophagaceae;g__Segetibacter;s__uncultured_Chitinophagaceae_bacterium
OTU1778	0	0	35	15	14	15	4	0	2	1	5	1	0	0	k__Bacteria;p__Chloroflexi;c__JG30-KF-CM66;Ambiguous_taxa;Ambiguous_taxa;Ambiguous_taxa;Ambiguous_taxa
OTU858	0	10	76	0	15	0	0	0	0	0	0	0	0	0	k__Bacteria
OTU1235	2	1	7	6	4	11	3	9	9	3	2	22	1	2	k__Bacteria;p__Acidobacteria;c__Holophagae;o__Subgroup_10;f__Sva0725
OTU1266	36	1	0	2	3	0	0	2	15	2	0	1	8	31	k__Bacteria;p__Actinobacteria;c__Actinobacteria;o__Micrococcales
OTU3312	0	0	0	0	0	0	8	0	2	2	0	0	0	1	k__Bacteria;p__Chloroflexi;c__Anaerolineae;o__Anaerolineales;f__Anaerolineaceae;g__uncultured
OTU1045	0	1	0	0	0	1	5	75	5	1	0	3	0	0	k__Bacteria;p__Acidobacteria;c__Solibacteres;o__Solibacterales;f__Solibacteraceae_(Subgroup_3)
OTU2338	0	0	0	0	0	0	93	0	1	0	1	0	0	0	k__Bacteria;p__Gracilibacteria
OTU2483	0	0	0	0	0	0	2	5	2	38	11	28	0	0	k__Bacteria;p__Proteobacteria;c__Gammaproteobacteria
OTU2465	13	7	2	14	5	7	17	1	7	2	1	0	9	9	k__Bacteria;p__Acidobacteria;c__Holophagae;o__Subgroup_7
OTU1467	1	17	5	2	4	0	40	19	3	2	0	1	0	0	k__Bacteria;p__Actinobacteria;c__Actinobacteria;o__Frankiales;f__Cryptosporangiaceae;g__Fodinicola;s__uncultured_bacterium
OTU1139	1	0	13	2	0	31	0	0	1	0	40	1	6	0	k__Bacteria
OTU955	0	0	0	0	0	0	33	8	45	0	0	0	0	0	k__Bacteria;p__Proteobacteria;c__Betaproteobacteria;o__TRA3-20
OTU1109	1	0	1	0	0	0	0	0	1	0	0	0	1	99	k__Bacteria;p__Bacteroidetes;c__Sphingobacteriia;o__Sphingobacteriales;f__Chitinophagaceae;g__Flavisolibacter
OTU3209	0	0	0	0	0	1	0	1	3	10	3	0	0	0	k__Bacteria;p__Proteobacteria;c__Deltaproteobacteria;o__Desulfurellales;f__Desulfurellaceae;g__H16
OTU2556	0	0	0	0	0	0	0	7	3	3	14	61	1	0	k__Bacteria;p__Actinobacteria;c__MB-A2-108;o__uncultured_actinobacterium;f__uncultured_actinobacterium;g__uncultured_actinobacterium;s__uncultured_actinobacterium
OTU1304	5	12	44	3	8	24	0	0	0	0	0	0	0	0	k__Bacteria;p__Proteobacteria;c__Alphaproteobacteria;o__Rhodospirillales
OTU2564	11	1	0	1	1	2	2	7	39	0	0	0	0	26	k__Bacteria;p__Proteobacteria;c__Betaproteobacteria;o__Nitrosomonadales;f__Nitrosomonadaceae;g__Nitrosomonas;Ambiguous_taxa
OTU1679	3	14	24	3	12	8	0	0	1	0	25	1	3	0	k__Bacteria;p__Chloroflexi;c__Ardenticatenia;o__uncultured
OTU3115	0	2	3	2	1	0	3	1	3	1	41	5	0	0	k__Bacteria;p__Proteobacteria;c__Deltaproteobacteria;o__Desulfurellales;f__Desulfurellaceae;g__H16
OTU2393	3	6	8	7	14	5	14	1	3	5	15	5	3	7	k__Bacteria;p__Acidobacteria;c__Acidobacteria;o__Acidobacteriales;f__Acidobacteriaceae_(Subgroup_1);g__uncultured
OTU1691	3	8	14	14	21	10	1	10	1	1	1	9	2	0	k__Bacteria;p__Acidobacteria;c__Holophagae;o__Subgroup_10
OTU911	8	2	2	4	37	24	1	0	0	1	0	1	4	7	k__Bacteria;p__Gemmatimonadetes
OTU888	0	1	5	9	4	9	7	8	2	10	20	6	8	5	k__Bacteria;p__Acidobacteria;c__Solibacteres;o__Solibacterales;f__Solibacteraceae_(Subgroup_3)
OTU796	3	3	6	8	21	7	0	0	1	10	14	3	1	6	k__Bacteria;p__Chloroflexi;c__Anaerolineae;o__Anaerolineales;f__Anaerolineaceae;g__uncultured
OTU2849	0	0	0	1	0	0	2	2	1	7	10	6	5	61	k__Bacteria;p__Actinobacteria;c__Thermoleophilia;o__Solirubrobacterales;f__Elev-16S-1332
OTU1489	0	15	9	2	0	4	1	1	0	0	52	9	0	0	k__Bacteria;p__Chloroflexi;c__Anaerolineae;o__Anaerolineales;f__Anaerolineaceae;g__uncultured
OTU1490	3	10	1	3	0	6	18	5	6	4	1	1	16	24	k__Bacteria;p__Proteobacteria;c__Alphaproteobacteria;o__Rhodospirillales;f__Rhodospirillaceae;g__Skermanella
OTU3132	0	0	0	0	0	0	9	7	2	29	11	25	2	1	k__Bacteria;p__Actinobacteria;c__Acidimicrobiia;o__Acidimicrobiales;f__Iamiaceae;g__Iamia
OTU1775	1	0	24	17	22	20	0	0	2	0	0	1	0	0	k__Bacteria;p__Planctomycetes;c__Phycisphaerae;o__Tepidisphaerales;f__Tepidisphaeraceae
OTU1201	38	0	0	0	0	0	1	9	3	0	0	0	0	0	k__Bacteria;p__Acidobacteria;c__Subgroup_2
OTU716	3	19	14	9	32	4	1	0	0	0	1	0	6	0	k__Bacteria
OTU2535	0	0	1	0	0	2	2	60	6	0	0	0	16	0	k__Bacteria;p__Proteobacteria;c__Gammaproteobacteria;o__Pseudomonadales;f__Moraxellaceae;g__uncultured;Ambiguous_taxa
OTU774	14	63	8	2	4	1	3	0	1	0	0	0	0	1	k__Bacteria;p__Proteobacteria;c__Gammaproteobacteria
OTU1279	30	43	0	0	1	11	0	1	0	0	0	0	0	0	k__Bacteria;p__Proteobacteria;c__Gammaproteobacteria;o__Aeromonadales;f__Aeromonadaceae;g__Zobellella
OTU2549	11	9	6	4	5	7	7	6	3	4	10	9	5	6	k__Bacteria;p__Proteobacteria;c__Alphaproteobacteria;o__Rhizobiales
OTU514	3	1	3	14	13	3	9	11	5	3	2	20	2	0	k__Bacteria;p__Chloroflexi;c__TK10;o__uncultured_Chloroflexus_sp.;f__uncultured_Chloroflexus_sp.;g__uncultured_Chloroflexus_sp.;s__uncultured_Chloroflexus_sp.
OTU2524	0	0	0	0	0	0	5	39	20	3	0	14	1	0	k__Bacteria;p__Proteobacteria;c__Deltaproteobacteria;o__Desulfurellales;f__Desulfurellaceae;g__G55;s__uncultured_bacterium
OTU3278	0	0	0	0	0	0	5	0	1	0	0	0	0	0	k__Bacteria;p__Proteobacteria;c__Alphaproteobacteria;o__Rhizobiales;f__MNG7;Ambiguous_taxa;Ambiguous_taxa
OTU707	9	0	9	3	4	8	22	1	3	1	1	0	1	36	k__Bacteria;p__Planctomycetes;c__Planctomycetacia;o__Planctomycetales;f__Planctomycetaceae;g__Pirellula
OTU761	11	21	7	15	12	7	8	1	0	5	1	0	3	1	k__Bacteria;p__Proteobacteria;c__Alphaproteobacteria;o__Rhizobiales
OTU1843	4	5	26	14	14	13	1	0	1	1	10	3	2	0	k__Bacteria;p__Gemmatimonadetes;c__Longimicrobia;o__Longimicrobiales;f__Longimicrobiaceae
OTU1075	0	0	0	0	0	0	0	0	0	0	0	0	108	0	k__Bacteria;p__Actinobacteria;c__Actinobacteria;o__Propionibacteriales;f__Nocardioidaceae;g__Nocardioides
OTU1255	4	5	24	20	8	8	5	4	6	1	1	2	0	0	k__Bacteria;p__Planctomycetes;c__OM190
OTU1415	4	2	1	2	3	2	5	21	7	0	5	11	0	22	k__Bacteria;p__Actinobacteria;c__Acidimicrobiia;o__Acidimicrobiales
OTU3062	4	1	2	6	2	18	0	1	3	16	12	8	7	10	k__Bacteria;p__Proteobacteria;c__Betaproteobacteria;o__TRA3-20
OTU1439	0	3	3	10	4	4	11	8	7	16	11	10	5	0	k__Bacteria;p__Proteobacteria;c__Alphaproteobacteria;o__Rhodobacterales;f__Rhodobacteraceae
OTU1647	5	3	12	38	8	18	0	0	0	0	0	0	12	0	k__Bacteria;p__Bacteroidetes;c__Bacteroidetes_Incertae_Sedis;o__Order_II;f__Rhodothermaceae;g__uncultured;s__uncultured_bacterium
OTU697	50	7	3	6	0	2	3	5	8	1	0	0	1	0	k__Bacteria;p__Proteobacteria;c__Deltaproteobacteria;o__Bdellovibrionales;f__Bdellovibrionaceae;g__OM27_clade
OTU1120	0	13	3	11	5	5	4	0	4	10	0	4	14	19	k__Bacteria;p__Proteobacteria;c__Alphaproteobacteria;o__Rhodospirillales;f__Rhodospirillales_Incertae_Sedis;g__Geminicoccus;Ambiguous_taxa
OTU981	5	12	4	3	0	4	31	2	1	11	11	6	0	0	k__Bacteria;p__Acidobacteria;c__Solibacteres;o__Solibacterales;f__Solibacteraceae_(Subgroup_3);g__PAUC26f;Ambiguous_taxa
OTU2355	0	0	0	0	0	0	7	5	67	0	0	0	0	0	k__Bacteria;p__Bacteroidetes;c__Sphingobacteriia;o__Sphingobacteriales;f__PHOS-HE51;g__uncultured_bacterium;s__uncultured_bacterium
OTU1230	12	0	13	30	13	23	0	0	0	0	0	0	0	0	k__Bacteria;p__Acidobacteria;c__Holophagae
OTU2068	0	0	15	4	2	3	15	13	9	0	29	10	0	0	k__Bacteria;p__Acidobacteria;c__Subgroup_6
OTU452	1	43	2	2	14	26	0	0	0	0	0	0	0	0	k__Bacteria;p__Chloroflexi;c__Anaerolineae;o__Anaerolineales;f__Anaerolineaceae;g__uncultured
OTU2715	1	1	3	3	6	3	2	3	60	1	0	0	0	0	k__Bacteria;p__Chlamydiae;c__Chlamydiae;o__Chlamydiales
OTU1384	21	6	12	23	13	8	0	3	1	0	0	0	5	0	k__Bacteria;p__Nitrospirae;c__Nitrospira;o__Nitrospirales;f__Nitrospiraceae;g__Nitrospira;s__uncultured_Nitrospiraceae_bacterium
OTU2704	1	1	0	0	1	3	10	8	19	4	1	0	6	45	k__Bacteria;p__Proteobacteria;c__Alphaproteobacteria;o__Rhizobiales;f__Methylobacteriaceae
OTU2787	1	0	6	6	1	1	2	2	11	28	0	1	30	6	k__Bacteria;p__Firmicutes;c__Bacilli;o__Bacillales;f__Planococcaceae
OTU2368	0	0	0	0	0	0	21	1	1	22	38	8	0	0	k__Bacteria;p__Acidobacteria;c__Solibacteres;o__Solibacterales;f__Solibacteraceae_(Subgroup_3);g__Bryobacter
OTU2628	0	0	0	0	0	0	22	20	26	0	0	8	0	0	k__Bacteria;p__Planctomycetes;c__Phycisphaerae;o__Tepidisphaerales;f__Tepidisphaeraceae
OTU2374	0	3	0	1	0	0	49	8	14	0	5	0	3	0	k__Bacteria;p__Proteobacteria;c__Gammaproteobacteria;o__Legionellales;f__Coxiellaceae;g__Aquicella;s__uncultured_Aquicella_sp.
OTU841	0	0	15	27	12	15	0	1	0	1	0	9	2	1	k__Bacteria;p__Actinobacteria;c__Acidimicrobiia;o__Acidimicrobiales
OTU3146	2	2	0	0	0	0	15	9	11	11	5	23	0	6	k__Bacteria;p__Proteobacteria;c__Alphaproteobacteria;o__Rhizobiales
OTU688	6	0	0	8	1	0	11	4	6	0	1	0	1	54	k__Bacteria;p__Bacteroidetes;c__Sphingobacteriia;o__Sphingobacteriales;f__Chitinophagaceae;g__Parasegetibacter;Ambiguous_taxa
OTU1061	0	0	0	0	0	0	8	13	14	20	6	14	2	5	k__Bacteria;p__Acidobacteria;c__Solibacteres;o__Solibacterales;f__Solibacteraceae_(Subgroup_3);g__Bryobacter
OTU1254	3	12	0	0	0	6	0	0	0	12	17	16	26	0	k__Bacteria;p__Saccharibacteria
OTU1870	6	15	11	10	4	0	3	6	14	4	3	2	0	4	k__Bacteria;p__Verrucomicrobia;c__OPB35_soil_group
OTU1284	13	36	9	4	8	10	1	0	0	1	3	2	2	0	k__Bacteria;p__Proteobacteria;c__Alphaproteobacteria;o__Parvularculales;f__Parvularculaceae;Ambiguous_taxa;Ambiguous_taxa
OTU839	4	13	33	20	6	15	0	0	0	0	0	1	0	0	k__Bacteria;p__Planctomycetes;c__Planctomycetacia;o__Planctomycetales;f__Planctomycetaceae;g__Blastopirellula;s__uncultured_deep-sea_bacterium
OTU820	1	2	46	23	4	8	0	0	0	0	0	0	0	0	k__Bacteria;p__Planctomycetes;c__Planctomycetacia;o__Planctomycetales;f__Planctomycetaceae
OTU974	0	0	0	0	0	0	2	78	5	0	0	0	0	0	k__Bacteria
OTU2747	1	0	0	1	1	0	0	0	0	0	0	0	103	0	k__Bacteria;p__Bacteroidetes;c__Flavobacteriia;o__Flavobacteriales;f__Flavobacteriaceae;g__Salinimicrobium;s__uncultured_bacterium
OTU2401	4	1	0	0	2	0	28	14	7	1	3	10	0	20	k__Bacteria;p__Chloroflexi;c__Anaerolineae;o__Anaerolineales;f__Anaerolineaceae;g__uncultured
OTU1752	0	0	12	15	7	5	0	0	0	3	27	12	1	2	k__Bacteria;p__Chloroflexi;c__Caldilineae;o__Caldilineales;f__Caldilineaceae;g__Litorilinea
OTU1786	4	6	11	3	4	55	0	3	0	1	2	0	3	0	k__Bacteria;p__Proteobacteria;c__Alphaproteobacteria;o__Rhodospirillales;f__Rhodospirillaceae
OTU3196	0	0	0	0	0	0	0	0	0	0	0	0	0	0	k__Bacteria;p__Omnitrophica;c__Omnitrophica_Incertae_Sedis;o__Unknown_Order;f__Unknown_Family;g__Candidatus_Omnitrophus
OTU2051	2	6	17	7	13	19	2	0	0	5	6	7	7	0	k__Bacteria;p__Hydrogenedentes;c__uncultured_delta_proteobacterium;o__uncultured_delta_proteobacterium;f__uncultured_delta_proteobacterium;g__uncultured_delta_proteobacterium;s__uncultured_delta_proteobacterium
OTU1601	0	30	6	1	8	2	5	6	14	16	3	4	0	0	k__Bacteria;p__Chloroflexi;c__Caldilineae;o__Caldilineales;f__Caldilineaceae
OTU587	2	0	0	0	0	1	6	14	56	0	0	0	0	0	k__Bacteria
OTU1798	0	2	26	1	5	2	7	6	0	1	32	12	1	0	k__Bacteria;p__Acidobacteria;c__Solibacteres;o__Solibacterales;f__Solibacteraceae_(Subgroup_3);g__PAUC26f
OTU2122	2	4	10	0	29	41	0	0	0	0	0	0	0	0	k__Bacteria;p__Proteobacteria;c__Deltaproteobacteria;o__Myxococcales;f__Sandaracinaceae;g__Sandaracinus
OTU1115	0	0	0	0	0	0	0	0	0	0	0	0	0	104	k__Bacteria;p__Actinobacteria;c__TakashiAC-B11
OTU2519	0	0	0	0	2	0	8	5	27	25	1	19	0	0	k__Bacteria;p__Bacteroidetes;c__Sphingobacteriia;o__Sphingobacteriales;f__Saprospiraceae
OTU1605	11	16	3	13	5	7	5	1	4	5	3	0	6	16	k__Bacteria;p__Verrucomicrobia;c__Opitutae;o__Opitutales;f__Opitutaceae;g__Opitutus;s__uncultured_bacterium
OTU1673	9	4	5	12	4	5	3	3	2	0	3	1	35	3	k__Bacteria;p__Planctomycetes;c__Planctomycetacia;o__Planctomycetales;f__Planctomycetaceae;g__Planctomyces
OTU1188	2	0	0	0	0	0	0	0	0	0	0	0	0	0	k__Bacteria;p__Gemmatimonadetes;c__Gemmatimonadetes;o__Gemmatimonadales;f__Gemmatimonadaceae;g__uncultured
OTU3010	0	0	0	0	0	0	1	1	0	9	31	39	3	5	k__Bacteria;p__Proteobacteria;c__Alphaproteobacteria;o__Rhizobiales;f__JG34-KF-361
OTU2451	0	0	0	0	0	0	54	24	11	0	0	0	0	0	k__Bacteria;p__Proteobacteria;c__Gammaproteobacteria;o__Gammaproteobacteria_Incertae_Sedis;f__Unknown_Family;g__uncultured
OTU1792	0	1	38	3	13	10	0	0	0	0	0	0	0	0	k__Bacteria;p__Proteobacteria;c__Alphaproteobacteria;o__Rhodospirillales
OTU1369	32	15	2	4	1	7	9	5	1	4	1	1	2	3	k__Bacteria;p__Proteobacteria;c__Deltaproteobacteria;o__Myxococcales;f__Sandaracinaceae;g__Sandaracinus
OTU1156	0	0	0	0	0	0	0	0	0	0	0	0	0	0	k__Bacteria;p__Planctomycetes;c__OM190
OTU620	0	0	0	0	0	0	0	0	2	1	86	5	0	0	k__Bacteria;p__Chloroflexi;c__Anaerolineae;o__Anaerolineales;f__Anaerolineaceae;g__uncultured
OTU886	2	7	14	18	7	7	5	14	16	0	0	0	1	0	k__Bacteria;p__Firmicutes;c__Bacilli;o__Bacillales;f__Thermoactinomycetaceae;g__Melghirimyces;s__Melghirimyces_thermohalophilus
OTU1298	6	7	4	17	1	9	3	3	0	3	0	1	6	33	k__Bacteria;p__Planctomycetes;c__Phycisphaerae;o__Tepidisphaerales;f__Tepidisphaeraceae;g__uncultured_bacterium;s__uncultured_bacterium
OTU1507	0	9	6	2	6	0	23	7	28	6	0	0	0	0	k__Bacteria;p__Firmicutes;c__Clostridia;o__Clostridiales;f__Peptostreptococcaceae;g__Paeniclostridium
OTU744	5	14	14	2	10	23	6	1	0	4	3	6	0	0	k__Bacteria;p__Planctomycetes;c__Phycisphaerae;o__Phycisphaerales;f__Phycisphaeraceae;g__uncultured
OTU1597	0	29	18	6	8	6	7	5	1	5	0	7	0	0	k__Bacteria;p__Chloroflexi;c__Ardenticatenia;o__uncultured;f__uncultured_bacterium;g__uncultured_bacterium;s__uncultured_bacterium
OTU935	0	1	1	5	2	17	0	1	0	3	5	31	12	2	k__Bacteria;p__Chloroflexi;c__Thermomicrobia;o__JG30-KF-CM45
OTU3031	6	1	4	11	5	6	1	3	0	22	9	0	9	16	k__Bacteria;p__Chlorobi;c__Chlorobia;o__Chlorobiales;f__OPB56
OTU2387	0	0	0	0	0	0	30	3	38	1	4	0	0	0	k__Bacteria;p__Acidobacteria;c__Holophagae;o__Subgroup_10
OTU2521	0	15	0	0	0	0	20	12	35	0	0	1	0	0	k__Bacteria;p__Proteobacteria;c__Gammaproteobacteria;o__Gammaproteobacteria_Incertae_Sedis;f__Unknown_Family;g__uncultured
OTU1191	0	0	0	0	0	0	0	0	0	0	0	0	0	0	k__Bacteria;p__Latescibacteria
OTU1238	27	1	0	5	0	3	4	1	4	1	13	2	2	4	k__Bacteria;p__Actinobacteria;c__Thermoleophilia;o__Gaiellales;f__Gaiellaceae;g__Gaiella;Ambiguous_taxa
OTU1411	8	1	1	5	1	5	1	0	1	9	42	1	9	5	k__Bacteria;p__Proteobacteria;c__Alphaproteobacteria;o__Rhodospirillales;f__MSB-1E8
OTU3232	0	0	0	0	0	0	0	0	0	0	0	0	0	0	k__Bacteria
OTU1750	0	6	15	24	5	6	4	2	0	12	2	6	5	2	k__Bacteria;p__Planctomycetes;c__Planctomycetacia;o__Planctomycetales;f__Planctomycetaceae;g__Planctomyces
OTU1632	3	18	30	33	0	2	2	0	0	0	0	0	8	0	k__Bacteria;p__Chloroflexi;c__Anaerolineae;o__Anaerolineales;f__Anaerolineaceae;g__uncultured
OTU2855	0	0	0	0	0	1	0	0	0	3	5	2	0	26	k__Bacteria;p__Proteobacteria;c__Deltaproteobacteria;o__Desulfurellales;f__Desulfurellaceae;g__H16
OTU2647	0	7	1	11	3	6	6	2	10	5	3	2	2	26	k__Bacteria;p__Chloroflexi;c__KD4-96;o__uncultured_bacterium;f__uncultured_bacterium;g__uncultured_bacterium;s__uncultured_bacterium
OTU2795	13	0	2	0	5	5	0	0	0	0	0	0	72	0	k__Bacteria;p__Deinococcus-Thermus;c__Deinococci;o__Deinococcales;f__Trueperaceae;g__Truepera;s__uncultured_bacterium
OTU772	7	20	19	0	35	0	0	0	0	0	0	0	0	0	k__Bacteria;p__Bacteroidetes;c__Cytophagia;o__Cytophagales;f__Flammeovirgaceae;g__Ekhidna
OTU1769	7	3	14	38	7	2	0	0	0	0	0	0	4	0	k__Bacteria;p__Proteobacteria;c__Alphaproteobacteria;o__Rhodospirillales;f__MSB-1E8
OTU1828	0	0	18	53	9	0	0	0	0	0	0	0	0	0	k__Bacteria;p__Acidobacteria;c__Subgroup_25
OTU2663	2	0	0	0	1	0	0	1	12	4	1	1	66	10	k__Bacteria;p__Actinobacteria;c__Actinobacteria;o__Micrococcales;f__Promicromonosporaceae;g__Promicromonospora;Ambiguous_taxa
OTU1871	1	12	29	4	13	23	4	0	1	0	0	0	5	0	k__Bacteria;p__Hydrogenedentes;c__uncultured_bacterium;o__uncultured_bacterium;f__uncultured_bacterium;g__uncultured_bacterium;s__uncultured_bacterium
OTU1498	1	29	0	5	1	45	4	3	2	0	0	0	0	0	k__Bacteria;p__Bacteroidetes;c__Flavobacteriia;o__Flavobacteriales;f__Flavobacteriaceae;g__Flavobacterium
OTU855	2	2	29	13	25	15	1	0	1	0	0	0	0	0	k__Bacteria;p__Acidobacteria;c__Acidobacteria;o__Acidobacteriales;f__Acidobacteriaceae_(Subgroup_1);g__uncultured
OTU3005	0	0	0	0	1	0	2	0	0	37	11	25	6	3	k__Bacteria;p__Bacteroidetes;c__Cytophagia;o__Cytophagales;f__Cytophagaceae
OTU1325	4	7	14	22	8	18	1	0	0	3	5	2	0	0	k__Bacteria;p__Gemmatimonadetes;c__Gemmatimonadetes;o__Gemmatimonadales;f__Gemmatimonadaceae
OTU850	2	0	9	22	7	18	4	0	3	0	2	13	5	0	k__Bacteria;p__Planctomycetes;c__Planctomycetacia;o__Planctomycetales;f__Planctomycetaceae;g__Pirellula
OTU1530	0	7	26	7	25	23	1	0	0	0	0	0	1	0	k__Bacteria;p__Planctomycetes;c__Planctomycetacia;o__Planctomycetales;f__Planctomycetaceae
OTU996	0	0	0	0	0	0	14	3	0	28	3	14	0	0	k__Bacteria;p__Proteobacteria;c__Gammaproteobacteria;o__Xanthomonadales;f__Xanthomonadales_Incertae_Sedis
OTU2060	1	4	2	4	2	7	13	17	3	12	14	12	1	3	k__Bacteria;p__Planctomycetes;c__Planctomycetacia;o__Planctomycetales;f__Planctomycetaceae;g__uncultured;s__uncultured_bacterium
OTU1832	1	0	10	0	16	4	12	17	4	1	0	5	13	3	k__Bacteria;p__Chloroflexi;c__Thermomicrobia;o__AKYG1722
OTU1797	6	1	29	3	10	27	3	0	0	1	0	0	0	5	k__Bacteria;p__Chloroflexi;c__Anaerolineae;o__Anaerolineales;f__Anaerolineaceae;g__uncultured
OTU647	37	2	0	0	23	21	0	0	3	0	0	0	0	0	k__Bacteria
OTU2827	0	2	1	0	0	0	0	0	0	0	0	0	98	0	k__Bacteria;p__Bacteroidetes;c__Flavobacteriia;o__Flavobacteriales;f__Flavobacteriaceae;g__Salinimicrobium
OTU2960	5	2	4	18	9	3	9	3	0	10	2	8	4	14	k__Bacteria;p__Planctomycetes;c__Phycisphaerae;o__Tepidisphaerales;f__Tepidisphaeraceae
OTU2349	1	1	0	1	1	0	7	11	6	1	38	5	0	0	k__Bacteria;p__Planctomycetes;c__Planctomycetacia;o__Planctomycetales;f__Planctomycetaceae;g__Planctomyces
OTU1793	3	5	16	16	5	3	4	1	3	7	7	9	4	0	k__Bacteria
OTU2161	0	0	0	2	2	1	21	18	24	10	0	4	0	0	k__Bacteria;p__Chloroflexi;c__Ardenticatenia;o__uncultured;f__uncultured_bacterium;g__uncultured_bacterium;s__uncultured_bacterium
OTU1525	0	48	8	19	7	2	0	0	0	0	0	0	0	0	k__Bacteria;p__Bacteroidetes;c__Sphingobacteriia;o__Sphingobacteriales;f__Chitinophagaceae
OTU2880	6	0	0	0	0	0	0	0	0	1	0	0	33	56	k__Bacteria;p__Actinobacteria;c__Acidimicrobiia;o__Acidimicrobiales
OTU442	8	4	21	26	6	17	0	0	0	0	0	0	0	0	k__Bacteria;p__Acidobacteria;c__Holophagae;o__Subgroup_10
OTU1477	9	11	10	10	6	8	1	5	8	7	4	3	0	0	k__Bacteria;p__Proteobacteria;c__Gammaproteobacteria
OTU768	0	74	0	0	0	0	8	0	5	0	0	0	0	0	k__Bacteria;p__Planctomycetes;c__Planctomycetacia;o__Planctomycetales;f__Planctomycetaceae;g__Blastopirellula
OTU752	34	11	5	0	6	0	7	6	13	0	0	0	0	0	k__Bacteria;p__Proteobacteria;c__Gammaproteobacteria
OTU2162	3	0	1	1	2	1	32	19	5	2	0	0	21	0	k__Bacteria;p__Actinobacteria;c__Actinobacteria;o__Micrococcales;f__Intrasporangiaceae;g__Ornithinimicrobium
OTU2210	3	37	4	4	10	8	7	1	2	1	2	6	0	0	k__Bacteria;p__Proteobacteria;c__Deltaproteobacteria;o__Desulfuromonadales;f__Geobacteraceae;g__Geothermobacter;s__uncultured_proteobacterium
OTU1153	0	0	0	0	0	0	0	1	0	2	3	1	0	14	k__Bacteria;p__Acidobacteria;c__Blastocatellia;o__Blastocatellales;f__Blastocatellaceae_(Subgroup_4);g__RB41
OTU2016	3	2	0	6	0	0	6	0	2	2	1	3	5	66	k__Bacteria;p__Armatimonadetes;c__uncultured;Ambiguous_taxa;Ambiguous_taxa;Ambiguous_taxa;Ambiguous_taxa
OTU2236	0	4	1	0	0	11	0	0	13	23	29	4	1	0	k__Bacteria;p__Saccharibacteria;c__Candidatus_Saccharibacteria_bacterium_RAAC3_TM7_1;o__Candidatus_Saccharibacteria_bacterium_RAAC3_TM7_1;f__Candidatus_Saccharibacteria_bacterium_RAAC3_TM7_1;g__Candidatus_Saccharibacteria_bacterium_RAAC3_TM7_1;s__Candidatus_Saccharibacteria_bacterium_RAAC3_TM7_1
OTU1147	7	4	0	1	0	0	2	0	6	4	17	9	1	30	k__Bacteria;p__Proteobacteria;c__Alphaproteobacteria;o__Rhodospirillales;f__Rhodospirillales_Incertae_Sedis;g__Reyranella
OTU2446	2	3	0	1	0	2	22	14	1	7	0	16	2	12	k__Bacteria;p__Planctomycetes;c__Planctomycetacia;o__Planctomycetales;f__Planctomycetaceae;g__Pirellula
OTU695	15	9	5	16	15	14	0	0	0	3	0	0	5	3	k__Bacteria;p__Gemmatimonadetes;c__Gemmatimonadetes;o__Gemmatimonadales;f__Gemmatimonadaceae;g__uncultured
OTU1296	6	2	11	9	6	4	0	0	0	0	0	0	48	3	k__Bacteria;p__Bacteroidetes;c__Bacteroidetes_Incertae_Sedis;o__Order_II;f__Rhodothermaceae;g__uncultured;s__uncultured_Bacteroidetes_bacterium
OTU2149	3	3	8	17	10	11	1	2	6	5	11	4	3	2	k__Bacteria;p__Actinobacteria;c__Actinobacteria;o__Corynebacteriales;f__Mycobacteriaceae;g__Mycobacterium
OTU1867	1	1	4	6	5	1	2	0	0	22	24	8	3	0	k__Bacteria;p__Chloroflexi;c__Anaerolineae;o__Anaerolineales;f__Anaerolineaceae;g__uncultured
OTU2348	0	0	1	0	2	0	14	17	23	0	15	2	1	0	k__Bacteria;p__Proteobacteria;c__Gammaproteobacteria;o__Legionellales;f__Coxiellaceae;g__Aquicella;s__uncultured_soil_bacterium
OTU1757	0	0	18	4	18	3	0	5	14	7	0	1	5	7	k__Bacteria;p__Parcubacteria;c__uncultured_bacterium;o__uncultured_bacterium;f__uncultured_bacterium;g__uncultured_bacterium;s__uncultured_bacterium
OTU1993	0	14	12	15	8	8	0	0	0	6	0	14	0	0	k__Bacteria;p__Planctomycetes;c__OM190
OTU1122	0	0	0	0	0	0	0	0	0	27	22	25	0	0	k__Bacteria;p__Chloroflexi;c__Chloroflexia;o__Chloroflexales;f__Chloroflexaceae
OTU914	1	3	14	0	53	0	0	0	0	0	0	0	0	0	k__Bacteria;p__Bacteroidetes;c__Sphingobacteriia;o__Sphingobacteriales;f__NS11-12_marine_group;g__uncultured_Bacteroidetes_bacterium;s__uncultured_Bacteroidetes_bacterium
OTU1719	3	6	24	8	23	11	4	0	2	0	0	0	0	0	k__Bacteria;p__BRC1
OTU1349	8	35	6	22	2	2	0	3	3	0	0	0	8	0	k__Bacteria;p__Firmicutes;c__Clostridia;o__Halanaerobiales;f__Halanaerobiaceae;g__Halocella;s__uncultured_bacterium
OTU2724	7	4	0	0	0	0	9	4	10	1	2	31	0	0	k__Bacteria;p__Proteobacteria;c__Betaproteobacteria;o__Nitrosomonadales;f__Nitrosomonadaceae;g__uncultured
OTU2510	2	0	0	2	0	0	20	28	11	1	0	1	3	9	k__Bacteria;p__Acidobacteria;c__Holophagae;o__Subgroup_7
OTU771	9	25	15	11	10	13	0	0	1	0	0	0	0	0	k__Bacteria;p__Verrucomicrobia;c__OPB35_soil_group;o__uncultured_bacterium;f__uncultured_bacterium;g__uncultured_bacterium;s__uncultured_bacterium
OTU2133	0	4	15	1	8	2	3	9	6	6	1	24	0	0	k__Bacteria;p__Planctomycetes;c__Planctomycetacia;o__Planctomycetales;f__Planctomycetaceae;g__Planctomyces
OTU1986	11	3	12	14	18	18	1	0	0	0	0	1	4	0	k__Bacteria;p__Armatimonadetes;c__uncultured
OTU1315	1	37	4	10	8	2	1	1	0	0	18	4	2	0	k__Bacteria;p__Proteobacteria;c__Alphaproteobacteria;o__Rhizobiales
OTU2323	0	0	0	0	0	0	13	29	29	0	0	1	0	0	k__Bacteria;p__Proteobacteria;c__Gammaproteobacteria;o__Xanthomonadales;f__Xanthomonadaceae;g__uncultured
OTU1412	24	1	0	0	1	0	3	3	4	2	0	1	29	23	k__Bacteria;p__Gemmatimonadetes;c__S0134_terrestrial_group;Ambiguous_taxa;Ambiguous_taxa;Ambiguous_taxa;Ambiguous_taxa
OTU954	0	0	0	0	0	0	64	3	9	0	0	0	0	0	k__Bacteria;p__Latescibacteria;c__uncultured_prokaryote;o__uncultured_prokaryote;f__uncultured_prokaryote;g__uncultured_prokaryote;s__uncultured_prokaryote
OTU3306	2	0	0	0	0	0	3	7	13	1	2	2	8	21	k__Bacteria;p__Actinobacteria;c__Thermoleophilia;o__Gaiellales;f__Gaiellaceae;g__Gaiella
OTU2486	1	8	5	13	7	4	5	5	10	2	0	0	0	28	k__Bacteria;p__Firmicutes;c__Bacilli;o__Bacillales;f__Paenibacillaceae;g__Paenibacillus;s__Paenibacillus_amylolyticus
OTU838	3	7	17	17	6	27	12	0	0	0	0	0	0	0	k__Bacteria;p__Verrucomicrobia;c__Spartobacteria;o__Chthoniobacterales
OTU939	1	5	5	3	6	9	16	2	4	11	3	6	6	2	k__Bacteria;p__Acidobacteria;c__Solibacteres;o__Solibacterales;f__Solibacteraceae_(Subgroup_3);g__Candidatus_Solibacter
OTU2218	5	8	0	24	13	6	6	2	1	2	0	2	15	0	k__Bacteria;p__Chloroflexi;c__Thermomicrobia;o__JG30-KF-CM45
OTU1244	15	3	5	16	14	15	0	1	0	0	0	0	13	0	k__Bacteria;p__Proteobacteria;c__Gammaproteobacteria;o__Chromatiales;f__Ectothiorhodospiraceae;g__Nitrococcus;s__uncultured_bacterium
OTU2460	0	0	0	1	0	0	28	17	33	0	0	3	0	0	k__Bacteria;p__Bacteroidetes;c__Sphingobacteriia;o__Sphingobacteriales;f__Chitinophagaceae;g__Parafilimonas;Ambiguous_taxa
OTU2032	6	4	5	31	5	5	1	8	8	0	2	0	2	2	k__Bacteria;p__Acidobacteria;c__Subgroup_17
OTU3025	0	3	4	7	0	8	9	1	1	10	9	18	3	2	k__Bacteria;p__Planctomycetes;c__Planctomycetacia;o__Planctomycetales;f__Planctomycetaceae;g__Rhodopirellula
OTU2505	0	0	0	0	0	0	6	16	38	0	0	0	0	0	k__Bacteria;p__Proteobacteria;c__Gammaproteobacteria
OTU1741	0	19	24	7	2	17	1	1	0	0	8	5	1	1	k__Bacteria;p__Proteobacteria;c__Alphaproteobacteria
OTU887	0	1	6	10	8	5	15	2	10	1	0	4	1	0	k__Bacteria;p__Proteobacteria;c__Elev-16S-509;o__uncultured_proteobacterium;f__uncultured_proteobacterium;g__uncultured_proteobacterium;s__uncultured_proteobacterium
OTU1076	0	1	0	0	0	0	0	0	0	0	0	0	96	0	k__Bacteria;p__Bacteroidetes;c__Cytophagia;o__Cytophagales;f__Flammeovirgaceae;g__Nafulsella
OTU2866	0	0	0	0	0	0	0	0	0	0	0	0	1	88	k__Bacteria;p__Bacteroidetes;c__Cytophagia;o__Cytophagales;f__Cytophagaceae;g__Adhaeribacter
OTU528	2	25	10	18	10	13	0	0	0	0	0	2	1	0	k__Bacteria;p__Planctomycetes;c__Planctomycetacia;o__Planctomycetales;f__Planctomycetaceae;g__Planctomyces
OTU1334	17	14	2	12	5	7	5	1	0	0	3	8	0	0	k__Bacteria;p__Proteobacteria;c__Alphaproteobacteria;o__Rhodospirillales;f__KCM-B-15;g__uncultured_Rhodospirillaceae_bacterium;s__uncultured_Rhodospirillaceae_bacterium
OTU2874	0	0	0	0	0	0	0	1	0	1	3	3	0	81	k__Bacteria;p__Actinobacteria;c__Acidimicrobiia;o__Acidimicrobiales;f__uncultured
OTU1505	6	6	4	2	5	6	0	0	0	0	0	0	65	0	k__Bacteria;p__Bacteroidetes;c__Cytophagia;o__Cytophagales;f__Flammeovirgaceae;g__Marinoscillum
OTU2072	3	0	1	11	2	4	11	18	17	2	0	4	3	1	k__Bacteria;p__Proteobacteria;c__Deltaproteobacteria;o__Myxococcales;f__Haliangiaceae;g__Haliangium
OTU804	5	5	21	7	26	12	0	0	3	0	1	0	1	0	k__Bacteria;p__Proteobacteria;c__Deltaproteobacteria;o__Myxococcales;f__Sandaracinaceae;g__uncultured
OTU727	10	38	14	8	10	6	0	0	0	0	0	0	0	0	k__Bacteria;p__Hydrogenedentes
OTU1923	0	1	20	26	10	28	0	0	0	0	0	0	0	0	k__Bacteria;p__Planctomycetes;c__Planctomycetacia;o__Planctomycetales;f__Planctomycetaceae;g__uncultured
OTU1400	6	4	17	9	13	15	9	0	1	2	3	1	0	0	k__Bacteria;p__Proteobacteria;c__Alphaproteobacteria;o__Rhizobiales;f__Hyphomicrobiaceae;g__Rhodomicrobium;Ambiguous_taxa
OTU1443	0	10	3	1	5	51	1	2	0	7	6	0	1	0	k__Bacteria;p__Saccharibacteria
OTU2489	0	0	0	0	0	0	15	22	34	0	0	2	0	0	k__Bacteria;p__Proteobacteria;c__Betaproteobacteria;o__Nitrosomonadales;f__Nitrosomonadaceae;g__uncultured
OTU2464	0	0	0	0	3	3	18	5	3	10	7	22	5	0	k__Bacteria;p__Proteobacteria;c__Alphaproteobacteria;o__Rhizobiales;f__Methylobacteriaceae;g__uncultured;s__uncultured_bacterium
OTU1676	1	36	5	11	3	1	0	0	0	1	1	2	27	0	k__Bacteria;p__Chloroflexi;c__Ardenticatenia;o__uncultured
OTU3188	0	0	0	0	0	0	0	0	1	0	0	0	0	0	k__Bacteria;p__Acidobacteria;c__Blastocatellia;o__Blastocatellales;f__Blastocatellaceae_(Subgroup_4);g__11-24
OTU2135	10	16	1	18	6	3	7	3	2	4	0	2	2	11	k__Bacteria;p__Proteobacteria;c__Alphaproteobacteria;o__Sphingomonadales
OTU1561	3	4	21	11	15	10	0	2	0	2	13	4	0	0	k__Bacteria;p__Chloroflexi;c__Ardenticatenia;o__uncultured
OTU1222	7	1	3	17	3	4	5	12	0	6	1	4	18	0	k__Bacteria;p__Chloroflexi;c__Thermomicrobia;o__JG30-KF-CM45
OTU2733	1	0	3	0	1	1	0	0	0	0	0	4	57	24	k__Bacteria;p__Deinococcus-Thermus;c__Deinococci;o__Deinococcales;f__Trueperaceae;g__Truepera;s__uncultured_bacterium
OTU3183	0	0	0	0	0	0	0	0	0	0	0	0	0	0	k__Bacteria
OTU1313	26	0	12	7	13	6	0	0	0	0	0	6	1	4	k__Bacteria;p__Planctomycetes;c__Planctomycetacia;o__Planctomycetales;f__Planctomycetaceae;g__uncultured
OTU1212	19	2	7	12	11	0	3	2	0	2	0	11	4	0	k__Bacteria;p__Chloroflexi;c__TK10;o__uncultured_gamma_proteobacterium;f__uncultured_gamma_proteobacterium;g__uncultured_gamma_proteobacterium;s__uncultured_gamma_proteobacterium
OTU1488	2	5	15	0	14	7	8	7	1	7	1	3	3	6	k__Bacteria;p__Chloroflexi;c__TK10
OTU1537	0	60	26	0	0	0	0	0	0	0	0	0	0	0	k__Bacteria;p__Saccharibacteria;c__uncultured_bacterium;o__uncultured_bacterium;f__uncultured_bacterium;g__uncultured_bacterium;s__uncultured_bacterium
OTU1418	1	11	22	9	5	26	3	0	0	0	0	1	0	0	k__Bacteria;p__Acidobacteria;c__Blastocatellia;o__Blastocatellales;f__Blastocatellaceae_(Subgroup_4);g__DS-100
OTU2698	0	0	0	0	0	0	37	5	17	0	0	0	0	0	k__Bacteria;p__Planctomycetes;c__Planctomycetacia;o__Planctomycetales;f__Planctomycetaceae;g__Pirellula
OTU1383	13	7	2	11	7	4	0	2	1	8	0	0	20	2	k__Bacteria;p__Gemmatimonadetes;c__Longimicrobia;o__Longimicrobiales;f__Longimicrobiaceae
OTU787	5	10	5	3	10	6	3	3	1	19	4	14	1	0	k__Bacteria
OTU1358	5	3	10	12	12	8	0	1	0	15	6	8	0	0	k__Bacteria;p__Verrucomicrobia;c__OPB35_soil_group
OTU1735	7	5	12	9	11	7	0	0	2	2	1	0	15	9	k__Bacteria;p__Actinobacteria;c__Actinobacteria;o__Propionibacteriales;f__Nocardioidaceae
OTU2406	4	15	3	6	11	7	21	8	3	1	0	1	3	2	k__Bacteria;p__Acidobacteria;c__Blastocatellia;o__Blastocatellales;f__Blastocatellaceae_(Subgroup_4);g__DS-100;s__uncultured_Acidobacteriales_bacterium
OTU1922	1	9	16	6	8	12	6	5	4	1	2	5	3	3	k__Bacteria;p__Chloroflexi;c__KD4-96
OTU2046	0	2	8	10	3	6	2	7	6	10	4	11	4	2	k__Bacteria;p__Planctomycetes;c__Planctomycetacia;o__Planctomycetales;f__Planctomycetaceae;g__Pir4_lineage
OTU1078	0	0	0	0	0	4	0	4	4	10	6	18	4	31	k__Bacteria;p__Actinobacteria;c__Thermoleophilia;o__Gaiellales;f__uncultured
OTU1116	0	0	0	0	1	1	4	2	10	5	21	16	8	10	k__Bacteria;p__Chloroflexi;c__Ardenticatenia;o__uncultured;f__uncultured_bacterium;g__uncultured_bacterium;s__uncultured_bacterium
OTU1967	0	2	0	11	0	0	11	5	1	4	0	11	0	0	k__Bacteria;p__Proteobacteria;c__Gammaproteobacteria;o__Xanthomonadales;f__Xanthomonadales_Incertae_Sedis;g__uncultured;s__uncultured_gamma_proteobacterium
OTU2354	0	1	2	1	1	3	19	12	15	1	5	7	1	9	k__Bacteria;p__Proteobacteria;c__Alphaproteobacteria;o__Rhizobiales;f__Rhodobiaceae;g__uncultured
OTU2075	6	1	1	1	0	0	7	5	6	4	4	2	42	5	k__Bacteria;p__Proteobacteria;c__Alphaproteobacteria;o__Rhizobiales;f__Aurantimonadaceae;g__Aureimonas;Ambiguous_taxa
OTU2079	3	0	10	9	5	21	10	3	10	1	0	1	6	0	k__Bacteria;p__Proteobacteria;c__Alphaproteobacteria;o__Rhodospirillales;f__I-10;g__uncultured_bacterium;s__uncultured_bacterium
OTU2997	0	2	3	1	2	0	2	3	2	59	0	3	0	0	k__Bacteria;p__Firmicutes;c__Bacilli;o__Bacillales;f__Bacillaceae;g__Lentibacillus;Ambiguous_taxa
OTU605	4	3	1	5	0	0	3	4	7	3	1	3	8	40	k__Bacteria;p__Actinobacteria;c__Thermoleophilia;o__Solirubrobacterales
OTU3015	0	1	1	1	1	0	5	6	9	7	1	0	1	52	k__Bacteria;p__Bacteroidetes;c__Sphingobacteriia;o__Sphingobacteriales;f__Chitinophagaceae;g__Flavisolibacter
OTU746	4	48	6	0	15	0	0	0	0	3	2	0	0	0	k__Bacteria;p__Proteobacteria;c__Gammaproteobacteria;o__Chromatiales;f__Chromatiaceae;g__Rheinheimera;Ambiguous_taxa
OTU993	0	0	3	17	6	5	3	0	0	15	2	27	0	0	k__Bacteria;p__Planctomycetes;c__Phycisphaerae;o__Tepidisphaerales;f__Tepidisphaeraceae
OTU1810	0	9	10	6	14	18	7	1	3	0	11	1	0	0	k__Bacteria;p__Planctomycetes;c__Phycisphaerae;o__Tepidisphaerales;f__Tepidisphaeraceae
OTU1864	6	7	15	7	10	27	0	0	0	0	0	0	2	0	k__Bacteria;p__Proteobacteria;c__Gammaproteobacteria;o__Acidiferrobacterales;f__Acidiferrobacteraceae;g__Sulfurifustis
OTU2754	1	1	0	0	0	0	1	1	0	0	0	0	88	1	k__Bacteria;p__Chloroflexi;c__KD4-96;Ambiguous_taxa;Ambiguous_taxa;Ambiguous_taxa;Ambiguous_taxa
OTU2432	0	1	0	0	2	0	14	2	0	19	5	30	0	0	k__Bacteria;p__Planctomycetes;c__Planctomycetacia;o__Planctomycetales;f__Planctomycetaceae;g__Pir4_lineage;s__uncultured_Planctomycetales_bacterium
OTU1404	4	32	1	0	3	7	22	2	6	1	0	0	0	0	k__Bacteria;p__Proteobacteria;c__Alphaproteobacteria;o__Rhodospirillales;f__Rhodospirillaceae;g__Dongia
OTU1523	3	27	13	20	4	1	7	1	3	1	1	1	4	0	k__Bacteria;p__Chloroflexi;c__Anaerolineae;o__Anaerolineales;f__Anaerolineaceae;g__uncultured;s__uncultured_soil_bacterium
OTU1416	5	11	6	9	30	8	3	0	0	2	1	0	2	3	k__Bacteria;p__Chloroflexi;c__TK10
OTU1642	6	10	3	33	8	12	0	0	2	0	0	1	8	0	k__Bacteria;p__Chloroflexi;c__Anaerolineae;o__Anaerolineales;f__Anaerolineaceae;g__uncultured
OTU1790	0	1	19	8	28	1	1	1	1	0	0	1	0	0	k__Bacteria;p__Chloroflexi;c__JG30-KF-CM66
OTU2588	0	0	0	0	1	0	3	13	3	13	13	26	1	0	k__Bacteria;p__Chloroflexi;c__Caldilineae;o__Caldilineales;f__Caldilineaceae;g__uncultured
OTU2475	2	2	9	11	6	5	2	5	2	8	5	18	0	0	k__Bacteria;p__Chloroflexi;c__TK10;o__uncultured_gamma_proteobacterium;f__uncultured_gamma_proteobacterium;g__uncultured_gamma_proteobacterium;s__uncultured_gamma_proteobacterium
OTU1627	1	10	13	11	9	18	6	2	0	0	0	2	0	0	k__Bacteria;p__Planctomycetes;c__Planctomycetacia;o__Planctomycetales;f__Planctomycetaceae;g__uncultured
OTU3112	0	0	0	0	0	0	1	7	2	20	35	9	0	0	k__Bacteria;p__Saccharibacteria
OTU2333	0	0	0	3	1	3	10	11	46	0	0	0	0	0	k__Bacteria;p__Firmicutes;c__Bacilli;o__Bacillales;f__Bacillaceae;g__Cerasibacillus;Ambiguous_taxa
OTU1152	2	0	0	0	0	0	0	1	0	0	3	48	11	3	k__Bacteria;p__Actinobacteria;c__MB-A2-108
OTU2383	0	0	0	0	0	0	17	22	15	8	2	8	0	0	k__Bacteria;p__Proteobacteria;c__Alphaproteobacteria;o__Rhizobiales;f__KF-JG30-B3;g__uncultured_bacterium;s__uncultured_bacterium
OTU1966	3	4	1	22	6	6	0	0	0	4	2	0	14	17	k__Bacteria;p__Bacteroidetes;c__Cytophagia;o__Cytophagales;f__Cytophagaceae
OTU865	2	10	7	13	4	2	5	3	8	0	0	0	23	0	k__Bacteria;p__Firmicutes;c__Bacilli;o__Bacillales;f__Bacillaceae
OTU2769	0	1	0	0	0	0	2	2	0	1	0	0	85	0	k__Bacteria;p__Chloroflexi;c__Thermomicrobia;o__JG30-KF-CM45
OTU1874	1	12	11	5	5	0	24	5	1	0	5	7	0	0	k__Bacteria;p__Verrucomicrobia;c__Verrucomicrobiae;o__Verrucomicrobiales;f__Verrucomicrobiaceae;g__uncultured;Ambiguous_taxa
OTU2433	1	3	2	2	1	4	21	25	3	3	6	4	0	1	k__Bacteria;p__Chloroflexi;c__TK10;o__uncultured_gamma_proteobacterium;f__uncultured_gamma_proteobacterium;g__uncultured_gamma_proteobacterium;s__uncultured_gamma_proteobacterium
OTU2608	1	0	1	5	1	12	7	14	25	1	6	0	0	0	k__Bacteria;p__Gemmatimonadetes;c__S0134_terrestrial_group;Ambiguous_taxa;Ambiguous_taxa;Ambiguous_taxa;Ambiguous_taxa
OTU2038	3	0	10	23	25	11	0	0	0	0	0	0	5	0	k__Bacteria;p__Gemmatimonadetes;c__Longimicrobia;o__Longimicrobiales;f__Longimicrobiaceae
OTU1425	8	6	13	4	15	10	0	0	0	0	1	3	8	3	k__Bacteria;p__Chloroflexi
OTU750	9	13	0	24	0	11	11	6	3	0	1	0	0	0	k__Bacteria;p__Proteobacteria;c__Betaproteobacteria;o__Burkholderiales;f__Alcaligenaceae;g__Achromobacter;Ambiguous_taxa
OTU989	0	6	7	1	2	3	13	13	18	3	3	6	0	0	k__Bacteria
OTU2116	0	3	6	5	10	2	25	6	20	0	0	0	1	0	k__Bacteria;p__Firmicutes;c__Clostridia;o__Halanaerobiales;f__Halanaerobiaceae;g__Halocella
OTU1965	0	2	2	14	1	4	0	0	0	37	0	7	0	0	k__Archaea;p__Euryarchaeota;c__Halobacteria;o__Halobacteriales;f__Halobacteriaceae;g__Halalkalicoccus
OTU917	0	1	5	1	23	42	0	3	0	0	0	0	1	0	k__Bacteria;p__Proteobacteria;c__Gammaproteobacteria
OTU2719	4	7	1	10	7	2	3	1	8	8	3	5	9	13	k__Bacteria;p__Proteobacteria;c__Alphaproteobacteria;o__Rhizobiales;f__Methylobacteriaceae;g__Microvirga
OTU1337	9	6	5	5	6	7	4	6	5	8	3	4	7	3	k__Bacteria;p__Actinobacteria;c__Acidimicrobiia;o__Acidimicrobiales
OTU2096	3	2	4	1	43	1	1	1	1	2	3	0	0	5	k__Bacteria;p__Omnitrophica;c__Omnitrophica_Incertae_Sedis;o__Unknown_Order;f__Unknown_Family;g__Candidatus_Omnitrophus;s__uncultured_bacterium
OTU3272	0	0	0	0	0	0	0	0	0	0	0	0	0	0	k__Bacteria;p__Acidobacteria;c__Subgroup_2
OTU1041	0	0	0	0	0	0	11	14	26	0	0	1	1	16	k__Bacteria;p__BRC1;c__uncultured_Acidobacteria_bacterium;o__uncultured_Acidobacteria_bacterium;f__uncultured_Acidobacteria_bacterium;g__uncultured_Acidobacteria_bacterium;s__uncultured_Acidobacteria_bacterium
OTU2574	0	0	2	2	1	0	5	27	9	4	2	1	0	15	k__Bacteria;p__Gemmatimonadetes;c__Gemmatimonadetes;o__Gemmatimonadales;f__Gemmatimonadaceae
OTU2391	0	0	0	6	1	0	49	5	0	5	10	0	1	1	k__Bacteria;p__Verrucomicrobia;c__Spartobacteria;o__Chthoniobacterales;f__Chthoniobacterales_Incertae_Sedis;g__Terrimicrobium
OTU2184	4	20	7	5	23	7	0	0	0	4	0	0	6	2	k__Bacteria;p__Bacteroidetes;c__Flavobacteriia;o__Flavobacteriales;f__Flavobacteriaceae
OTU2320	1	1	0	1	2	0	7	18	13	6	3	11	4	0	k__Bacteria;p__Chloroflexi;c__Anaerolineae;o__Anaerolineales;f__Anaerolineaceae;g__uncultured
OTU2636	0	3	1	1	1	0	7	7	15	4	13	16	0	6	k__Bacteria;p__Planctomycetes;c__Planctomycetacia;o__Planctomycetales;f__Planctomycetaceae;g__uncultured
OTU679	42	1	0	2	0	0	16	2	1	2	1	1	2	1	k__Bacteria;p__Chloroflexi;c__Thermomicrobia;o__JG30-KF-CM45
OTU2104	1	16	14	0	26	15	0	0	0	0	0	0	1	1	k__Bacteria;p__Proteobacteria;c__Deltaproteobacteria;o__Myxococcales;f__Blfdi19
OTU1703	0	0	7	7	1	0	4	1	1	4	0	3	37	19	k__Bacteria;p__Proteobacteria;c__Alphaproteobacteria;o__Rhizobiales;f__Rhizobiaceae
OTU1587	0	2	12	0	1	1	0	10	15	2	27	3	0	0	k__Bacteria;p__Bacteroidetes;c__Sphingobacteriia;o__Sphingobacteriales;f__NS11-12_marine_group
OTU1031	0	0	0	0	0	0	10	18	3	40	3	2	0	0	k__Bacteria;p__Chloroflexi;c__Caldilineae;o__Caldilineales;f__Caldilineaceae;g__Litorilinea;s__uncultured_bacterium
OTU2462	0	0	0	0	0	0	31	19	25	0	0	0	0	0	k__Bacteria;p__Bacteroidetes;c__Sphingobacteriia;o__Sphingobacteriales;f__Saprospiraceae;g__uncultured;Ambiguous_taxa
OTU2310	2	7	1	1	5	1	14	18	15	6	0	1	0	0	k__Bacteria;p__Proteobacteria;c__Deltaproteobacteria;o__Desulfurellales;f__Desulfurellaceae;g__H16
OTU2291	0	28	1	0	1	0	22	6	7	0	12	1	0	0	k__Bacteria;p__Planctomycetes;c__Planctomycetacia;o__Planctomycetales;f__Planctomycetaceae;g__Blastopirellula;s__uncultured_bacterium
OTU1569	6	27	4	2	3	5	4	3	6	8	0	2	2	0	k__Bacteria;p__Planctomycetes;c__Planctomycetacia;o__Planctomycetales;f__Planctomycetaceae;g__Pirellula
OTU1145	0	4	0	1	0	0	1	0	4	0	63	6	0	0	k__Bacteria;p__Chloroflexi;c__Anaerolineae;o__Anaerolineales;f__Anaerolineaceae;g__uncultured
OTU2081	4	8	11	14	6	15	1	1	0	3	4	10	0	0	k__Bacteria;p__Planctomycetes;c__Phycisphaerae;o__Tepidisphaerales;f__Tepidisphaeraceae
OTU1950	0	3	9	15	8	16	7	2	3	8	0	3	1	0	k__Bacteria
OTU874	0	0	8	15	10	3	14	7	1	0	1	7	6	0	k__Bacteria;p__Chloroflexi;c__Thermomicrobia;o__JG30-KF-CM45
OTU1644	4	6	24	1	21	3	0	0	2	4	0	6	0	0	k__Bacteria;p__Proteobacteria;c__Deltaproteobacteria;o__Myxococcales;f__BIrii41;g__uncultured_bacterium;s__uncultured_bacterium
OTU2798	4	1	0	2	0	0	1	6	4	1	32	7	13	3	k__Bacteria;p__Acidobacteria;c__Subgroup_17
OTU1656	0	20	28	3	4	25	0	0	0	0	0	0	0	0	k__Bacteria;p__Proteobacteria;c__Deltaproteobacteria;o__Desulfurellales;f__Desulfurellaceae;g__H16
OTU1077	0	0	0	0	0	0	2	19	1	1	0	2	36	18	k__Bacteria;p__Chloroflexi;c__Thermomicrobia;o__JG30-KF-CM45;f__uncultured_bacterium;g__uncultured_bacterium;s__uncultured_bacterium
OTU2826	0	0	0	0	0	0	0	0	1	3	1	2	11	57	k__Archaea;p__Euryarchaeota;c__Thermoplasmata;o__Thermoplasmatales;f__Marine_Group_II
OTU719	10	5	6	8	6	8	6	2	2	11	1	8	1	4	k__Bacteria;p__Bacteroidetes;c__Sphingobacteriia;o__Sphingobacteriales;f__Chitinophagaceae;g__uncultured;s__uncultured_marine_bacterium
OTU2160	9	5	9	12	11	17	3	2	0	0	0	0	9	2	k__Bacteria;p__Proteobacteria;c__Alphaproteobacteria;o__Rhodospirillales;f__MSB-1E8
OTU2305	0	0	0	0	0	0	66	2	3	0	0	0	0	0	k__Bacteria;p__Proteobacteria;c__Deltaproteobacteria;o__Myxococcales;f__Blfdi19;g__uncultured_bacterium;s__uncultured_bacterium
OTU1475	1	23	1	0	2	3	2	8	35	0	0	3	0	0	k__Bacteria;p__Bacteroidetes;c__Sphingobacteriia;o__Sphingobacteriales;f__uncultured
OTU2518	0	0	0	0	0	0	14	9	17	0	3	24	0	0	k__Bacteria;p__Gemmatimonadetes;c__Gemmatimonadetes;o__Gemmatimonadales;f__Gemmatimonadaceae;g__uncultured;s__uncultured_bacterium
OTU2977	0	1	1	1	0	8	1	2	2	18	3	24	7	4	k__Bacteria;p__Chloroflexi;c__JG30-KF-CM66
OTU928	5	3	5	5	18	1	8	0	3	3	0	0	8	18	k__Bacteria;p__Verrucomicrobia;c__OPB35_soil_group
OTU873	6	6	13	24	14	5	4	0	0	0	0	0	7	0	k__Bacteria;p__Proteobacteria;c__Alphaproteobacteria;o__Rhodospirillales;f__MSB-1E8
OTU2308	0	0	0	0	0	0	19	6	5	1	0	37	0	0	k__Bacteria;p__Verrucomicrobia;c__Verrucomicrobiae;o__Verrucomicrobiales
OTU1018	1	0	4	3	3	1	15	17	4	10	12	6	0	2	k__Bacteria;p__Chloroflexi;c__TK10;Ambiguous_taxa;Ambiguous_taxa;Ambiguous_taxa;Ambiguous_taxa
OTU3229	0	0	0	0	0	0	0	1	3	0	0	0	0	0	k__Bacteria;p__Proteobacteria;c__Gammaproteobacteria;o__Xanthomonadales;f__uncultured
OTU2035	8	16	1	14	8	9	3	1	3	1	5	4	1	3	k__Bacteria;p__Verrucomicrobia;c__Opitutae;o__Opitutales;f__Opitutaceae;g__Opitutus
OTU1959	5	1	1	12	0	2	10	2	0	0	0	0	11	33	k__Bacteria;p__Chloroflexi;c__Thermomicrobia;o__JG30-KF-CM45;f__uncultured_bacterium;g__uncultured_bacterium;s__uncultured_bacterium
OTU2174	5	1	2	2	6	2	2	0	3	5	0	0	52	2	k__Bacteria;p__Bacteroidetes;c__Cytophagia;o__Cytophagales;f__Flammeovirgaceae
OTU3092	8	15	0	1	4	9	17	3	4	0	8	0	0	8	k__Bacteria;p__Proteobacteria;c__Alphaproteobacteria;o__Rhodobacterales;f__Rhodobacteraceae;g__Gemmobacter;Ambiguous_taxa
OTU848	1	5	17	6	1	31	0	0	0	4	0	5	1	0	k__Bacteria;p__Acidobacteria;c__Holophagae;o__Subgroup_10;f__ABS-19
OTU2053	0	0	5	4	2	0	9	26	27	0	0	3	0	0	k__Bacteria;p__Acidobacteria;c__Subgroup_25
OTU2621	0	3	1	0	2	0	4	0	54	0	0	0	1	2	k__Bacteria
OTU670	22	18	6	6	1	1	0	1	0	1	0	0	18	8	k__Bacteria;p__Cyanobacteria;c__ML635J-21;o__uncultured_cyanobacterium;f__uncultured_cyanobacterium;g__uncultured_cyanobacterium;s__uncultured_cyanobacterium
OTU1208	2	1	13	5	22	18	0	0	0	0	0	0	7	0	k__Bacteria;p__Planctomycetes;c__Planctomycetacia;o__Planctomycetales;f__Planctomycetaceae;g__Pir4_lineage
OTU3001	0	1	0	0	0	0	1	0	0	66	4	0	0	0	k__Bacteria;p__Firmicutes;c__Bacilli;o__Bacillales;f__Paenibacillaceae;g__Paenibacillus;s__uncultured_bacterium
OTU1562	1	19	11	7	25	2	3	0	0	0	0	0	1	0	k__Bacteria;p__Bacteroidetes;c__Bacteroidetes_Incertae_Sedis;o__Order_II;f__Rhodothermaceae;g__uncultured;s__uncultured_bacterium
OTU3189	0	0	0	0	0	0	1	0	0	0	0	0	0	0	k__Bacteria;p__Proteobacteria;c__Deltaproteobacteria;o__Desulfurellales;f__Desulfurellaceae;g__H16
OTU2943	0	0	0	0	0	0	0	0	0	0	1	0	6	70	k__Archaea;p__Euryarchaeota;c__Thermoplasmata;o__Thermoplasmatales;f__Marine_Group_II;g__uncultured_archaeon;s__uncultured_archaeon
OTU3127	0	0	0	0	0	0	0	0	2	0	0	65	0	0	k__Bacteria;p__Chloroflexi;c__Anaerolineae;o__Anaerolineales;f__Anaerolineaceae;g__uncultured
OTU946	3	8	9	5	3	5	20	16	3	0	1	1	0	0	k__Bacteria;p__Planctomycetes;c__Phycisphaerae;o__CCM11a;f__uncultured_Planctomycetia_bacterium;g__uncultured_Planctomycetia_bacterium;s__uncultured_Planctomycetia_bacterium
OTU2946	0	0	0	0	0	0	0	0	2	0	0	0	4	75	k__Bacteria;p__Proteobacteria;c__Alphaproteobacteria;o__Rhizobiales;f__Methylobacteriaceae
OTU1023	0	0	0	0	0	0	16	35	16	0	0	0	0	0	k__Bacteria;p__Bacteroidetes;c__Sphingobacteriia;o__Sphingobacteriales;f__Saprospiraceae;g__uncultured;s__uncultured_soil_bacterium
OTU1654	2	22	13	2	14	11	1	0	0	0	2	4	0	0	k__Bacteria;p__Planctomycetes;c__Phycisphaerae;o__S-70
OTU1699	0	11	6	5	0	6	23	8	8	1	5	1	0	0	k__Bacteria;p__Proteobacteria;c__Alphaproteobacteria
OTU1510	1	23	0	0	0	0	14	6	14	3	3	3	0	0	k__Bacteria;p__Proteobacteria;c__Deltaproteobacteria;o__Desulfuromonadales;f__Geobacteraceae;g__Geothermobacter;s__uncultured_proteobacterium
OTU2570	0	11	0	0	0	0	2	4	24	0	0	0	0	0	k__Bacteria;p__Proteobacteria;c__Betaproteobacteria;o__Nitrosomonadales;f__Nitrosomonadaceae;g__uncultured;s__uncultured_Burkholderiaceae_bacterium
OTU1478	0	55	5	0	1	0	10	1	2	0	1	0	0	0	k__Bacteria;p__Bacteroidetes;c__Cytophagia;o__Cytophagales;f__Cytophagaceae
OTU2508	0	0	0	1	0	0	0	59	6	0	0	0	0	0	k__Bacteria;p__Proteobacteria;c__Gammaproteobacteria;o__HTA4;f__uncultured_Thiotrichales_bacterium;g__uncultured_Thiotrichales_bacterium;s__uncultured_Thiotrichales_bacterium
OTU1651	2	18	10	8	11	10	0	1	3	0	0	0	12	1	k__Bacteria;p__Firmicutes;c__Bacilli;o__Bacillales;f__Bacillaceae;g__Piscibacillus;Ambiguous_taxa
OTU1161	0	0	0	0	0	0	0	0	0	0	0	0	0	0	k__Bacteria
OTU1040	2	0	0	0	0	0	15	30	19	0	0	0	1	0	k__Bacteria;p__Proteobacteria;c__Deltaproteobacteria;o__Myxococcales;f__Haliangiaceae;g__Haliangium;s__uncultured_prokaryote
OTU2163	0	11	4	1	8	0	13	18	12	0	0	4	0	0	k__Bacteria
OTU2931	0	0	0	0	0	0	0	0	0	30	18	10	5	4	k__Bacteria;p__Chloroflexi;c__Caldilineae;o__Caldilineales;f__Caldilineaceae;g__Litorilinea
OTU1751	6	0	11	22	14	15	0	0	0	2	2	0	2	0	k__Bacteria;p__Acidobacteria;c__Holophagae;o__Subgroup_10
OTU1256	4	0	1	14	4	6	19	5	2	3	0	4	1	10	k__Bacteria;p__Chloroflexi;c__TK10;o__uncultured_gamma_proteobacterium;f__uncultured_gamma_proteobacterium;g__uncultured_gamma_proteobacterium;s__uncultured_gamma_proteobacterium
OTU1580	1	11	16	1	0	10	4	3	3	0	9	0	0	0	k__Bacteria;p__Proteobacteria;c__Alphaproteobacteria;o__Rhizobiales;f__A0839;g__uncultured_bacterium;s__uncultured_bacterium
OTU2456	0	0	0	0	0	0	26	11	14	4	1	7	1	0	k__Bacteria;p__Acidobacteria;c__Subgroup_6
OTU515	2	0	25	6	7	29	0	0	0	0	0	0	2	0	k__Bacteria;p__Bacteroidetes;c__Flavobacteriia;o__Flavobacteriales;f__Flavobacteriaceae;g__Mariniflexile;Ambiguous_taxa
OTU2603	1	4	2	1	1	1	14	10	5	12	8	8	0	1	k__Bacteria;p__Acidobacteria;c__Subgroup_17
OTU2550	0	0	0	0	0	0	1	14	44	0	1	0	0	0	k__Bacteria;p__Proteobacteria;c__Gammaproteobacteria;o__Xanthomonadales;f__Xanthomonadaceae;g__Pseudoxanthomonas;Ambiguous_taxa
OTU1471	6	8	6	10	4	0	1	2	3	4	9	1	10	1	k__Bacteria;p__Bacteroidetes;c__Bacteroidia;o__Bacteroidales;f__Bacteroidales_S24-7_group
OTU783	4	7	11	29	5	15	1	0	0	0	0	0	0	0	k__Bacteria;p__Planctomycetes;c__OM190
OTU1206	23	0	5	16	3	15	0	0	0	0	0	0	3	2	k__Bacteria;p__Bacteroidetes;c__Cytophagia;o__Cytophagales;f__Cyclobacteriaceae;g__Algoriphagus;Ambiguous_taxa
OTU1173	0	0	0	0	0	0	0	0	0	0	0	0	0	0	k__Bacteria;p__Verrucomicrobia;c__OPB35_soil_group;o__uncultured_bacterium;f__uncultured_bacterium;g__uncultured_bacterium;s__uncultured_bacterium
OTU2732	0	0	0	0	0	0	0	0	0	0	0	0	84	0	k__Bacteria;p__Bacteroidetes;c__Flavobacteriia;o__Flavobacteriales;f__Flavobacteriaceae;g__Gillisia
OTU2612	1	1	1	3	0	1	16	11	23	4	1	0	0	0	k__Archaea;p__Euryarchaeota;c__Methanobacteria;o__Methanobacteriales;f__Methanobacteriaceae;g__Methanobrevibacter;s__uncultured_archaeon
OTU1011	0	2	1	1	1	0	5	16	12	3	7	5	7	0	k__Bacteria;p__Proteobacteria;c__Deltaproteobacteria;o__Myxococcales;f__Blfdi19;g__uncultured_bacterium;s__uncultured_bacterium
OTU2251	1	14	4	9	0	4	4	0	4	7	6	12	3	0	k__Bacteria;p__Planctomycetes;c__Phycisphaerae;o__Phycisphaerales;f__Phycisphaeraceae;g__SM1A02
OTU1732	0	7	14	2	9	10	4	0	0	11	9	2	0	0	k__Bacteria;p__Planctomycetes;c__OM190
OTU1143	0	0	1	0	0	0	0	5	0	6	49	8	3	0	k__Bacteria;p__Proteobacteria;c__Alphaproteobacteria;o__Rhizobiales
OTU2185	0	2	5	6	1	2	0	5	18	18	1	1	7	0	k__Bacteria;p__Firmicutes;c__Clostridia;o__Clostridiales;f__Clostridiaceae_2;g__Alkaliphilus
OTU1834	0	0	18	19	4	3	0	0	0	0	24	0	1	0	k__Bacteria;p__Planctomycetes;c__Planctomycetacia;o__Planctomycetales;f__Planctomycetaceae;g__Pir4_lineage
OTU862	0	0	33	15	12	4	1	3	0	0	4	1	0	0	k__Bacteria;p__Proteobacteria;c__Deltaproteobacteria;o__Desulfurellales;f__Desulfurellaceae;g__G55
OTU1704	0	5	27	0	11	21	2	1	0	3	3	0	0	0	k__Bacteria;p__Gemmatimonadetes;c__Gemmatimonadetes;o__Gemmatimonadales;f__Gemmatimonadaceae
OTU2199	1	1	12	3	34	7	3	2	4	0	0	0	0	0	k__Bacteria;p__Chloroflexi;c__Anaerolineae;o__Anaerolineales;f__Anaerolineaceae;g__uncultured
OTU1196	25	0	0	0	0	0	1	1	0	0	0	0	43	9	k__Bacteria;p__Actinobacteria;c__MB-A2-108;o__uncultured_bacterium;f__uncultured_bacterium;g__uncultured_bacterium;s__uncultured_bacterium
OTU2993	0	0	0	0	0	0	0	0	0	5	0	59	0	0	k__Bacteria;p__Planctomycetes;c__Planctomycetacia;o__Planctomycetales;f__Planctomycetaceae
OTU2703	7	3	0	2	0	2	2	1	7	6	5	3	14	19	k__Bacteria;p__Actinobacteria;c__Thermoleophilia;o__Solirubrobacterales
OTU2708	0	0	0	1	1	0	4	3	8	7	3	2	1	2	k__Bacteria;p__Acidobacteria;c__Subgroup_6
OTU2898	0	0	0	0	0	0	0	2	3	21	9	7	1	25	k__Bacteria;p__Proteobacteria;c__Alphaproteobacteria;o__Rhizobiales;f__Xanthobacteraceae;g__Pseudolabrys
OTU809	0	0	74	0	1	0	0	0	3	0	0	0	0	0	k__Bacteria;p__Proteobacteria;c__Gammaproteobacteria;o__Legionellales;f__Coxiellaceae;g__Aquicella
OTU2253	5	6	3	0	7	12	4	2	1	4	3	16	2	2	k__Bacteria;p__Proteobacteria;c__Alphaproteobacteria;o__Rhodospirillales;f__DA111
OTU3317	0	0	0	0	0	0	0	0	0	0	0	0	0	0	k__Bacteria;p__Latescibacteria
OTU493	0	0	17	35	14	2	0	0	0	0	0	0	2	0	k__Bacteria;p__Gemmatimonadetes;c__AKAU4049;o__uncultured_bacterium;f__uncultured_bacterium;g__uncultured_bacterium;s__uncultured_bacterium
OTU2421	0	0	8	0	7	4	25	3	1	1	19	1	0	0	k__Bacteria;p__Chloroflexi;c__JG30-KF-CM66;Ambiguous_taxa;Ambiguous_taxa;Ambiguous_taxa;Ambiguous_taxa
OTU1774	1	2	6	0	4	3	20	4	4	2	2	17	1	0	k__Bacteria;p__Proteobacteria;c__ARKICE-90;o__uncultured_proteobacterium;f__uncultured_proteobacterium;g__uncultured_proteobacterium;s__uncultured_proteobacterium
OTU1444	2	9	0	0	0	0	6	10	18	11	1	7	0	0	k__Bacteria;p__Verrucomicrobia;c__OPB35_soil_group
OTU1791	5	0	56	13	0	2	0	1	0	0	0	0	0	0	k__Bacteria;p__Verrucomicrobia;c__Verrucomicrobiae;o__Verrucomicrobiales;f__Verrucomicrobiaceae;g__Prosthecobacter;Ambiguous_taxa
OTU1391	2	25	1	1	5	2	6	2	1	13	2	2	0	0	k__Bacteria;p__Proteobacteria;c__Alphaproteobacteria;o__Parvularculales;f__Parvularculaceae;g__Amphiplicatus
OTU1246	12	3	7	3	3	3	3	3	4	0	1	2	0	8	k__Bacteria;p__Proteobacteria;c__Deltaproteobacteria;o__Myxococcales;f__Polyangiaceae;g__Sorangium
OTU531	2	7	13	1	9	1	6	5	2	7	5	8	1	0	k__Bacteria;p__Latescibacteria;c__uncultured_soil_bacterium_PBS-III-30;o__uncultured_soil_bacterium_PBS-III-30;f__uncultured_soil_bacterium_PBS-III-30;g__uncultured_soil_bacterium_PBS-III-30;s__uncultured_soil_bacterium_PBS-III-30
OTU2365	0	0	0	0	0	0	10	7	35	0	0	0	0	0	k__Bacteria;p__Ignavibacteriae;c__Ignavibacteria;o__Ignavibacteriales;f__BSV26
OTU2818	0	0	0	0	0	0	0	0	0	47	6	7	9	0	k__Bacteria;p__Tectomicrobia;c__Tectomicrobia_Incertae_Sedis;o__Unknown_Order;f__Unknown_Family;g__Candidatus_Entotheonella;Ambiguous_taxa
OTU3198	0	0	0	0	0	0	0	0	3	0	0	1	0	0	k__Bacteria;p__Acidobacteria;c__Subgroup_2
OTU1293	6	8	1	3	5	1	6	3	0	19	3	4	1	7	k__Bacteria;p__Chloroflexi;c__Thermomicrobia;o__JG30-KF-CM45
OTU2235	0	6	5	4	10	13	13	5	0	9	0	2	0	0	k__Bacteria;p__Planctomycetes;c__Planctomycetacia;o__Planctomycetales;f__Planctomycetaceae;g__Pirellula
OTU3050	5	2	0	4	2	6	5	0	0	29	0	2	11	0	k__Bacteria;p__Chloroflexi;c__Anaerolineae;o__Anaerolineales;f__Anaerolineaceae;g__uncultured
OTU1977	2	2	1	42	12	0	0	3	1	0	1	0	2	0	k__Bacteria;p__Proteobacteria;c__Deltaproteobacteria;o__Myxococcales;f__Sandaracinaceae;g__uncultured;s__uncultured_bacterium
OTU1107	0	0	0	0	0	0	0	0	0	0	1	0	17	61	k__Bacteria;p__Actinobacteria;c__MB-A2-108
OTU1148	0	2	2	0	0	0	0	0	0	22	1	35	8	1	k__Bacteria;p__Bacteroidetes;c__Cytophagia;o__Cytophagales;f__Cytophagaceae;g__Sporocytophaga;s__uncultured_bacterium
OTU2222	0	1	1	4	0	56	0	0	0	0	0	0	8	0	k__Bacteria;p__Proteobacteria;c__Gammaproteobacteria;o__HOC36
OTU3250	0	0	0	0	0	0	0	0	0	0	0	0	0	1	k__Bacteria;p__Planctomycetes;c__Planctomycetacia;o__Planctomycetales;f__Planctomycetaceae
OTU1860	3	3	20	0	20	17	0	0	0	0	0	0	0	0	k__Bacteria;p__Proteobacteria;c__Deltaproteobacteria;o__Myxococcales;f__Haliangiaceae;g__Haliangium;s__uncultured_deep-sea_bacterium
OTU3210	0	0	0	0	0	0	0	0	0	0	0	0	0	0	k__Bacteria;p__Proteobacteria;c__Gammaproteobacteria;o__Methylococcales;f__IheB2-23
OTU2300	0	0	0	0	0	0	33	9	3	2	11	0	1	1	k__Bacteria;p__Proteobacteria;c__Betaproteobacteria;o__Burkholderiales;f__Burkholderiaceae;g__Cupriavidus;Ambiguous_taxa
OTU2043	3	0	2	16	3	4	4	0	0	1	2	0	9	20	k__Bacteria;p__Planctomycetes;c__Phycisphaerae;o__Tepidisphaerales;f__Tepidisphaeraceae;g__uncultured_planctomycete;s__uncultured_planctomycete
OTU1183	0	0	0	0	0	0	0	0	0	0	0	0	0	0	k__Archaea;p__Woesearchaeota_(DHVEG-6)
OTU1497	2	5	0	0	2	0	4	1	4	0	4	44	2	0	k__Bacteria;p__Proteobacteria;c__Alphaproteobacteria;o__Rhodobacterales;f__Rhodobacteraceae
OTU1613	0	7	0	3	2	0	2	3	6	16	4	8	2	12	k__Bacteria;p__Bacteroidetes;c__Sphingobacteriia;o__Sphingobacteriales;f__Chitinophagaceae;g__Niastella;s__uncultured_bacterium
OTU2056	3	9	2	28	6	5	0	0	0	1	3	0	3	4	k__Bacteria;p__Proteobacteria;c__Gammaproteobacteria;o__34P16;f__uncultured_bacterium;g__uncultured_bacterium;s__uncultured_bacterium
OTU1819	0	1	5	0	46	3	0	0	1	0	0	0	0	0	k__Bacteria;p__Planctomycetes;c__OM190
OTU2117	0	0	15	16	13	17	3	1	0	0	0	0	2	0	k__Bacteria;p__Proteobacteria;c__Alphaproteobacteria;o__Rhodobacterales;f__Rhodobacteraceae
OTU2792	2	1	0	1	0	0	0	0	0	0	0	1	68	4	k__Bacteria;p__Actinobacteria;c__MB-A2-108;Ambiguous_taxa;Ambiguous_taxa;Ambiguous_taxa;Ambiguous_taxa
OTU2099	11	8	6	5	16	11	2	0	0	1	0	0	2	8	k__Bacteria;p__Proteobacteria;c__Alphaproteobacteria;o__Parvularculales;f__Parvularculaceae
OTU2757	3	2	0	0	0	4	1	2	1	21	2	9	22	0	k__Bacteria;p__Actinobacteria;c__Rubrobacteria;o__Rubrobacterales;f__Rubrobacteriaceae;g__Rubrobacter
OTU962	0	0	0	0	0	0	65	0	0	0	0	0	0	0	k__Bacteria;p__Proteobacteria;c__Gammaproteobacteria
OTU1681	0	4	0	2	0	0	3	4	0	1	13	32	5	0	k__Bacteria
OTU2301	0	0	0	0	0	0	62	0	4	0	0	0	0	0	k__Bacteria;p__Bacteroidetes;c__Cytophagia;o__Cytophagales;f__Cytophagaceae
OTU1596	2	9	27	17	6	6	0	0	0	0	0	0	0	0	k__Bacteria;p__Proteobacteria;c__Alphaproteobacteria;o__Rhodospirillales;f__Rhodospirillaceae;g__Tistlia;s__uncultured_alpha_proteobacterium
OTU1835	2	0	22	15	12	5	2	0	0	1	6	0	0	0	k__Bacteria;p__Proteobacteria;c__Alphaproteobacteria;o__Rhodospirillales;f__MSB-1E8;g__uncultured_bacterium;s__uncultured_bacterium
OTU1430	10	4	3	5	7	1	10	9	1	12	2	1	2	1	k__Bacteria;p__Chloroflexi;c__TK10
OTU3046	0	0	1	1	2	0	4	4	6	33	4	11	0	0	k__Bacteria;p__Chloroflexi;c__Ardenticatenia;o__uncultured
OTU1494	2	7	17	0	9	19	6	1	0	1	3	4	0	0	k__Bacteria;p__Actinobacteria;c__Actinobacteria;o__Corynebacteriales;f__Mycobacteriaceae;g__Mycobacterium
OTU684	11	32	13	5	8	3	1	0	0	0	0	0	0	1	k__Bacteria;p__Planctomycetes;c__BD7-11;o__uncultured_Planctomycetaceae_bacterium;f__uncultured_Planctomycetaceae_bacterium;g__uncultured_Planctomycetaceae_bacterium;s__uncultured_Planctomycetaceae_bacterium
OTU2831	0	0	0	0	0	0	0	0	0	0	0	0	9	67	k__Bacteria
OTU764	0	0	1	1	1	0	0	0	0	61	0	3	0	0	k__Bacteria;p__Firmicutes;c__Bacilli;o__Bacillales;f__Bacillaceae
OTU2438	0	0	0	0	0	0	6	18	22	1	1	0	0	13	k__Bacteria;p__Bacteroidetes;c__Sphingobacteriia;o__Sphingobacteriales;f__Chitinophagaceae;g__Flavisolibacter
OTU1536	2	4	4	13	2	3	2	0	1	2	2	1	24	10	k__Bacteria;p__Actinobacteria;c__Actinobacteria;o__Streptosporangiales;f__Thermomonosporaceae
OTU845	4	2	5	5	0	2	8	13	18	0	1	5	3	2	k__Bacteria;p__Proteobacteria;c__Alphaproteobacteria;o__Rhodospirillales;f__MSB-1E8;g__uncultured_bacterium;s__uncultured_bacterium
OTU2103	3	5	2	3	16	1	4	0	0	9	1	0	1	25	k__Bacteria;p__Fibrobacteres;c__Fibrobacteria;o__Fibrobacterales;f__Fibrobacteraceae;g__possible_genus_04;s__uncultured_bacterium
OTU893	0	4	10	8	21	8	0	0	0	3	4	8	1	0	k__Bacteria;p__Planctomycetes;c__Planctomycetacia;o__Planctomycetales;f__Planctomycetaceae;g__Pir4_lineage
OTU745	3	14	4	0	1	3	22	10	2	0	0	8	0	0	k__Bacteria;p__Planctomycetes;c__Planctomycetacia;o__Planctomycetales;f__Planctomycetaceae;g__Planctomyces;s__uncultured_bacterium
OTU932	1	7	0	0	0	61	0	1	0	0	0	0	0	0	k__Bacteria;p__Proteobacteria;c__Alphaproteobacteria;o__Rickettsiales;f__Mitochondria
OTU1231	31	12	3	1	9	6	0	0	0	1	4	0	0	0	k__Bacteria;p__Proteobacteria;c__Gammaproteobacteria;o__Oceanospirillales;f__Alcanivoracaceae;g__Alcanivorax
OTU1247	53	2	0	0	0	0	0	0	0	0	5	1	0	0	k__Bacteria;p__Proteobacteria;c__Gammaproteobacteria;o__Xanthomonadales;f__uncultured
OTU2040	8	15	6	14	8	14	0	0	0	0	0	0	2	0	k__Bacteria;p__Planctomycetes;c__Phycisphaerae;o__Phycisphaerales;f__Phycisphaeraceae;g__SM1A02
OTU2691	1	0	0	0	0	0	1	1	6	1	3	5	2	0	k__Bacteria;p__Proteobacteria;c__Betaproteobacteria;o__Nitrosomonadales;f__Nitrosomonadaceae;g__uncultured
OTU1433	3	1	1	4	6	25	1	1	2	2	0	1	13	5	k__Bacteria;p__Proteobacteria;c__Betaproteobacteria;o__Burkholderiales;f__Burkholderiaceae;g__Limnobacter;Ambiguous_taxa
OTU1106	0	0	0	0	0	0	0	0	0	3	0	1	11	60	k__Bacteria;p__Actinobacteria;c__MB-A2-108
OTU2725	1	0	0	4	1	0	4	10	7	6	1	7	18	1	k__Bacteria;p__Proteobacteria;c__Alphaproteobacteria;o__Rhizobiales;f__JG34-KF-361
OTU2856	2	2	1	1	1	0	1	0	1	9	1	1	2	50	k__Bacteria;p__Verrucomicrobia;c__OPB35_soil_group
OTU2042	3	3	4	22	8	2	2	0	0	5	0	7	0	0	k__Bacteria;p__Planctomycetes;c__Phycisphaerae;o__Tepidisphaerales;f__Tepidisphaeraceae;g__uncultured_Planctomycetales_bacterium;s__uncultured_Planctomycetales_bacterium
OTU1262	36	7	2	1	0	8	0	0	0	0	0	8	1	0	k__Bacteria;p__Proteobacteria;c__Deltaproteobacteria;o__Myxococcales;f__Sandaracinaceae
OTU1771	3	3	3	7	1	2	5	1	0	31	0	3	12	0	k__Bacteria;p__Chloroflexi;c__Thermomicrobia;o__JG30-KF-CM45
OTU952	10	4	2	5	3	3	22	1	1	5	1	0	4	6	k__Bacteria;p__Planctomycetes;c__Planctomycetacia;o__Planctomycetales;f__Planctomycetaceae
OTU1132	0	0	0	0	0	0	0	1	0	10	0	42	1	0	k__Bacteria;p__Proteobacteria;c__Gammaproteobacteria;o__HTA4
OTU1943	0	0	1	51	17	0	0	0	0	0	0	0	0	1	k__Bacteria;p__Proteobacteria;c__Alphaproteobacteria;o__Rickettsiales;f__Mitochondria;g__Malawimonas_jakobiformis;s__Malawimonas_jakobiformis
OTU1211	23	0	0	0	0	0	1	5	7	2	2	0	2	23	k__Bacteria;p__Actinobacteria;c__Thermoleophilia;o__Gaiellales;f__Gaiellaceae;g__Gaiella;Ambiguous_taxa
OTU1484	1	14	15	3	11	16	2	1	0	2	0	1	1	0	k__Bacteria;p__Planctomycetes;c__Planctomycetacia;o__Planctomycetales;f__Planctomycetaceae;g__Pir4_lineage
OTU2837	0	0	0	0	0	0	0	0	0	0	0	0	0	74	k__Bacteria;p__Bacteroidetes;c__Sphingobacteriia;o__Sphingobacteriales;f__Chitinophagaceae;g__Segetibacter
OTU1431	7	26	4	9	11	9	0	0	0	0	0	0	0	0	k__Bacteria;p__Acidobacteria;c__Solibacteres;o__Solibacterales;f__Solibacteraceae_(Subgroup_3)
OTU2496	0	0	2	0	0	0	15	23	7	0	16	2	0	0	k__Bacteria;p__Planctomycetes;c__Phycisphaerae;o__CCM11a;Ambiguous_taxa;Ambiguous_taxa;Ambiguous_taxa
OTU1323	12	5	14	4	4	9	3	3	12	0	0	2	1	0	k__Bacteria;p__Planctomycetes;c__OM190
OTU1608	4	37	9	5	10	2	0	0	0	0	0	0	0	0	k__Bacteria
OTU1765	0	4	3	0	5	20	3	9	10	0	1	2	3	0	k__Bacteria;p__Planctomycetes;c__Phycisphaerae;o__Phycisphaerales;f__Phycisphaeraceae;g__AKYG587
OTU1546	0	60	0	0	0	0	5	0	0	0	0	0	3	0	k__Bacteria;p__Saccharibacteria
OTU1046	0	2	5	4	1	5	6	14	9	0	5	1	0	0	k__Bacteria;p__Planctomycetes;c__BD7-11;o__uncultured_planctomycete;f__uncultured_planctomycete;g__uncultured_planctomycete;s__uncultured_planctomycete
OTU3079	2	0	0	0	0	0	5	7	7	16	16	4	3	1	k__Bacteria;p__Acidobacteria;c__Solibacteres;o__Solibacterales;f__Solibacteraceae_(Subgroup_3);g__Bryobacter
OTU876	5	5	4	11	3	1	4	7	10	12	3	4	0	0	k__Bacteria;p__Chloroflexi;c__Chloroflexia;o__Chloroflexales;f__Chloroflexaceae;g__Candidatus_Chloroploca
OTU1560	0	9	7	8	6	3	5	2	4	4	4	7	8	0	k__Bacteria;p__Actinobacteria;c__Acidimicrobiia;o__Acidimicrobiales
OTU3248	0	0	0	0	0	0	0	0	0	0	0	0	0	0	k__Bacteria;p__Acidobacteria;c__Subgroup_17;o__uncultured_Acidobacteria_bacterium;f__uncultured_Acidobacteria_bacterium;g__uncultured_Acidobacteria_bacterium;s__uncultured_Acidobacteria_bacterium
OTU2568	0	0	0	3	0	0	1	7	32	4	0	0	2	9	k__Bacteria;p__Bacteroidetes;c__Cytophagia;o__Cytophagales;f__Cytophagaceae;g__Rhodocytophaga
OTU3158	0	0	0	6	1	3	9	7	14	7	2	4	0	0	k__Bacteria;p__Actinobacteria;c__Thermoleophilia;o__Gaiellales;f__Gaiellaceae;g__Gaiella
OTU1035	0	5	1	0	1	0	1	8	9	9	8	17	0	0	k__Bacteria;p__Acidobacteria;c__Subgroup_6
OTU2501	0	0	0	0	0	0	2	36	20	0	0	0	0	0	k__Bacteria;p__Bacteroidetes;c__Flavobacteriia;o__Flavobacteriales;f__Cryomorphaceae;g__Fluviicola
OTU1787	1	2	17	9	10	22	0	0	0	0	0	2	5	0	k__Bacteria;p__Planctomycetes;c__Planctomycetacia;o__Planctomycetales;f__Planctomycetaceae
OTU3059	0	0	0	2	0	0	1	0	0	6	49	8	0	0	k__Bacteria;p__Chloroflexi;c__Anaerolineae;o__Anaerolineales;f__Anaerolineaceae;g__uncultured
OTU997	0	0	0	0	0	0	21	13	15	3	0	9	1	0	k__Bacteria;p__Proteobacteria;c__Deltaproteobacteria;o__SAR324_clade(Marine_group_B)
OTU1335	12	1	0	1	0	0	1	0	0	0	0	0	2	0	k__Bacteria;p__Nitrospirae;c__Nitrospira;o__Nitrospirales;f__Nitrospiraceae;g__Nitrospira
OTU1468	0	6	6	3	9	14	10	3	2	2	4	5	1	0	k__Bacteria;p__Planctomycetes;c__Planctomycetacia;o__Planctomycetales;f__Planctomycetaceae;g__Planctomyces
OTU1199	19	34	1	0	0	3	4	1	0	0	0	0	3	0	k__Bacteria;p__Proteobacteria;c__Alphaproteobacteria;o__Sphingomonadales;f__Erythrobacteraceae
OTU765	1	56	1	3	4	0	0	0	0	1	0	0	0	0	k__Bacteria;p__Proteobacteria;c__Gammaproteobacteria;o__Oceanospirillales;f__Oceanospirillaceae;g__Pseudohongiella
OTU2470	0	2	0	0	0	0	15	11	4	0	1	27	1	0	k__Bacteria;p__Planctomycetes;c__Planctomycetacia;o__Planctomycetales;f__Planctomycetaceae;g__Planctomyces
OTU1329	4	12	6	7	2	2	2	0	4	4	7	0	12	3	k__Bacteria;p__Bacteroidetes;c__Bacteroidia;o__Bacteroidales;f__Bacteroidales_S24-7_group
OTU1524	0	3	1	13	0	2	0	0	0	36	0	10	0	0	k__Archaea;p__Euryarchaeota;c__Halobacteria;o__Halobacteriales;f__Halobacteriaceae;g__Halomarina
OTU3099	1	0	0	0	0	0	10	1	1	4	10	1	16	20	k__Bacteria;p__Proteobacteria;c__Betaproteobacteria;o__Burkholderiales;f__Comamonadaceae
OTU1813	0	0	43	3	14	8	0	0	0	0	0	0	0	0	k__Bacteria;p__Planctomycetes;c__Planctomycetacia;o__Planctomycetales;f__Planctomycetaceae;g__Planctomyces
OTU1784	0	2	38	6	9	6	3	1	0	0	0	2	0	0	k__Bacteria;p__Planctomycetes;c__Phycisphaerae;o__Phycisphaerales;f__Phycisphaeraceae
OTU2436	0	0	0	0	0	0	32	10	12	3	2	3	0	0	k__Bacteria;p__Proteobacteria;c__Deltaproteobacteria;o__Desulfurellales;f__Desulfurellaceae;g__G55;s__uncultured_bacterium
OTU2551	0	0	0	0	0	0	6	9	4	15	11	14	0	0	k__Bacteria;p__Planctomycetes;c__Phycisphaerae;o__Tepidisphaerales;f__Tepidisphaeraceae
OTU2289	0	0	0	0	0	0	19	23	7	3	0	10	0	0	k__Bacteria;p__Chloroflexi;c__Thermomicrobia;o__AKYG1722
OTU2205	0	7	0	6	7	2	9	5	4	10	1	1	3	7	k__Bacteria;p__Proteobacteria;c__Deltaproteobacteria;o__Myxococcales;f__Myxococcaceae;g__Myxococcus;s__Myxococcus_fulvus
OTU1763	0	0	10	13	10	20	0	1	0	0	0	0	12	1	k__Bacteria;p__Actinobacteria;c__Actinobacteria
OTU1446	1	34	7	6	0	0	6	0	2	5	0	5	0	0	k__Bacteria;p__Proteobacteria;c__Deltaproteobacteria;o__Myxococcales
OTU3181	0	0	0	0	0	0	0	0	0	0	0	0	0	0	k__Bacteria;p__Planctomycetes;c__Phycisphaerae;o__S-70
OTU2457	8	0	2	3	0	3	6	4	15	4	7	7	1	0	k__Bacteria;p__Chloroflexi;c__Anaerolineae;o__Anaerolineales;f__Anaerolineaceae;g__uncultured
OTU3258	0	0	0	0	0	0	0	0	0	0	0	0	0	0	k__Bacteria;p__Chloroflexi;c__S085;o__uncultured_bacterium;f__uncultured_bacterium;g__uncultured_bacterium;s__uncultured_bacterium
OTU2983	2	1	5	11	3	5	0	0	5	22	0	1	7	1	k__Bacteria;p__Firmicutes;c__Bacilli;o__Bacillales;f__Bacillaceae
OTU1101	0	0	0	0	1	0	0	0	0	8	0	1	9	55	k__Bacteria;p__Verrucomicrobia;c__OPB35_soil_group
OTU3030	0	30	0	0	0	0	0	0	0	5	7	22	0	0	k__Bacteria;p__Saccharibacteria;c__uncultured_bacterium_SBR1071;o__uncultured_bacterium_SBR1071;f__uncultured_bacterium_SBR1071;g__uncultured_bacterium_SBR1071;s__uncultured_bacterium_SBR1071
OTU2741	0	0	3	1	0	0	0	0	0	0	0	0	60	11	k__Bacteria;p__Bacteroidetes;c__Sphingobacteriia;o__Sphingobacteriales;f__Sphingobacteriaceae;g__Anseongella;Ambiguous_taxa
OTU1970	0	1	1	15	1	0	0	1	0	0	0	0	0	53	k__Bacteria;p__Verrucomicrobia;c__Verrucomicrobiae;o__Verrucomicrobiales;f__Verrucomicrobiaceae;g__Luteolibacter
OTU1016	0	0	0	0	1	0	4	19	19	6	1	7	0	0	k__Bacteria;p__Acidobacteria;c__Solibacteres;o__Solibacterales;f__Solibacteraceae_(Subgroup_3);g__Bryobacter
OTU1547	1	1	1	0	0	0	0	0	0	0	0	0	17	50	k__Bacteria;p__Gemmatimonadetes;c__Longimicrobia;o__Longimicrobiales;f__Longimicrobiaceae
OTU1782	1	0	8	21	19	14	0	0	0	1	0	0	0	0	k__Bacteria;p__Planctomycetes;c__Phycisphaerae;o__Tepidisphaerales;f__Tepidisphaeraceae;g__uncultured_bacterium;s__uncultured_bacterium
OTU1856	4	2	11	14	17	6	0	0	0	2	11	0	0	0	k__Bacteria;p__Gemmatimonadetes;c__Gemmatimonadetes;o__Gemmatimonadales;f__Gemmatimonadaceae;g__uncultured
OTU1667	1	7	0	0	0	1	2	2	1	4	19	27	0	0	k__Bacteria;p__Proteobacteria;c__Alphaproteobacteria;o__Rhodobacterales;f__Rhodobacteraceae
OTU1869	3	8	13	10	7	3	5	2	2	7	1	3	2	0	k__Bacteria;p__Actinobacteria;c__Actinobacteria;o__Micromonosporales;f__Micromonosporaceae
OTU3193	0	0	0	0	0	0	1	0	1	0	0	0	0	0	k__Bacteria;p__Proteobacteria;c__Deltaproteobacteria;o__NB1-j
OTU3191	0	0	0	0	0	0	0	0	4	0	0	0	0	0	k__Bacteria;p__Proteobacteria;c__Alphaproteobacteria;o__Rhodospirillales
OTU2361	0	0	0	0	0	0	26	0	5	1	0	27	0	0	k__Bacteria;p__Chloroflexi;c__Anaerolineae;o__Anaerolineales;f__Anaerolineaceae;g__uncultured
OTU1344	1	10	4	9	13	8	7	3	2	0	0	0	0	0	k__Bacteria;p__Actinobacteria;c__Acidimicrobiia;o__Acidimicrobiales;f__uncultured
OTU3153	1	7	2	2	1	0	2	0	3	9	6	20	5	1	k__Bacteria;p__Proteobacteria;c__Deltaproteobacteria;o__Myxococcales;f__Sandaracinaceae;g__uncultured
OTU2246	3	8	3	2	2	8	3	4	0	0	8	17	4	0	k__Bacteria;p__Planctomycetes;c__Planctomycetacia;o__Planctomycetales;f__Planctomycetaceae;g__uncultured
OTU3139	18	0	0	5	0	2	1	0	1	2	7	15	3	3	k__Bacteria;p__Planctomycetes;c__Planctomycetacia;o__Planctomycetales;f__Planctomycetaceae;g__Pirellula
OTU2461	0	0	1	2	5	0	9	8	8	10	3	8	0	0	k__Bacteria;p__Acidobacteria;c__Blastocatellia;o__Blastocatellales;f__Blastocatellaceae_(Subgroup_4);g__Stenotrophobacter;s__uncultured_bacterium
OTU1485	12	5	1	9	7	4	5	2	0	1	0	0	11	4	k__Bacteria;p__Chloroflexi;c__JG30-KF-CM66
OTU2751	0	1	0	0	0	1	13	8	0	9	7	15	5	0	k__Bacteria;p__Proteobacteria;c__Alphaproteobacteria;o__Rhizobiales
OTU3267	0	0	0	0	0	0	0	0	0	0	0	0	0	0	k__Bacteria;p__Ignavibacteriae;c__Ignavibacteria;o__Ignavibacteriales;f__BSV26
OTU2388	0	0	0	0	0	0	19	5	4	0	2	1	0	0	k__Bacteria;p__Proteobacteria;c__Deltaproteobacteria;o__Desulfurellales;f__Desulfurellaceae;g__G55
OTU1581	1	10	0	0	0	0	12	5	32	0	0	0	0	0	k__Bacteria;p__Proteobacteria;c__Betaproteobacteria
OTU2529	7	8	0	3	1	2	5	7	13	5	3	4	0	2	k__Bacteria;p__Acidobacteria;c__Holophagae;o__Subgroup_10;f__ABS-19
OTU1915	0	18	6	0	31	1	0	0	0	0	0	0	0	0	k__Archaea;p__Woesearchaeota_(DHVEG-6)
OTU2952	1	0	0	1	1	0	0	1	0	3	16	2	1	34	k__Bacteria;p__Actinobacteria;c__MB-A2-108
OTU1179	0	0	0	0	0	0	0	0	0	0	0	0	0	0	k__Bacteria;p__Planctomycetes;c__Planctomycetacia;o__Planctomycetales;f__Planctomycetaceae;g__uncultured
OTU1299	2	2	6	3	6	2	3	1	1	10	0	0	2	25	k__Bacteria;p__Planctomycetes;c__Planctomycetacia;o__Planctomycetales;f__Planctomycetaceae;g__uncultured
OTU726	17	11	2	7	1	1	1	3	2	1	9	0	9	0	k__Bacteria;p__Bacteroidetes;c__Bacteroidia;o__Bacteroidales;f__Bacteroidales_S24-7_group
OTU2221	1	1	10	13	16	21	0	0	0	0	0	0	1	0	k__Bacteria;p__Acidobacteria;c__Subgroup_5;o__uncultured_deep-sea_bacterium;f__uncultured_deep-sea_bacterium;g__uncultured_deep-sea_bacterium;s__uncultured_deep-sea_bacterium
OTU1736	0	5	19	9	20	13	0	0	0	0	0	0	0	0	k__Bacteria;p__Chloroflexi;c__S085;o__uncultured_bacterium;f__uncultured_bacterium;g__uncultured_bacterium;s__uncultured_bacterium
OTU1059	2	5	0	5	2	3	4	4	4	13	1	13	4	3	k__Bacteria;p__Chloroflexi;c__Thermomicrobia;o__JG30-KF-CM45;f__uncultured_Chloroflexi_bacterium;g__uncultured_Chloroflexi_bacterium;s__uncultured_Chloroflexi_bacterium
OTU380	0	0	1	1	0	0	0	0	0	0	0	0	39	32	k__Bacteria;p__Actinobacteria;c__Actinobacteria;o__Glycomycetales;f__Glycomycetaceae;g__Glycomyces;s__uncultured_bacterium
OTU3077	0	0	0	0	0	0	0	0	0	0	53	10	0	0	k__Bacteria;p__Chloroflexi;c__Anaerolineae;o__Anaerolineales;f__Anaerolineaceae;g__uncultured;s__uncultured_bacterium
OTU2240	1	0	0	13	3	3	8	7	15	1	0	6	0	1	k__Bacteria;p__Chloroflexi;c__Anaerolineae;o__Anaerolineales;f__Anaerolineaceae;g__uncultured
OTU2697	4	3	1	1	11	1	9	21	13	0	1	0	0	0	k__Bacteria;p__Hydrogenedentes;Ambiguous_taxa;Ambiguous_taxa;Ambiguous_taxa;Ambiguous_taxa;Ambiguous_taxa
OTU1388	3	0	1	4	1	4	3	0	0	0	0	1	19	29	k__Bacteria;p__Proteobacteria;c__Alphaproteobacteria;o__Sphingomonadales
OTU800	0	9	22	1	12	6	1	0	1	0	1	2	0	0	k__Bacteria;p__Gemmatimonadetes;c__Gemmatimonadetes;o__Gemmatimonadales;f__Gemmatimonadaceae
OTU2286	9	8	5	12	2	15	5	2	1	1	6	0	0	0	k__Bacteria;p__Planctomycetes;c__OM190
OTU2876	0	0	0	0	0	0	0	0	0	0	0	0	0	68	k__Bacteria;p__Bacteroidetes;c__Sphingobacteriia;o__Sphingobacteriales;f__Chitinophagaceae;g__Segetibacter
OTU1010	0	0	0	0	0	0	20	11	18	0	1	1	0	0	k__Bacteria;p__Planctomycetes;c__Phycisphaerae;o__Phycisphaerales;f__Phycisphaeraceae;g__AKYG587;s__uncultured_bacterium
OTU1291	3	1	1	6	4	4	0	0	4	3	3	2	0	31	k__Bacteria;p__Proteobacteria;c__Deltaproteobacteria;o__Myxococcales;f__uncultured_bacterium;g__uncultured_bacterium;s__uncultured_bacterium
OTU2137	0	0	6	5	37	0	2	4	4	0	0	1	0	0	k__Bacteria;p__Bacteroidetes;c__Sphingobacteriia;o__Sphingobacteriales;f__Saprospiraceae
OTU1944	0	0	2	14	1	0	0	0	1	17	21	0	0	0	k__Bacteria;p__Actinobacteria;c__Actinobacteria;o__Micromonosporales;f__Micromonosporaceae;g__uncultured;s__uncultured_actinobacterium
OTU2130	0	0	2	7	34	2	5	0	0	2	0	0	0	2	k__Bacteria;p__Chloroflexi;c__Chloroflexia;o__Herpetosiphonales;f__Herpetosiphonaceae;g__Herpetosiphon;s__uncultured_bacterium
OTU1224	16	0	0	2	0	0	0	9	1	0	9	17	0	0	k__Bacteria;p__Planctomycetes;c__OM190;o__uncultured_bacterium;f__uncultured_bacterium;g__uncultured_bacterium;s__uncultured_bacterium
OTU1110	0	1	2	1	0	2	3	5	2	5	6	4	6	28	k__Bacteria;p__Chloroflexi
OTU2183	2	3	7	24	7	5	1	1	0	0	0	0	10	2	k__Bacteria;p__Actinobacteria;c__Nitriliruptoria;o__Euzebyales;f__Euzebyaceae;g__uncultured;Ambiguous_taxa
OTU2366	0	1	0	2	1	0	13	1	27	0	5	1	0	0	k__Bacteria;p__Proteobacteria;c__Deltaproteobacteria;o__NB1-j
OTU444	8	7	18	11	6	8	0	0	2	1	0	0	0	0	k__Bacteria;p__Proteobacteria
OTU1710	1	0	27	15	12	7	0	0	0	0	0	0	1	0	k__Bacteria;p__Actinobacteria;c__Actinobacteria;o__Micromonosporales;f__Micromonosporaceae
OTU3197	1	2	1	1	2	0	6	0	5	0	0	0	0	0	k__Bacteria;p__Proteobacteria;c__Deltaproteobacteria;o__Desulfurellales;f__Desulfurellaceae;g__H16
OTU1799	0	8	8	3	5	6	4	4	5	1	12	1	3	0	k__Bacteria;p__Acidobacteria;c__Solibacteres;o__Solibacterales;f__Solibacteraceae_(Subgroup_3);g__Candidatus_Solibacter;s__uncultured_Acidobacteria_bacterium
OTU3271	0	0	0	0	0	0	1	0	0	0	0	0	0	0	k__Bacteria;p__Acidobacteria;c__Subgroup_22
OTU2593	0	0	0	0	0	0	19	18	14	0	10	0	1	0	k__Bacteria;p__Acidobacteria;c__Subgroup_5
OTU2580	0	0	0	0	0	1	1	3	34	0	8	5	0	0	k__Bacteria;p__Proteobacteria;c__Deltaproteobacteria;o__Syntrophobacterales;f__Syntrophaceae;g__uncultured
OTU1660	2	9	10	11	16	12	1	0	0	0	0	0	0	0	k__Bacteria;p__Acidobacteria;c__Holophagae;o__Subgroup_10
OTU2527	0	0	0	0	0	0	11	20	23	0	0	1	1	0	k__Bacteria;p__Chloroflexi;c__Anaerolineae;o__Anaerolineales;f__Anaerolineaceae;g__uncultured
OTU2907	0	0	0	0	0	0	1	1	0	1	0	1	6	57	k__Bacteria;p__Actinobacteria;c__Actinobacteria;o__Frankiales;f__Geodermatophilaceae
OTU3165	0	0	0	0	0	0	0	0	0	0	0	0	0	0	k__Bacteria;p__Chloroflexi
OTU785	0	60	0	0	0	0	0	0	0	0	0	0	0	0	k__Bacteria;p__Proteobacteria;c__Gammaproteobacteria
OTU2981	0	0	0	0	0	0	10	5	2	34	0	8	0	0	k__Bacteria;p__Chloroflexi;c__Chloroflexia;o__Chloroflexales;f__Roseiflexaceae;g__Roseiflexus
OTU2167	1	1	1	5	3	4	11	7	11	2	4	4	3	1	k__Bacteria;p__Proteobacteria;c__Alphaproteobacteria;o__Rhizobiales;f__Xanthobacteraceae;g__Labrys;s__uncultured_alpha_proteobacterium
OTU3061	1	1	4	4	0	3	18	1	1	2	14	0	2	4	k__Bacteria;p__Proteobacteria;c__Deltaproteobacteria;o__Myxococcales;f__Haliangiaceae;g__Haliangium
OTU1914	0	1	2	0	0	2	3	3	0	3	19	8	12	8	k__Bacteria;p__Planctomycetes;c__Phycisphaerae;o__Tepidisphaerales;f__Tepidisphaeraceae
OTU2778	1	0	0	3	0	0	0	2	0	2	1	0	50	5	k__Bacteria;p__Bacteroidetes;c__Cytophagia;o__Cytophagales;f__Flammeovirgaceae;g__Cesiribacter;s__uncultured_bacterium
OTU2309	0	0	0	0	0	0	15	1	5	0	0	0	0	0	k__Bacteria;p__Planctomycetes;c__Phycisphaerae;o__S-70;f__uncultured_bacterium;g__uncultured_bacterium;s__uncultured_bacterium
OTU1312	17	18	3	11	2	3	1	0	1	0	6	0	0	0	k__Bacteria;p__Chloroflexi;c__Anaerolineae;o__Anaerolineales;f__Anaerolineaceae;g__uncultured
OTU1297	42	1	0	1	0	7	0	0	0	4	0	3	4	1	k__Bacteria;p__Proteobacteria;c__Deltaproteobacteria;o__Myxococcales;f__Sandaracinaceae
OTU1118	2	2	1	0	0	0	2	0	0	0	0	0	0	53	k__Bacteria;p__Bacteroidetes;c__Sphingobacteriia;o__Sphingobacteriales;f__Sphingobacteriaceae;g__Pedobacter
OTU1688	1	3	5	11	2	0	3	5	1	10	2	15	0	0	k__Bacteria;p__Armatimonadetes;c__Fimbriimonadia;o__Fimbriimonadales;Ambiguous_taxa;Ambiguous_taxa;Ambiguous_taxa
OTU3234	0	1	0	0	0	0	2	1	23	0	0	1	0	0	k__Bacteria;p__Proteobacteria;c__Gammaproteobacteria;o__Xanthomonadales;f__Solimonadaceae;g__Polycyclovorans;s__uncultured_proteobacterium
OTU1760	1	0	14	13	8	14	0	0	1	0	0	2	2	0	k__Bacteria;p__Acidobacteria;c__Subgroup_17
OTU2290	0	8	0	0	0	0	23	10	8	0	2	2	0	0	k__Bacteria;p__Chloroflexi;c__SBR2076
OTU1295	14	4	1	2	1	0	0	0	5	0	9	1	4	13	k__Bacteria;p__Proteobacteria;c__Alphaproteobacteria;o__Rhodobacterales;f__Rhodobacteraceae;g__Labrenzia
OTU1956	2	2	4	22	14	10	0	0	0	0	0	0	0	0	k__Bacteria;p__Planctomycetes;c__Phycisphaerae;o__Tepidisphaerales;f__Tepidisphaeraceae;g__uncultured_Planctomycetales_bacterium;s__uncultured_Planctomycetales_bacterium
OTU2811	0	0	0	1	0	0	0	0	0	22	11	11	7	7	k__Bacteria;p__Verrucomicrobia;c__Verrucomicrobiae;o__Verrucomicrobiales;f__Verrucomicrobiaceae;g__Verrucomicrobium;s__uncultured_bacterium
OTU2765	0	0	0	0	0	0	0	0	0	0	0	0	69	0	k__Bacteria;p__Proteobacteria;c__Gammaproteobacteria;o__Cellvibrionales;f__Cellvibrionaceae;g__Simiduia
OTU791	2	11	3	8	3	0	2	2	4	3	8	0	12	3	k__Bacteria;p__Proteobacteria;c__Epsilonproteobacteria;o__Campylobacterales;f__Helicobacteraceae;g__Helicobacter;s__uncultured_Helicobacter_sp.
OTU3214	0	0	0	0	0	0	0	0	0	0	0	0	0	0	k__Bacteria;p__Proteobacteria;c__Deltaproteobacteria;o__NB1-j
OTU2863	0	0	0	0	0	0	0	0	0	0	0	0	0	63	k__Bacteria;p__Bacteroidetes;c__Cytophagia;o__Cytophagales;f__Cytophagaceae;g__Hymenobacter;s__Hymenobacter_sp._21/4
OTU2738	0	0	0	0	0	0	0	0	0	1	0	0	68	0	k__Bacteria;p__Proteobacteria;c__Gammaproteobacteria
OTU1403	5	8	0	6	0	0	10	5	12	0	0	0	5	2	k__Bacteria;p__Proteobacteria;c__Gammaproteobacteria;o__Xanthomonadales;f__Xanthomonadaceae
OTU1811	0	3	25	3	2	17	1	0	0	0	6	4	0	0	k__Bacteria;p__Planctomycetes;c__Planctomycetacia;o__Planctomycetales;f__Planctomycetaceae;g__Blastopirellula;s__uncultured_organism
OTU1638	4	8	1	8	2	6	8	3	1	12	4	1	1	2	k__Bacteria;p__Planctomycetes;c__Planctomycetacia;o__Planctomycetales;f__Planctomycetaceae;g__Planctomyces;s__uncultured_Planctomycetaceae_bacterium
OTU3169	0	0	0	0	0	0	0	0	0	0	0	0	0	0	k__Bacteria;p__Planctomycetes;c__Phycisphaerae;o__Phycisphaerales;f__Phycisphaeraceae;g__SM1A02;s__uncultured_Planctomycetaceae_bacterium
OTU1598	16	10	1	12	5	14	0	0	0	0	0	0	0	2	k__Bacteria;p__Acidobacteria;c__Holophagae;o__Subgroup_7;f__uncultured_Acidobacteria_bacterium;g__uncultured_Acidobacteria_bacterium;s__uncultured_Acidobacteria_bacterium
OTU1749	3	6	6	0	8	7	1	3	4	6	2	9	0	0	k__Bacteria;p__Elusimicrobia;c__Elusimicrobia;o__Lineage_IIb;f__uncultured_bacterium;g__uncultured_bacterium;s__uncultured_bacterium
OTU2710	0	0	0	0	0	0	11	7	37	0	0	0	0	0	k__Bacteria;p__Proteobacteria;c__Betaproteobacteria;o__SC-I-84
OTU1357	8	34	1	2	1	4	4	1	1	0	1	1	0	0	k__Bacteria;p__Armatimonadetes;c__Fimbriimonadia;o__Fimbriimonadales;f__Fimbriimonadaceae
OTU2602	1	1	1	3	6	1	18	12	4	2	0	6	0	0	k__Bacteria;p__Chloroflexi;c__Thermomicrobia;o__AKYG1722
OTU2131	0	1	4	3	9	6	0	0	0	9	3	9	9	5	k__Bacteria;p__Verrucomicrobia;c__Opitutae;o__Opitutales;f__Opitutaceae;g__Alterococcus;s__uncultured_bacterium
OTU1058	0	0	0	0	0	0	1	6	13	0	7	4	1	1	k__Bacteria;p__Proteobacteria;c__Gammaproteobacteria;o__Xanthomonadales;f__Xanthomonadaceae
OTU2232	0	2	8	1	3	30	3	0	1	3	6	1	0	0	k__Bacteria;p__Acidobacteria;c__Holophagae;o__Subgroup_10;f__ABS-19
OTU1626	2	31	4	0	23	0	0	0	0	0	0	0	0	0	k__Bacteria;p__Parcubacteria
OTU2415	0	0	0	0	0	1	47	5	2	0	0	0	0	3	k__Bacteria;p__Bacteroidetes;c__Sphingobacteriia;o__Sphingobacteriales;f__Chitinophagaceae;g__Ferruginibacter
OTU2208	1	1	5	2	8	2	4	0	4	2	2	5	23	2	k__Bacteria;p__Actinobacteria;c__Actinobacteria;o__Micrococcales;f__Bogoriellaceae;g__Georgenia;Ambiguous_taxa
OTU1671	3	17	4	8	4	2	2	2	6	3	5	1	7	0	k__Bacteria;p__Bacteroidetes;c__Bacteroidia;o__Bacteroidales;f__Bacteroidales_S24-7_group
OTU3008	0	0	0	0	0	2	0	0	0	11	33	8	0	0	k__Bacteria;p__Bacteroidetes;c__Cytophagia;o__Cytophagales;f__Cytophagaceae
OTU1758	0	1	10	14	4	19	1	0	0	3	1	0	1	2	k__Bacteria;p__Chloroflexi;c__Gitt-GS-136
OTU1928	1	4	8	44	2	3	0	0	0	0	0	0	2	0	k__Bacteria;p__Proteobacteria;c__Deltaproteobacteria;o__Myxococcales;f__Haliangiaceae;g__Haliangium
OTU1287	15	6	7	4	3	7	0	0	1	2	0	1	0	2	k__Bacteria;p__Gemmatimonadetes;c__BD2-11_terrestrial_group;o__uncultured_Gemmatimonadales_bacterium;f__uncultured_Gemmatimonadales_bacterium;g__uncultured_Gemmatimonadales_bacterium;s__uncultured_Gemmatimonadales_bacterium
OTU2299	0	0	0	0	0	0	38	4	11	0	0	0	0	0	k__Bacteria;p__Proteobacteria;c__Betaproteobacteria;o__Nitrosomonadales;f__Nitrosomonadaceae;g__uncultured;s__uncultured_Burkholderiaceae_bacterium
OTU1461	3	50	2	1	2	4	0	0	0	0	0	0	0	0	k__Bacteria;p__Bacteroidetes;c__Bacteroidetes_Incertae_Sedis;o__Order_II;f__Rhodothermaceae;g__uncultured
OTU988	0	4	2	4	3	7	2	4	1	2	13	7	1	0	k__Bacteria;p__Proteobacteria;c__Deltaproteobacteria;o__Desulfurellales;f__Desulfurellaceae;g__H16;s__uncultured_Dongia_sp.
OTU2689	0	0	0	0	0	0	4	5	15	0	0	0	0	0	k__Bacteria;p__Acidobacteria;c__Subgroup_17
OTU1885	0	0	2	2	0	3	0	1	3	2	10	9	0	1	k__Bacteria;p__Proteobacteria;c__Deltaproteobacteria;o__Myxococcales;f__P3OB-42;g__uncultured_bacterium;s__uncultured_bacterium
OTU1368	1	5	6	1	2	6	5	14	4	0	0	7	0	0	k__Bacteria;p__Chloroflexi;c__Anaerolineae;o__Anaerolineales;f__Anaerolineaceae;g__uncultured;s__wastewater_metagenome
OTU2639	0	1	0	0	0	0	3	2	3	11	21	14	0	2	k__Bacteria;p__Chloroflexi;c__Caldilineae;o__Caldilineales;f__Caldilineaceae;g__Litorilinea;s__uncultured_bacterium
OTU1809	1	6	18	8	13	7	1	0	0	0	0	0	5	0	k__Bacteria;p__Chloroflexi;c__Caldilineae;o__Caldilineales;f__Caldilineaceae;g__uncultured
OTU1594	3	9	5	8	8	15	0	0	0	0	10	2	0	0	k__Bacteria;p__Gemmatimonadetes;c__S0134_terrestrial_group
OTU3172	0	0	0	0	0	0	0	0	0	0	0	0	0	0	k__Bacteria;p__Bacteroidetes;c__Sphingobacteriia;o__Sphingobacteriales;f__Saprospiraceae;g__uncultured
OTU2731	2	0	0	1	0	0	1	1	0	0	1	0	21	36	k__Bacteria;p__Gemmatimonadetes;c__Gemmatimonadetes;o__Gemmatimonadales;f__Gemmatimonadaceae
OTU882	1	2	2	35	0	8	0	0	0	0	0	0	11	0	k__Archaea;p__Euryarchaeota;c__Halobacteria;o__Halobacteriales;f__Halobacteriaceae
OTU2405	1	0	0	0	0	0	16	12	8	11	0	5	0	0	k__Bacteria;p__Chloroflexi;c__Caldilineae;o__Caldilineales;f__Caldilineaceae;g__uncultured;s__uncultured_bacterium
OTU799	2	49	7	0	1	0	0	0	0	0	0	0	0	0	k__Bacteria;p__Bacteroidetes;c__Bacteroidetes_Incertae_Sedis;o__Order_II;f__Rhodothermaceae;g__uncultured
OTU2796	0	1	0	4	1	3	2	2	2	2	8	3	30	4	k__Bacteria;p__Chloroflexi
OTU632	0	0	0	0	0	0	0	0	0	0	0	0	0	0	k__Bacteria;p__Chloroflexi;c__Anaerolineae;o__Anaerolineales;f__Anaerolineaceae
OTU1789	1	2	12	10	3	6	8	4	0	2	0	0	2	1	k__Bacteria;p__Chloroflexi;c__S085
OTU3270	0	0	0	0	0	0	0	0	0	0	0	0	0	2	k__Bacteria;p__Proteobacteria;c__Deltaproteobacteria;o__Desulfurellales;f__Desulfurellaceae;g__G55;s__uncultured_bacterium
OTU2469	32	3	6	0	0	0	4	1	5	0	0	0	0	0	k__Archaea;p__Thaumarchaeota;c__Marine_Group_I
OTU1972	2	0	8	14	14	10	1	0	0	2	0	1	6	0	k__Bacteria;p__Gemmatimonadetes;c__BD2-11_terrestrial_group;o__uncultured_Gemmatimonadetes_bacterium;f__uncultured_Gemmatimonadetes_bacterium;g__uncultured_Gemmatimonadetes_bacterium;s__uncultured_Gemmatimonadetes_bacterium
OTU2590	4	2	3	2	0	3	3	4	1	13	4	4	6	5	k__Bacteria;p__Actinobacteria;c__Actinobacteria;o__Micromonosporales;f__Micromonosporaceae
OTU1913	1	3	5	10	10	10	0	0	0	0	8	1	4	4	k__Bacteria;p__Proteobacteria;c__Alphaproteobacteria;o__Rhodospirillales;f__MSB-1E8
OTU2986	1	0	1	0	2	1	6	5	6	13	1	4	1	7	k__Bacteria;p__Chloroflexi;c__Caldilineae;o__Caldilineales;f__Caldilineaceae;g__uncultured;s__uncultured_bacterium
OTU1396	13	4	6	5	3	1	1	6	4	4	1	5	3	0	k__Bacteria;p__Armatimonadetes;c__Fimbriimonadia;o__Fimbriimonadales;f__Fimbriimonadaceae;g__uncultured_bacterium;s__uncultured_bacterium
OTU1180	0	4	1	0	1	4	3	5	2	0	1	3	0	0	k__Bacteria;p__Planctomycetes;c__Phycisphaerae;o__Phycisphaerales;f__Phycisphaeraceae;g__AKYG587;s__uncultured_bacterium
[truncated: 1,342 more rows]

## Sheet: Table S5
Table S5. The taxonomic information of isolated strains by RDP classifier based on 16S gene sequences.
strain	Sample_name	medium	domain	domain_confidence	phylum	phylum_confidence	class	class_confidence	order	order_confidence	family	family_confidence	genus	genus_confidence
2299	C3G	R2A	Bacteria	100%	Proteobacteria	100%	Alphaproteobacteria	100%	Rhizobiales	100%	Phyllobacteriaceae	100%	Mesorhizobium	91%
2302	C3G	R2A	Bacteria	100%	Proteobacteria	100%	Alphaproteobacteria	100%	Caulobacterales	100%	Caulobacteraceae	100%	Phenylobacterium	100%
2304	C3G	R2A	Bacteria	100%	Proteobacteria	100%	Alphaproteobacteria	100%	Rhizobiales	100%	Phyllobacteriaceae	98%	Mesorhizobium	86%
2305	C3G	R2A	Bacteria	100%	Proteobacteria	100%	Alphaproteobacteria	100%	Rhizobiales	100%	Xanthobacteraceae	99%	Pseudolabrys	99%
2311	C3G	MM	Bacteria	100%	Proteobacteria	100%	Alphaproteobacteria	100%	Rhizobiales	100%	Phyllobacteriaceae	100%	Mesorhizobium	87%
2314	C3G	MM	Bacteria	100%	Proteobacteria	100%	Alphaproteobacteria	100%	Caulobacterales	100%	Caulobacteraceae	100%	Phenylobacterium	100%
2335	C3G	MM	Bacteria	100%	Proteobacteria	100%	Alphaproteobacteria	100%	Caulobacterales	100%	Caulobacteraceae	100%	Caulobacter	100%
2337	C3G	MM	Bacteria	100%	Actinobacteria	100%	Actinobacteria	100%	Actinobacteridae	100%	Actinomycetales	100%	Micrococcineae	100%
2360	C3G	MM	Bacteria	100%	Proteobacteria	100%	Alphaproteobacteria	100%	Rhizobiales	100%	Phyllobacteriaceae	99%	Mesorhizobium	87%
2370	C3G	MM	Bacteria	100%	Proteobacteria	100%	Alphaproteobacteria	100%	Rhizobiales	100%	Phyllobacteriaceae	99%	Mesorhizobium	71%
2372	C3G	MM	Bacteria	100%	Proteobacteria	100%	Alphaproteobacteria	100%	Sphingomonadales	100%	Sphingomonadaceae	100%	Sphingomonas	100%
2374	C3G	MM	Bacteria	100%	Proteobacteria	100%	Alphaproteobacteria	100%	Rhizobiales	100%	Phyllobacteriaceae	100%	Mesorhizobium	84%
2375	C3G	MM	Bacteria	100%	Proteobacteria	100%	Alphaproteobacteria	100%	Rhizobiales	100%	Phyllobacteriaceae	97%	Mesorhizobium	68%
2377	C3G	MM	Bacteria	100%	Proteobacteria	100%	Alphaproteobacteria	100%	Sphingomonadales	100%	Sphingomonadaceae	100%	Sphingomonas	99%
2378	C3G	MM	Bacteria	100%	Proteobacteria	100%	Alphaproteobacteria	100%	Rhodospirillales	100%	Rhodospirillaceae	100%	Dongia	100%
2379	C3G	MM	Bacteria	100%	Bacteroidetes	100%	Sphingobacteriia	100%	Sphingobacteriales	100%	Chitinophagaceae	100%	Niastella	100%
2381	C3G	MM	Bacteria	100%	Proteobacteria	100%	Alphaproteobacteria	100%	Rhizobiales	100%	Phyllobacteriaceae	99%	Mesorhizobium	88%
2385	C3G	MM	Bacteria	100%	Proteobacteria	100%	Alphaproteobacteria	100%	Rhodospirillales	100%	Rhodospirillaceae	100%	Dongia	100%
2388	C3G	MM	Bacteria	100%	Proteobacteria	100%	Alphaproteobacteria	100%	Rhizobiales	100%	Phyllobacteriaceae	100%	Mesorhizobium	89%
2389	C3G	MM	Bacteria	100%	Proteobacteria	100%	Alphaproteobacteria	100%	Rhodobacterales	100%	Rhodobacteraceae	100%	Labrenzia	98%
2391	C3G	MM	Bacteria	100%	Actinobacteria	100%	Actinobacteria	100%	Actinobacteridae	100%	Actinomycetales	100%	Corynebacterineae	100%
2394	C3G	MM	Bacteria	100%	Proteobacteria	100%	Alphaproteobacteria	100%	Rhizobiales	100%	Xanthobacteraceae	99%	Pseudolabrys	99%
2401	C3G	MM	Bacteria	100%	Proteobacteria	100%	Alphaproteobacteria	100%	Rhizobiales	100%	Phyllobacteriaceae	100%	Mesorhizobium	100%
2043	B3A	R2A	Bacteria	100%	Proteobacteria	100%	Alphaproteobacteria	100%	Rhizobiales	100%	Phyllobacteriaceae	99%	Mesorhizobium	86%
2404	C3G	MM	Bacteria	100%	Proteobacteria	100%	Betaproteobacteria	98%	Burkholderiales	98%	Burkholderiales	98%	Piscinibacter	90%
2412	C3G	MM	Bacteria	100%	Proteobacteria	100%	Alphaproteobacteria	100%	Rhizobiales	100%	Phyllobacteriaceae	100%	Mesorhizobium	83%
2415	C3G	MM	Bacteria	100%	Proteobacteria	100%	Alphaproteobacteria	100%	Rhizobiales	100%	Phyllobacteriaceae	100%	Mesorhizobium	84%
2416	C3G	MM	Bacteria	100%	Proteobacteria	100%	Alphaproteobacteria	100%	Sphingomonadales	100%	Sphingomonadaceae	100%	Sphingomonas	100%
2417	C3G	MM	Bacteria	100%	Proteobacteria	100%	Alphaproteobacteria	100%	Rhizobiales	100%	Xanthobacteraceae	100%	Pseudolabrys	100%
2420	C3G	MM	Bacteria	100%	Proteobacteria	100%	Alphaproteobacteria	100%	Rhodospirillales	100%	Rhodospirillaceae	100%	Dongia	100%
2421	C3G	MM	Bacteria	100%	Proteobacteria	100%	Betaproteobacteria	100%	Burkholderiales	100%	Comamonadaceae	100%	Ramlibacter	100%
2423	C3G	MM	Bacteria	100%	Proteobacteria	100%	Alphaproteobacteria	100%	Rhizobiales	100%	Phyllobacteriaceae	100%	Mesorhizobium	90%
2424	C3G	MM	Bacteria	100%	Proteobacteria	100%	Alphaproteobacteria	100%	Rhizobiales	100%	Xanthobacteraceae	96%	Pseudolabrys	96%
2427	C3G	MM	Bacteria	100%	Proteobacteria	100%	Alphaproteobacteria	100%	Sphingomonadales	100%	Sphingomonadaceae	100%	Sphingomonas	99%
2440	C3G	MM	Bacteria	100%	Proteobacteria	100%	Alphaproteobacteria	100%	Rhodospirillales	100%	Rhodospirillaceae	100%	Dongia	100%
2441	C3G	MM	Bacteria	100%	Proteobacteria	100%	Alphaproteobacteria	100%	Rhizobiales	100%	Phyllobacteriaceae	99%	Mesorhizobium	78%
2442	C3G	MM	Bacteria	100%	Proteobacteria	100%	Alphaproteobacteria	100%	Rhizobiales	99%	Methylocystaceae	68%	Methylocystis	38%
2443	C3G	MM	Bacteria	100%	Proteobacteria	100%	Alphaproteobacteria	100%	Rhizobiales	100%	Phyllobacteriaceae	100%	Mesorhizobium	91%
2445	C3G	MM	Bacteria	100%	Proteobacteria	100%	Alphaproteobacteria	100%	Rhizobiales	100%	Bradyrhizobiaceae	100%	Bradyrhizobium	100%
2449	C3G	MM	Bacteria	100%	Proteobacteria	100%	Alphaproteobacteria	100%	Rhizobiales	100%	Phyllobacteriaceae	99%	Mesorhizobium	97%
2450	C3G	MM	Bacteria	100%	Proteobacteria	100%	Betaproteobacteria	100%	Burkholderiales	100%	Burkholderiales	100%	Piscinibacter	93%
2452	C3G	MM	Bacteria	100%	Proteobacteria	100%	Alphaproteobacteria	100%	Rhizobiales	100%	Phyllobacteriaceae	100%	Mesorhizobium	92%
2457	C3G	MM	Bacteria	100%	Proteobacteria	100%	Alphaproteobacteria	100%	Sphingomonadales	100%	Sphingomonadaceae	100%	Sphingomonas	99%
2458	C3G	MM	Bacteria	100%	Firmicutes	100%	Bacilli	100%	Bacillales	100%	Bacillaceae 1	100%	Bacillus	100%
2462	C3G	MM	Bacteria	100%	Firmicutes	100%	Bacilli	100%	Bacillales	100%	Bacillaceae 1	100%	Bacillus	100%
2464	C3G	MM	Bacteria	100%	Proteobacteria	100%	Alphaproteobacteria	100%	Rhizobiales	100%	Phyllobacteriaceae	100%	Mesorhizobium	89%
2474	C3G	MM	Bacteria	100%	Firmicutes	100%	Bacilli	100%	Bacillales	100%	Bacillaceae 1	100%	Bacillus	100%
2482	C3G	MM	Bacteria	100%	Proteobacteria	100%	Alphaproteobacteria	100%	Rhodospirillales	100%	Rhodospirillaceae	100%	Dongia	100%
2484	C3G	MM	Bacteria	100%	Proteobacteria	100%	Alphaproteobacteria	100%	Rhizobiales	100%	Phyllobacteriaceae	100%	Mesorhizobium	95%
2490	C3G	MM	Bacteria	100%	Proteobacteria	100%	Alphaproteobacteria	100%	Rhizobiales	100%	Phyllobacteriaceae	100%	Mesorhizobium	87%
2493	C3G	MM	Bacteria	100%	Proteobacteria	100%	Alphaproteobacteria	100%	Rhizobiales	100%	Phyllobacteriaceae	99%	Mesorhizobium	90%
2496	C3G	MM	Bacteria	100%	Proteobacteria	100%	Betaproteobacteria	100%	Burkholderiales	100%	Comamonadaceae	100%	Ramlibacter	100%
2497	C3G	MM	Bacteria	100%	Proteobacteria	100%	Alphaproteobacteria	100%	Rhizobiales	100%	Bradyrhizobiaceae	100%	Bradyrhizobium	100%
2498	C3G	MM	Bacteria	100%	Actinobacteria	100%	Actinobacteria	100%	Actinobacteridae	100%	Actinomycetales	100%	Propionibacterineae	100%
2499	C3G	MM	Bacteria	100%	Proteobacteria	100%	Alphaproteobacteria	100%	Rhodospirillales	100%	Rhodospirillaceae	100%	Dongia	100%
2500	C3G	MM	Bacteria	100%	Proteobacteria	100%	Alphaproteobacteria	100%	Rhizobiales	100%	Phyllobacteriaceae	98%	Mesorhizobium	86%
2501	C3G	MM	Bacteria	100%	Proteobacteria	100%	Gammaproteobacteria	100%	Xanthomonadales	100%	Sinobacteraceae	100%	Steroidobacter	98%
2503	C3G	MM	Bacteria	100%	Proteobacteria	100%	Alphaproteobacteria	100%	Rhizobiales	100%	Xanthobacteraceae	99%	Pseudolabrys	99%
2506	C3G	MM	Bacteria	100%	Proteobacteria	100%	Alphaproteobacteria	100%	Rhodospirillales	100%	Rhodospirillaceae	100%	Dongia	100%
2507	C3G	MM	Bacteria	100%	Proteobacteria	100%	Alphaproteobacteria	100%	Rhizobiales	100%	Phyllobacteriaceae	99%	Mesorhizobium	99%
2511	C3G	MM	Bacteria	100%	Proteobacteria	100%	Alphaproteobacteria	100%	Rhizobiales	99%	Methylocystaceae	51%	Methylosinus	32%
2516	C3G	MM	Bacteria	100%	Firmicutes	100%	Bacilli	100%	Bacillales	100%	Bacillaceae 1	100%	Bacillus	100%
2522	C3G	MM	Bacteria	100%	Proteobacteria	100%	Alphaproteobacteria	100%	Rhizobiales	100%	Phyllobacteriaceae	100%	Mesorhizobium	90%
2526	C3G	MM	Bacteria	100%	Proteobacteria	100%	Alphaproteobacteria	100%	Rhizobiales	100%	Phyllobacteriaceae	100%	Mesorhizobium	84%
2530	C3G	MM	Bacteria	100%	Proteobacteria	100%	Alphaproteobacteria	100%	Rhizobiales	100%	Phyllobacteriaceae	100%	Mesorhizobium	100%
2531	C3G	MM	Bacteria	100%	Proteobacteria	100%	Alphaproteobacteria	100%	Rhizobiales	100%	Phyllobacteriaceae	100%	Mesorhizobium	90%
2534	C3G	MM	Bacteria	100%	Proteobacteria	100%	Alphaproteobacteria	100%	Rhizobiales	100%	Methylocystaceae	59%	Methylosinus	29%
2545	C3G	MM	Bacteria	100%	Proteobacteria	100%	Alphaproteobacteria	100%	Rhizobiales	100%	Phyllobacteriaceae	99%	Mesorhizobium	94%
2550	C3G	MM	Bacteria	100%	Proteobacteria	100%	Alphaproteobacteria	100%	Rhodospirillales	100%	Rhodospirillaceae	100%	Dongia	100%
2557	C3G	MM	Bacteria	100%	Firmicutes	100%	Bacilli	100%	Bacillales	100%	Bacillaceae 1	100%	Bacillus	100%
2556	C3G	MM	Bacteria	100%	Proteobacteria	100%	Gammaproteobacteria	100%	Xanthomonadales	100%	Xanthomonadaceae	100%	Lysobacter	100%
2571	C3G	MM	Bacteria	100%	Proteobacteria	100%	Alphaproteobacteria	100%	Rhizobiales	100%	Phyllobacteriaceae	100%	Mesorhizobium	99%
2579	C3G	MM	Bacteria	100%	Proteobacteria	100%	Alphaproteobacteria	100%	Rhizobiales	100%	Bradyrhizobiaceae	99%	Nitrobacter	43%
2594	C3G	MM	Bacteria	100%	Proteobacteria	100%	Alphaproteobacteria	100%	Rhizobiales	100%	Methylobacteriaceae	100%	Microvirga	100%
2595	C3G	MM	Bacteria	100%	Proteobacteria	100%	Alphaproteobacteria	100%	Rhizobiales	100%	Xanthobacteraceae	100%	Pseudolabrys	100%
2598	C3G	MM	Bacteria	100%	Proteobacteria	100%	Gammaproteobacteria	100%	Xanthomonadales	100%	Xanthomonadaceae	100%	Arenimonas	100%
2599	C3G	MM	Bacteria	100%	Proteobacteria	100%	Alphaproteobacteria	100%	Rhizobiales	89%	Methylocystaceae	36%	Hansschlegelia	31%
2601	C3G	MM	Bacteria	100%	Proteobacteria	100%	Gammaproteobacteria	100%	Xanthomonadales	100%	Xanthomonadaceae	100%	Pseudoxanthomonas	100%
2603	C3G	MM	Bacteria	100%	Proteobacteria	100%	Alphaproteobacteria	100%	Rhizobiales	100%	Methylocystaceae	68%	Methylosinus	51%
2604	C3G	MM	Bacteria	100%	Proteobacteria	100%	Alphaproteobacteria	100%	Rhizobiales	100%	Phyllobacteriaceae	100%	Mesorhizobium	90%
2607	C3G	MM	Bacteria	100%	Proteobacteria	100%	Alphaproteobacteria	100%	Rhizobiales	100%	Phyllobacteriaceae	99%	Mesorhizobium	93%
2613	C3G	MM	Bacteria	100%	Proteobacteria	100%	Alphaproteobacteria	100%	Rhizobiales	100%	Methylobacteriaceae	100%	Microvirga	100%
2633	C3G	TRT	Bacteria	100%	Firmicutes	100%	Bacilli	100%	Bacillales	100%	Bacillaceae 1	100%	Bacillus	100%
2643	C3G	RT	Bacteria	100%	Proteobacteria	100%	Alphaproteobacteria	100%	Caulobacterales	100%	Caulobacteraceae	100%	Brevundimonas	100%
2651	C3G	RT	Bacteria	100%	Proteobacteria	100%	Alphaproteobacteria	100%	Rhizobiales	100%	Methylobacteriaceae	100%	Microvirga	96%
2654	C3G	RT	Bacteria	100%	Proteobacteria	100%	Alphaproteobacteria	100%	Rhizobiales	100%	Xanthobacteraceae	98%	Pseudolabrys	98%
2656	C3G	RT	Bacteria	100%	Firmicutes	100%	Bacilli	100%	Bacillales	100%	Bacillaceae 1	100%	Bacillus	100%
2663	C3G	RT	Bacteria	100%	Actinobacteria	100%	Actinobacteria	100%	Actinobacteridae	100%	Actinomycetales	100%	Micromonosporineae	100%
2664	C3G	RT	Bacteria	100%	Actinobacteria	100%	Actinobacteria	100%	Rubrobacteridae	100%	Solirubrobacterales	100%	Conexibacteraceae	100%
2673	C3G	RT	Bacteria	100%	Proteobacteria	100%	Alphaproteobacteria	100%	Rhizobiales	100%	Xanthobacteraceae	99%	Pseudolabrys	99%
2674	C3G	RT	Bacteria	100%	Proteobacteria	100%	Alphaproteobacteria	100%	Sphingomonadales	100%	Sphingomonadaceae	100%	Sphingomonas	100%
2677	C3G	RT	Bacteria	100%	Proteobacteria	100%	Alphaproteobacteria	100%	Sphingomonadales	100%	Sphingomonadaceae	100%	Sphingomonas	100%
2682	C3G	RT	Bacteria	100%	Proteobacteria	100%	Alphaproteobacteria	100%	Sphingomonadales	100%	Sphingomonadaceae	100%	Sphingomonas	100%
2685	C3G	RT	Bacteria	100%	Actinobacteria	100%	Actinobacteria	100%	Actinobacteridae	100%	Actinomycetales	100%	Micromonosporineae	100%
2689	C3G	MM	Bacteria	100%	Proteobacteria	100%	Alphaproteobacteria	100%	Rhizobiales	100%	Methylobacteriaceae	100%	Microvirga	100%
2690	C3G	MM	Bacteria	100%	Proteobacteria	100%	Alphaproteobacteria	100%	Sphingomonadales	100%	Sphingomonadaceae	100%	Sphingomonas	100%
2692	C3G	MM	Bacteria	100%	Proteobacteria	100%	Alphaproteobacteria	100%	Rhizobiales	100%	Methylobacteriaceae	100%	Microvirga	100%
2693	C3G	MM	Bacteria	100%	Proteobacteria	100%	Alphaproteobacteria	100%	Rhizobiales	100%	Methylobacteriaceae	100%	Microvirga	100%
2695	C3G	MM	Bacteria	100%	Proteobacteria	100%	Alphaproteobacteria	100%	Caulobacterales	100%	Caulobacteraceae	100%	Phenylobacterium	100%
2697	C3G	MM	Bacteria	100%	Proteobacteria	100%	Alphaproteobacteria	100%	Rhizobiales	100%	Methylobacteriaceae	100%	Microvirga	100%
2698	C3G	MM	Bacteria	100%	Proteobacteria	100%	Alphaproteobacteria	100%	Rhizobiales	100%	Xanthobacteraceae	98%	Pseudolabrys	98%
2699	C3G	MM	Bacteria	100%	Proteobacteria	100%	Alphaproteobacteria	100%	Caulobacterales	100%	Caulobacteraceae	100%	Brevundimonas	100%
2701	C3G	MM	Bacteria	100%	Proteobacteria	100%	Alphaproteobacteria	100%	Rhizobiales	100%	Xanthobacteraceae	99%	Pseudolabrys	99%
2705	C3G	MM	Bacteria	100%	Actinobacteria	100%	Actinobacteria	100%	Actinobacteridae	100%	Actinomycetales	100%	Jiangellineae	100%
2707	C3G	MM	Bacteria	100%	Proteobacteria	100%	Alphaproteobacteria	100%	Rhizobiales	100%	Xanthobacteraceae	100%	Pseudolabrys	100%
2711	C3G	MM	Bacteria	100%	Proteobacteria	100%	Alphaproteobacteria	100%	Rhizobiales	100%	Methylobacteriaceae	100%	Microvirga	100%
2716	C3G	R2A	Bacteria	100%	Proteobacteria	100%	Alphaproteobacteria	100%	Rhodospirillales	100%	Rhodospirillaceae	100%	Dongia	100%
2717	C3G	R2A	Bacteria	100%	Proteobacteria	100%	Alphaproteobacteria	100%	Rhizobiales	100%	Phyllobacteriaceae	100%	Mesorhizobium	100%
2718	C3G	R2A	Bacteria	100%	Proteobacteria	100%	Alphaproteobacteria	100%	Rhizobiales	100%	Xanthobacteraceae	98%	Pseudolabrys	98%
2719	C3G	R2A	Bacteria	100%	Proteobacteria	100%	Alphaproteobacteria	100%	Rhodospirillales	100%	Rhodospirillaceae	100%	Dongia	100%
2722	C3G	R2A	Bacteria	100%	Proteobacteria	100%	Alphaproteobacteria	100%	Sphingomonadales	100%	Sphingomonadaceae	100%	Sphingomonas	100%
2723	C3G	R2A	Bacteria	100%	Proteobacteria	100%	Alphaproteobacteria	100%	Sphingomonadales	100%	Sphingomonadaceae	100%	Sphingomonas	99%
2724	C3G	R2A	Bacteria	100%	Proteobacteria	100%	Alphaproteobacteria	100%	Rhodospirillales	100%	Rhodospirillaceae	100%	Dongia	99%
2726	C3G	R2A	Bacteria	100%	Proteobacteria	100%	Alphaproteobacteria	100%	Sphingomonadales	100%	Sphingomonadaceae	100%	Sphingomonas	100%
2745	C3G	R2A	Bacteria	100%	Proteobacteria	100%	Alphaproteobacteria	100%	Rhizobiales	100%	Phyllobacteriaceae	100%	Mesorhizobium	100%
2746	C3G	R2A	Bacteria	100%	Proteobacteria	100%	Alphaproteobacteria	100%	Sphingomonadales	100%	Sphingomonadaceae	100%	Sphingomonas	100%
2748	C3G	R2A	Bacteria	100%	Proteobacteria	100%	Alphaproteobacteria	100%	Rhizobiales	99%	Methylocystaceae	74%	Methylocystis	42%
2750	C3G	R2A	Bacteria	100%	Proteobacteria	100%	Alphaproteobacteria	100%	Rhodospirillales	100%	Rhodospirillaceae	88%	Dongia	69%
2758	C3G	R2A	Bacteria	100%	Proteobacteria	100%	Alphaproteobacteria	100%	Rhizobiales	100%	Xanthobacteraceae	100%	Pseudolabrys	100%
2761	C3G	RT	Bacteria	100%	Proteobacteria	100%	Alphaproteobacteria	100%	Rhizobiales	100%	Xanthobacteraceae	100%	Pseudolabrys	100%
2762	C3G	RT	Bacteria	100%	Proteobacteria	100%	Alphaproteobacteria	100%	Sphingomonadales	100%	Sphingomonadaceae	100%	Sphingomonas	100%
2763	C3G	RT	Bacteria	100%	Actinobacteria	100%	Actinobacteria	100%	Actinobacteridae	100%	Actinomycetales	100%	Micromonosporineae	100%
2767	C3G	RT	Bacteria	100%	Firmicutes	100%	Bacilli	100%	Bacillales	100%	Bacillaceae 1	100%	Bacillus	100%
2771	C3G	TSA	Bacteria	100%	Firmicutes	100%	Bacilli	100%	Bacillales	100%	Paenibacillaceae 1	100%	Paenibacillus	100%
2772	C3G	TSA	Bacteria	100%	Firmicutes	100%	Bacilli	100%	Bacillales	100%	Bacillaceae 1	100%	Bacillus	100%
3395	C3G	MM	Bacteria	100%	Proteobacteria	100%	Betaproteobacteria	100%	Burkholderiales	100%	Alcaligenaceae	100%	Alcaligenes	100%
1042	C4U	MM	Bacteria	100%	Proteobacteria	100%	Alphaproteobacteria	100%	Sphingomonadales	100%	Sphingomonadaceae	100%	Sphingomonas	100%
1044	C4U	MM	Bacteria	100%	Proteobacteria	100%	Alphaproteobacteria	100%	Sphingomonadales	100%	Sphingomonadaceae	100%	Sphingomonas	100%
1045	C4U	MM	Bacteria	100%	Proteobacteria	100%	Alphaproteobacteria	100%	Rhizobiales	100%	Phyllobacteriaceae	100%	Mesorhizobium	100%
1046	C4U	MM	Bacteria	100%	Proteobacteria	100%	Betaproteobacteria	100%	Burkholderiales	100%	Comamonadaceae	100%	Variovorax	100%
1047	C4U	MM	Bacteria	100%	Proteobacteria	100%	Alphaproteobacteria	100%	Rhizobiales	93%	Beijerinckiaceae	13%	Methylovirgula	7%
1048	C4U	MM	Bacteria	100%	Proteobacteria	100%	Alphaproteobacteria	100%	Sphingomonadales	100%	Sphingomonadaceae	100%	Sphingomonas	100%
1050	C4U	MM	Bacteria	100%	Proteobacteria	100%	Alphaproteobacteria	100%	Sphingomonadales	100%	Sphingomonadaceae	100%	Sphingomonas	100%
1070	C3G	R2A	Bacteria	100%	Proteobacteria	100%	Alphaproteobacteria	100%	Rhizobiales	100%	Phyllobacteriaceae	97%	Mesorhizobium	63%
1078	C3G	R2A	Bacteria	100%	Proteobacteria	100%	Alphaproteobacteria	100%	Rhizobiales	100%	Bradyrhizobiaceae	100%	Afipia	88%
1079	C3G	R2A	Bacteria	100%	Proteobacteria	100%	Alphaproteobacteria	100%	Sphingomonadales	100%	Sphingomonadaceae	100%	Sphingomonas	97%
1080	C3G	R2A	Bacteria	100%	Proteobacteria	100%	Alphaproteobacteria	100%	Sphingomonadales	100%	Sphingomonadaceae	100%	Sphingomonas	99%
1081	C3G	R2A	Bacteria	100%	Proteobacteria	100%	Alphaproteobacteria	100%	Rhizobiales	100%	Bradyrhizobiaceae	99%	Afipia	85%
1082	C3G	R2A	Bacteria	100%	Proteobacteria	100%	Alphaproteobacteria	100%	Sphingomonadales	100%	Sphingomonadaceae	100%	Sphingomonas	100%
1084	C3G	R2A	Bacteria	100%	Proteobacteria	100%	Alphaproteobacteria	100%	Rhizobiales	100%	Phyllobacteriaceae	100%	Mesorhizobium	100%
1085	C3G	R2A	Bacteria	100%	Actinobacteria	100%	Actinobacteria	100%	Actinobacteridae	100%	Actinomycetales	100%	Corynebacterineae	100%
1092	B3A	MM	Bacteria	100%	Firmicutes	100%	Bacilli	100%	Bacillales	100%	Bacillales	100%	Exiguobacterium	100%
1093	B3A	MM	Bacteria	100%	Proteobacteria	100%	Alphaproteobacteria	100%	Sphingomonadales	100%	Sphingomonadaceae	100%	Sphingomonas	100%
1094	B3A	MM	Bacteria	100%	Proteobacteria	100%	Alphaproteobacteria	100%	Rhizobiales	100%	Phyllobacteriaceae	100%	Mesorhizobium	100%
1095	B3A	MM	Bacteria	100%	Proteobacteria	100%	Betaproteobacteria	100%	Burkholderiales	100%	Comamonadaceae	100%	Variovorax	100%
1097	B3A	MM	Bacteria	100%	Proteobacteria	100%	Betaproteobacteria	100%	Burkholderiales	100%	Comamonadaceae	100%	Variovorax	100%
1098	B3A	MM	Bacteria	100%	Proteobacteria	100%	Gammaproteobacteria	100%	Xanthomonadales	100%	Sinobacteraceae	100%	Povalibacter	83%
1100	B3A	MM	Bacteria	100%	Proteobacteria	100%	Alphaproteobacteria	100%	Rhizobiales	100%	Phyllobacteriaceae	100%	Aminobacter	100%
1101	B3A	MM	Bacteria	100%	Proteobacteria	100%	Gammaproteobacteria	100%	Pseudomonadales	100%	Pseudomonadaceae	100%	Pseudomonas	100%
1103	B3A	MM	Bacteria	100%	Proteobacteria	100%	Alphaproteobacteria	100%	Sphingomonadales	99%	Sphingomonadaceae	97%	Rhizorhabdus	43%
1104	B3A	R2A	Bacteria	100%	Proteobacteria	100%	Betaproteobacteria	100%	Burkholderiales	100%	Comamonadaceae	100%	Variovorax	100%
1110	B3A	MM	Bacteria	100%	Proteobacteria	100%	Alphaproteobacteria	100%	Sphingomonadales	100%	Sphingomonadaceae	100%	Sphingomonas	99%
1115	B3A	MM	Bacteria	100%	Proteobacteria	100%	Alphaproteobacteria	100%	Rhizobiales	100%	Phyllobacteriaceae	100%	Mesorhizobium	100%
1118	B3A	MM	Bacteria	100%	Proteobacteria	100%	Gammaproteobacteria	100%	Xanthomonadales	100%	Sinobacteraceae	100%	Povalibacter	80%
1121	B3A	MM	Bacteria	100%	Proteobacteria	100%	Alphaproteobacteria	100%	Sphingomonadales	100%	Sphingomonadaceae	100%	Sphingomonas	100%
1122	B3A	MM	Bacteria	100%	Proteobacteria	100%	Gammaproteobacteria	100%	Xanthomonadales	100%	Sinobacteraceae	100%	Povalibacter	85%
1125	B3A	MM	Bacteria	100%	Proteobacteria	100%	Betaproteobacteria	92%	Burkholderiales	92%	Burkholderiales	92%	Piscinibacter	90%
1129	B3A	MM	Bacteria	100%	Proteobacteria	100%	Alphaproteobacteria	100%	Sphingomonadales	100%	Sphingomonadaceae	100%	Sphingomonas	99%
1130	B3A	MM	Bacteria	100%	Proteobacteria	100%	Betaproteobacteria	100%	Burkholderiales	100%	Comamonadaceae	100%	Variovorax	99%
1131	B3A	MM	Bacteria	100%	Actinobacteria	100%	Actinobacteria	100%	Actinobacteridae	100%	Actinomycetales	100%	Corynebacterineae	100%
1132	B3A	MM	Bacteria	100%	Actinobacteria	100%	Actinobacteria	100%	Actinobacteridae	100%	Actinomycetales	100%	Micrococcineae	100%
1136	B3A	MM	Bacteria	100%	Proteobacteria	100%	Alphaproteobacteria	100%	Rhizobiales	100%	Phyllobacteriaceae	94%	Mesorhizobium	78%
1149	B3A	MM	Bacteria	100%	Proteobacteria	100%	Alphaproteobacteria	100%	Sphingomonadales	100%	Sphingomonadaceae	100%	Sphingomonas	100%
1152	B3A	MM	Bacteria	100%	Proteobacteria	100%	Alphaproteobacteria	100%	Sphingomonadales	100%	Sphingomonadaceae	100%	Sphingomonas	99%
1155	B3A	MM	Bacteria	100%	Proteobacteria	100%	Gammaproteobacteria	100%	Xanthomonadales	100%	Xanthomonadaceae	100%	Arenimonas	100%
1156	B3A	MM	Bacteria	100%	Proteobacteria	100%	Alphaproteobacteria	100%	Rhizobiales	100%	Bradyrhizobiaceae	100%	Afipia	43%
1157	B3A	MM	Bacteria	100%	Proteobacteria	100%	Alphaproteobacteria	100%	Sphingomonadales	100%	Sphingomonadaceae	100%	Sphingomonas	100%
1165	B3A	MM	Bacteria	100%	Proteobacteria	100%	Alphaproteobacteria	100%	Rhizobiales	100%	Phyllobacteriaceae	100%	Mesorhizobium	98%
1168	B3A	MM	Bacteria	100%	Proteobacteria	100%	Alphaproteobacteria	100%	Rhizobiales	100%	Hyphomicrobiaceae	100%	Hyphomicrobium	100%
1175	D2U	R2A	Bacteria	100%	Proteobacteria	100%	Alphaproteobacteria	100%	Sphingomonadales	100%	Sphingomonadaceae	100%	Sphingomonas	100%
1176	D2U	R2A	Bacteria	100%	Proteobacteria	100%	Alphaproteobacteria	100%	Sphingomonadales	100%	Sphingomonadaceae	100%	Sphingomonas	57%
1178	D2U	R2A	Bacteria	100%	Firmicutes	100%	Bacilli	100%	Bacillales	100%	Staphylococcaceae	100%	Staphylococcus	100%
1180	D2U	R2A	Bacteria	100%	Actinobacteria	100%	Actinobacteria	100%	Actinobacteridae	100%	Actinomycetales	100%	Micrococcineae	100%
1183	D1U	TP	Bacteria	100%	Actinobacteria	100%	Actinobacteria	100%	Actinobacteridae	100%	Actinomycetales	100%	Micrococcineae	100%
1186	D1U	TP	Bacteria	100%	Proteobacteria	100%	Betaproteobacteria	100%	Burkholderiales	100%	Alcaligenaceae	100%	Achromobacter	100%
1196	D1U	TP	Bacteria	100%	Proteobacteria	100%	Betaproteobacteria	100%	Burkholderiales	100%	Alcaligenaceae	100%	Achromobacter	100%
1201	D1U	TP	Bacteria	100%	Proteobacteria	100%	Betaproteobacteria	100%	Burkholderiales	100%	Alcaligenaceae	100%	Achromobacter	100%
1277	C1M	TSA	Bacteria	100%	Actinobacteria	100%	Actinobacteria	100%	Actinobacteridae	100%	Actinomycetales	100%	Micrococcineae	100%
1278	C1M	TSA	Bacteria	100%	Proteobacteria	100%	Betaproteobacteria	100%	Burkholderiales	100%	Comamonadaceae	100%	Variovorax	100%
1291	C1M	TSA	Bacteria	100%	Proteobacteria	100%	Alphaproteobacteria	100%	Rhizobiales	100%	Hyphomicrobiaceae	100%	Hyphomicrobium	100%
1296	C1M	TSA	Bacteria	100%	Bacteroidetes	100%	Sphingobacteriia	100%	Sphingobacteriales	100%	Chitinophagaceae	100%	Chitinophaga	100%
1305	C1M	TSA	Bacteria	100%	Proteobacteria	100%	Alphaproteobacteria	100%	Rhizobiales	100%	Rhizobiaceae	100%	Rhizobium	100%
1314	C1M	TSA	Bacteria	100%	Firmicutes	100%	Bacilli	100%	Bacillales	100%	Paenibacillaceae 1	100%	Brevibacillus	100%
1318	C1M	TSA	Bacteria	100%	Proteobacteria	100%	Alphaproteobacteria	100%	Rhizobiales	100%	Bradyrhizobiaceae	100%	Bradyrhizobium	100%
1330	C1M	TSA	Bacteria	100%	Proteobacteria	100%	Alphaproteobacteria	100%	Sphingomonadales	100%	Sphingomonadaceae	100%	Sphingomonas	100%
1336	C1M	TSA	Bacteria	100%	Proteobacteria	100%	Alphaproteobacteria	100%	Sphingomonadales	100%	Sphingomonadaceae	100%	Sphingomonas	100%
1343	C1M	TSA	Bacteria	100%	Bacteroidetes	100%	Sphingobacteriia	100%	Sphingobacteriales	100%	Chitinophagaceae	100%	Chitinophaga	100%
1344	C1M	TSA	Bacteria	100%	Bacteroidetes	100%	Sphingobacteriia	100%	Sphingobacteriales	100%	Chitinophagaceae	100%	Chitinophaga	100%
1363	B1L	R2A	Bacteria	100%	Proteobacteria	100%	Gammaproteobacteria	100%	Xanthomonadales	100%	Xanthomonadaceae	100%	Lysobacter	77%
1365	B1L	MM	Bacteria	100%	Proteobacteria	100%	Alphaproteobacteria	100%	Rhizobiales	100%	Methylobacteriaceae	100%	Microvirga	95%
1368	B1L	MM	Bacteria	100%	Actinobacteria	100%	Actinobacteria	100%	Actinobacteridae	100%	Actinomycetales	100%	Propionibacterineae	100%
1376	B1L	MM	Bacteria	100%	Proteobacteria	100%	Gammaproteobacteria	100%	Pseudomonadales	100%	Pseudomonadaceae	100%	Pseudomonas	99%
1387	A6O	R2A	Bacteria	100%	Proteobacteria	100%	Alphaproteobacteria	100%	Rhodospirillales	100%	Rhodospirillaceae	100%	Dongia	100%
1391	A6O	R2A	Bacteria	100%	Proteobacteria	100%	Alphaproteobacteria	100%	Sphingomonadales	100%	Sphingomonadaceae	100%	Sphingobium	100%
1395	A6O	R2A	Bacteria	100%	Proteobacteria	100%	Alphaproteobacteria	100%	Rhizobiales	100%	Phyllobacteriaceae	87%	Chelativorans	32%
1396	A6O	R2A	Bacteria	100%	Proteobacteria	100%	Alphaproteobacteria	100%	Rhizobiales	100%	Phyllobacteriaceae	100%	Mesorhizobium	100%
1398	A6O	R2A	Bacteria	100%	Proteobacteria	100%	Alphaproteobacteria	100%	Rhizobiales	100%	Phyllobacteriaceae	100%	Mesorhizobium	100%
1402	A6O	R2A	Bacteria	100%	Proteobacteria	100%	Gammaproteobacteria	100%	Xanthomonadales	100%	Xanthomonadaceae	100%	Stenotrophomonas	100%
1403	A6O	R2A	Bacteria	100%	Proteobacteria	100%	Alphaproteobacteria	100%	Rhizobiales	100%	Phyllobacteriaceae	100%	Mesorhizobium	100%
1404	A6O	R2A	Bacteria	100%	Proteobacteria	100%	Betaproteobacteria	100%	Burkholderiales	100%	Comamonadaceae	100%	Hydrogenophaga	100%
1406	A6O	R2A	Bacteria	100%	Proteobacteria	100%	Gammaproteobacteria	100%	Pseudomonadales	100%	Pseudomonadaceae	100%	Pseudomonas	96%
1412	A6O	MM	Bacteria	100%	Proteobacteria	100%	Gammaproteobacteria	100%	Xanthomonadales	100%	Xanthomonadaceae	100%	Lysobacter	50%
1418	A6O	MM	Bacteria	100%	Proteobacteria	100%	Gammaproteobacteria	100%	Xanthomonadales	100%	Xanthomonadaceae	100%	Lysobacter	50%
1419	A6O	MM	Bacteria	100%	Proteobacteria	100%	Gammaproteobacteria	100%	Pseudomonadales	100%	Pseudomonadaceae	100%	Pseudomonas	100%
1420	A6O	MM	Bacteria	100%	Actinobacteria	100%	Actinobacteria	100%	Actinobacteridae	100%	Actinomycetales	100%	Streptomycineae	100%
1423	A6O	MM	Bacteria	100%	Proteobacteria	100%	Alphaproteobacteria	100%	Sphingomonadales	100%	Sphingomonadaceae	100%	Novosphingobium	100%
1424	A6O	MM	Bacteria	100%	Firmicutes	100%	Bacilli	100%	Bacillales	100%	Bacillaceae 1	100%	Bacillus	100%
1436	A6O	MM	Bacteria	100%	Proteobacteria	100%	Alphaproteobacteria	100%	Rhizobiales	100%	Bradyrhizobiaceae	100%	Bradyrhizobium	100%
1437	A6O	MM	Bacteria	100%	Proteobacteria	100%	Gammaproteobacteria	100%	Xanthomonadales	100%	Xanthomonadaceae	100%	Pseudoxanthomonas	100%
1438	A6O	MM	Bacteria	100%	Proteobacteria	100%	Gammaproteobacteria	100%	Pseudomonadales	100%	Pseudomonadaceae	100%	Pseudomonas	99%
1439	A6O	MM	Bacteria	100%	Proteobacteria	100%	Alphaproteobacteria	100%	Rhizobiales	100%	Phyllobacteriaceae	100%	Mesorhizobium	100%
1441	A6O	MM	Bacteria	100%	Proteobacteria	100%	Alphaproteobacteria	100%	Rhizobiales	100%	Bradyrhizobiaceae	100%	Bradyrhizobium	100%
1443	A6O	MM	Bacteria	100%	Proteobacteria	100%	Gammaproteobacteria	100%	Pseudomonadales	100%	Pseudomonadaceae	100%	Pseudomonas	99%
1445	A6O	MM	Bacteria	100%	Proteobacteria	100%	Alphaproteobacteria	100%	Sphingomonadales	100%	Sphingomonadaceae	100%	Sphingobium	100%
1452	A6O	MM	Bacteria	100%	Proteobacteria	100%	Alphaproteobacteria	100%	Rhodospirillales	100%	Rhodospirillaceae	100%	Pelagibius	100%
1455	A6O	MM	Bacteria	100%	Proteobacteria	100%	Alphaproteobacteria	100%	Rhizobiales	100%	Phyllobacteriaceae	100%	Mesorhizobium	100%
1458	A6O	MM	Bacteria	100%	Firmicutes	100%	Bacilli	100%	Bacillales	100%	Bacillaceae 2	100%	Oceanobacillus	100%
1461	A6O	MM	Bacteria	100%	Proteobacteria	100%	Alphaproteobacteria	100%	Rhizobiales	100%	Phyllobacteriaceae	100%	Mesorhizobium	93%
1462	A6O	MM	Bacteria	100%	Firmicutes	100%	Bacilli	100%	Bacillales	100%	Bacillaceae 1	100%	Bacillus	100%
1464	A6O	MM	Bacteria	100%	Proteobacteria	100%	Alphaproteobacteria	100%	Rhizobiales	100%	Bradyrhizobiaceae	100%	Bradyrhizobium	100%
1467	B2C	MM	Bacteria	100%	Proteobacteria	100%	Alphaproteobacteria	100%	Rhizobiales	100%	Phyllobacteriaceae	100%	Mesorhizobium	100%
1469	B2C	MM	Bacteria	100%	Proteobacteria	100%	Alphaproteobacteria	100%	Sphingomonadales	100%	Sphingomonadaceae	100%	Sphingomonas	100%
1474	B2C	MM	Bacteria	100%	Proteobacteria	100%	Betaproteobacteria	86%	Burkholderiales	86%	Burkholderiales	86%	Methylibium	72%
1477	B2C	MM	Bacteria	100%	Proteobacteria	100%	Alphaproteobacteria	100%	Rhizobiales	100%	Methylobacteriaceae	100%	Microvirga	100%
1479	B2C	MM	Bacteria	100%	Proteobacteria	100%	Alphaproteobacteria	100%	Rhizobiales	100%	Phyllobacteriaceae	100%	Mesorhizobium	100%
1480	B2C	MM	Bacteria	100%	Actinobacteria	100%	Actinobacteria	100%	Actinobacteridae	100%	Actinomycetales	100%	Micrococcineae	100%
1481	B2C	MM	Bacteria	100%	Actinobacteria	100%	Actinobacteria	100%	Actinobacteridae	100%	Actinomycetales	100%	Micromonosporineae	100%
1488	B2C	MM	Bacteria	100%	Proteobacteria	100%	Alphaproteobacteria	100%	Rhizobiales	100%	Phyllobacteriaceae	100%	Mesorhizobium	100%
1489	B2C	MM	Bacteria	100%	Proteobacteria	100%	Alphaproteobacteria	100%	Rhizobiales	100%	Phyllobacteriaceae	100%	Aminobacter	100%
1493	B2C	MM	Bacteria	100%	Proteobacteria	100%	Alphaproteobacteria	100%	Sphingomonadales	100%	Sphingomonadaceae	100%	Sphingomonas	100%
1495	B2C	MM	Bacteria	100%	Proteobacteria	100%	Alphaproteobacteria	100%	Rhizobiales	100%	Bradyrhizobiaceae	100%	Bradyrhizobium	100%
1496	B2C	MM	Bacteria	100%	Proteobacteria	100%	Betaproteobacteria	88%	Burkholderiales	88%	Burkholderiales	88%	Methylibium	70%
1502	B2C	MM	Bacteria	100%	Proteobacteria	100%	Alphaproteobacteria	100%	Sphingomonadales	100%	Sphingomonadaceae	100%	Sphingomonas	100%
1505	B2C	MM	Bacteria	100%	Actinobacteria	100%	Actinobacteria	100%	Actinobacteridae	100%	Actinomycetales	100%	Micrococcineae	100%
1506	B2C	MM	Bacteria	100%	Proteobacteria	100%	Alphaproteobacteria	100%	Sphingomonadales	100%	Sphingomonadaceae	100%	Sphingomonas	99%
1507	B2C	MM	Bacteria	100%	Proteobacteria	100%	Betaproteobacteria	95%	Burkholderiales	95%	Burkholderiales	95%	Methylibium	65%
1509	B2C	MM	Bacteria	100%	Actinobacteria	100%	Actinobacteria	100%	Actinobacteridae	100%	Actinomycetales	100%	Micrococcineae	100%
1510	B2C	MM	Bacteria	100%	Proteobacteria	100%	Alphaproteobacteria	100%	Sphingomonadales	100%	Sphingomonadaceae	100%	Sphingomonas	100%
1511	B2C	MM	Bacteria	100%	Actinobacteria	100%	Actinobacteria	100%	Actinobacteridae	100%	Actinomycetales	100%	Corynebacterineae	100%
1512	B2C	MM	Bacteria	100%	Proteobacteria	100%	Alphaproteobacteria	100%	Rhizobiales	100%	Phyllobacteriaceae	100%	Mesorhizobium	100%
1513	B2C	MM	Bacteria	100%	Proteobacteria	100%	Alphaproteobacteria	100%	Sphingomonadales	100%	Sphingomonadaceae	100%	Sphingomonas	100%
1515	B2C	MM	Bacteria	100%	Proteobacteria	100%	Betaproteobacteria	100%	Burkholderiales	100%	Burkholderiales	95%	Aquabacterium	60%
1517	B2C	MM	Bacteria	100%	Proteobacteria	100%	Alphaproteobacteria	100%	Rhizobiales	100%	Hyphomicrobiaceae	99%	Devosia	99%
1519	B2C	MM	Bacteria	100%	Proteobacteria	100%	Betaproteobacteria	96%	Burkholderiales	96%	Burkholderiales	94%	Piscinibacter	87%
1526	B2C	MM	Bacteria	100%	Proteobacteria	100%	Gammaproteobacteria	100%	Xanthomonadales	100%	Xanthomonadaceae	100%	Pseudoxanthomonas	100%
1529	B2C	MM	Bacteria	100%	Proteobacteria	100%	Betaproteobacteria	100%	Burkholderiales	100%	Alcaligenaceae	42%	Azohydromonas	42%
1530	B2C	MM	Bacteria	100%	Proteobacteria	100%	Betaproteobacteria	88%	Burkholderiales	88%	Burkholderiales	88%	Methylibium	43%
1534	B2C	MM	Bacteria	100%	Proteobacteria	100%	Gammaproteobacteria	100%	Xanthomonadales	100%	Sinobacteraceae	100%	Povalibacter	77%
1535	B2C	MM	Bacteria	100%	Proteobacteria	100%	Alphaproteobacteria	100%	Rhizobiales	100%	Phyllobacteriaceae	100%	Mesorhizobium	100%
1537	B2C	MM	Bacteria	100%	Proteobacteria	100%	Betaproteobacteria	97%	Burkholderiales	97%	Burkholderiales	97%	Piscinibacter	83%
1541	B2C	MM	Bacteria	100%	Proteobacteria	100%	Alphaproteobacteria	100%	Sphingomonadales	100%	Sphingomonadaceae	100%	Sphingomonas	100%
99	C4U	MM	Bacteria	100%	Actinobacteria	100%	Actinobacteria	100%	Actinobacteridae	100%	Actinomycetales	100%	Streptomycineae	100%
100	A1C	R2A	Bacteria	100%	Proteobacteria	100%	Betaproteobacteria	100%	Burkholderiales	100%	Comamonadaceae	100%	Variovorax	100%
250	C1M	TSA	Bacteria	100%	Actinobacteria	100%	Actinobacteria	100%	Actinobacteridae	100%	Actinomycetales	100%	Corynebacterineae	100%
254	C1M	TSA	Bacteria	100%	Proteobacteria	100%	Gammaproteobacteria	100%	Xanthomonadales	100%	Xanthomonadaceae	100%	Stenotrophomonas	100%
255	C1M	TSA	Bacteria	100%	Actinobacteria	100%	Actinobacteria	100%	Actinobacteridae	100%	Actinomycetales	100%	Micromonosporineae	100%
268	C1M	TSA	Bacteria	100%	Actinobacteria	100%	Actinobacteria	100%	Actinobacteridae	100%	Actinomycetales	100%	Corynebacterineae	100%
279	D2U	R2A	Bacteria	100%	Proteobacteria	100%	Alphaproteobacteria	100%	Rhizobiales	100%	Rhizobiaceae	100%	Ensifer	100%
280	D2U	R2A	Bacteria	100%	Proteobacteria	100%	Alphaproteobacteria	100%	Rhizobiales	100%	Phyllobacteriaceae	100%	Mesorhizobium	100%
281	D2U	R2A	Bacteria	100%	Proteobacteria	100%	Alphaproteobacteria	100%	Rhizobiales	100%	Phyllobacteriaceae	100%	Mesorhizobium	87%
285	D2U	TSA	Bacteria	100%	Actinobacteria	100%	Actinobacteria	100%	Actinobacteridae	100%	Actinomycetales	100%	Micrococcineae	100%
348	C1M	MM	Bacteria	100%	Actinobacteria	100%	Actinobacteria	100%	Actinobacteridae	100%	Actinomycetales	100%	Propionibacterineae	100%
351	C1M	MM	Bacteria	100%	Actinobacteria	100%	Actinobacteria	100%	Actinobacteridae	100%	Actinomycetales	100%	Propionibacterineae	100%
355	C1M	MM	Bacteria	100%	Proteobacteria	100%	Alphaproteobacteria	100%	Caulobacterales	100%	Caulobacteraceae	100%	Phenylobacterium	100%
363	C1M	MM	Bacteria	100%	Proteobacteria	100%	Alphaproteobacteria	100%	Rhizobiales	100%	Phyllobacteriaceae	50%	Mesorhizobium	40%
365	C1M	MM	Bacteria	100%	Proteobacteria	100%	Alphaproteobacteria	100%	Rhizobiales	100%	Phyllobacteriaceae	100%	Mesorhizobium	79%
376	D1U	MM	Bacteria	100%	Proteobacteria	100%	Alphaproteobacteria	100%	Rhizobiales	100%	Phyllobacteriaceae	100%	Mesorhizobium	79%
381	D1U	MM	Bacteria	100%	Actinobacteria	100%	Actinobacteria	100%	Actinobacteridae	100%	Actinomycetales	100%	Streptomycineae	100%
382	D1U	MM	Bacteria	100%	Actinobacteria	100%	Actinobacteria	100%	Actinobacteridae	100%	Actinomycetales	100%	Streptomycineae	100%
398	B1L	MM	Bacteria	100%	Actinobacteria	100%	Actinobacteria	100%	Actinobacteridae	100%	Actinomycetales	100%	Micromonosporineae	100%
399	B1L	MM	Bacteria	100%	Actinobacteria	100%	Actinobacteria	100%	Actinobacteridae	100%	Actinomycetales	100%	Corynebacterineae	100%
403	B1L	MM	Bacteria	100%	Actinobacteria	100%	Actinobacteria	100%	Actinobacteridae	100%	Actinomycetales	100%	Corynebacterineae	100%
404	B1L	MM	Bacteria	100%	Actinobacteria	100%	Actinobacteria	100%	Actinobacteridae	100%	Actinomycetales	100%	Corynebacterineae	100%
406	B1L	MM	Bacteria	100%	Actinobacteria	100%	Actinobacteria	100%	Actinobacteridae	100%	Actinomycetales	100%	Micrococcineae	100%
411	A1C	MM	Bacteria	100%	Actinobacteria	100%	Actinobacteria	100%	Actinobacteridae	100%	Actinomycetales	100%	Streptomycineae	100%
412	A1C	MM	Bacteria	100%	Actinobacteria	100%	Actinobacteria	100%	Actinobacteridae	100%	Actinomycetales	100%	Micrococcineae	100%
416	A1C	MM	Bacteria	100%	Actinobacteria	100%	Actinobacteria	100%	Actinobacteridae	100%	Actinomycetales	100%	Micrococcineae	100%
422	B1L	MM	Bacteria	100%	Actinobacteria	100%	Actinobacteria	100%	Actinobacteridae	100%	Actinomycetales	100%	Micrococcineae	100%
425	B1L	MM	Bacteria	100%	Actinobacteria	100%	Actinobacteria	100%	Actinobacteridae	100%	Actinomycetales	100%	Streptomycineae	100%
428	B1L	MM	Bacteria	100%	Actinobacteria	100%	Actinobacteria	100%	Actinobacteridae	100%	Actinomycetales	100%	Corynebacterineae	100%
450	C1M	TSA	Bacteria	100%	Proteobacteria	100%	Betaproteobacteria	100%	Burkholderiales	100%	Comamonadaceae	100%	Ramlibacter	95%
452	C1M	TSA	Bacteria	100%	Proteobacteria	100%	Alphaproteobacteria	100%	Caulobacterales	100%	Caulobacteraceae	100%	Phenylobacterium	100%
457	C1M	TSA	Bacteria	100%	Actinobacteria	100%	Actinobacteria	100%	Actinobacteridae	100%	Actinomycetales	100%	Micrococcineae	100%
458	C1M	TSA	Bacteria	100%	Proteobacteria	100%	Alphaproteobacteria	100%	Sphingomonadales	100%	Sphingomonadaceae	100%	Sphingomonas	99%
459	C1M	TSA	Bacteria	100%	Proteobacteria	100%	Alphaproteobacteria	100%	Rhizobiales	100%	Hyphomicrobiaceae	100%	Hyphomicrobium	100%
469	C1M	TSA	Bacteria	100%	Bacteroidetes	100%	Sphingobacteriia	100%	Sphingobacteriales	100%	Chitinophagaceae	100%	Chitinophaga	100%
493	C1M	TSA	Bacteria	100%	Proteobacteria	100%	Alphaproteobacteria	100%	Sphingomonadales	100%	Erythrobacteraceae	100%	Altererythrobacter	64%
501	D2U	R2A	Bacteria	100%	Proteobacteria	100%	Alphaproteobacteria	100%	Rhizobiales	100%	Phyllobacteriaceae	99%	Chelativorans	86%
502	D2U	R2A	Bacteria	100%	Proteobacteria	100%	Alphaproteobacteria	100%	Sphingomonadales	100%	Sphingomonadaceae	100%	Sphingomonas	100%
508	D2U	TSA	Bacteria	100%	Actinobacteria	100%	Actinobacteria	100%	Actinobacteridae	100%	Actinomycetales	100%	Propionibacterineae	100%
509	D2U	TSA	Bacteria	100%	Proteobacteria	100%	Alphaproteobacteria	100%	Rhizobiales	100%	Phyllobacteriaceae	100%	Nitratireductor	53%
543	D1U	R2A	Bacteria	100%	Proteobacteria	100%	Alphaproteobacteria	100%	Rhizobiales	100%	Phyllobacteriaceae	100%	Mesorhizobium	100%
556	D1U	R2A	Bacteria	100%	Actinobacteria	100%	Actinobacteria	100%	Actinobacteridae	100%	Actinomycetales	100%	Propionibacterineae	100%
558	D1U	R2A	Bacteria	100%	Proteobacteria	100%	Alphaproteobacteria	100%	Rhodospirillales	100%	Reyranella	100%
568	A1C	R2A	Bacteria	100%	Actinobacteria	100%	Actinobacteria	100%	Actinobacteridae	100%	Actinomycetales	100%	Propionibacterineae	100%
569	A1C	R2A	Bacteria	100%	Proteobacteria	100%	Alphaproteobacteria	100%	Rhizobiales	100%	Phyllobacteriaceae	100%	Mesorhizobium	100%
570	A1C	R2A	Bacteria	100%	Proteobacteria	100%	Alphaproteobacteria	100%	Rhizobiales	100%	Phyllobacteriaceae	100%	Mesorhizobium	100%
586	C1M	TP	Bacteria	100%	Proteobacteria	100%	Alphaproteobacteria	100%	Sphingomonadales	100%	Sphingomonadaceae	100%	Sphingomonas	100%
590	C1M	TP	Bacteria	100%	Proteobacteria	100%	Alphaproteobacteria	100%	Sphingomonadales	100%	Sphingomonadaceae	100%	Sphingomonas	99%
591	C1M	TP	Bacteria	100%	Proteobacteria	100%	Alphaproteobacteria	100%	Sphingomonadales	100%	Sphingomonadaceae	100%	Sphingomonas	100%
592	C1M	TP	Bacteria	100%	Proteobacteria	100%	Alphaproteobacteria	100%	Sphingomonadales	100%	Sphingomonadaceae	100%	Novosphingobium	100%
593	C1M	TP	Bacteria	100%	Proteobacteria	100%	Alphaproteobacteria	100%	Rhizobiales	100%	Hyphomicrobiaceae	100%	Hyphomicrobium	100%
595	C1M	TP	Bacteria	100%	Proteobacteria	100%	Alphaproteobacteria	100%	Sphingomonadales	100%	Sphingomonadaceae	100%	Sphingomonas	100%
596	C1M	TP	Bacteria	100%	Proteobacteria	100%	Alphaproteobacteria	100%	Sphingomonadales	100%	Sphingomonadaceae	100%	Sphingomonas	100%
599	C1M	TP	Bacteria	100%	Proteobacteria	100%	Alphaproteobacteria	100%	Rhizobiales	100%	Hyphomicrobiaceae	100%	Hyphomicrobium	100%
600	C1M	TP	Bacteria	100%	Proteobacteria	100%	Alphaproteobacteria	100%	Sphingomonadales	100%	Sphingomonadaceae	100%	Sphingomonas	100%
601	C1M	TP	Bacteria	100%	Proteobacteria	100%	Alphaproteobacteria	100%	Rhizobiales	100%	Hyphomicrobiaceae	100%	Hyphomicrobium	99%
635	D1U	R2A	Bacteria	100%	Actinobacteria	100%	Actinobacteria	100%	Actinobacteridae	100%	Actinomycetales	100%	Propionibacterineae	100%
651	D1U	R2A	Bacteria	100%	Actinobacteria	100%	Actinobacteria	100%	Actinobacteridae	100%	Actinomycetales	100%	Propionibacterineae	100%
664	D1U	R2A	Bacteria	100%	Actinobacteria	100%	Actinobacteria	100%	Actinobacteridae	100%	Actinomycetales	100%	Corynebacterineae	100%
681	A1C	R2A	Bacteria	100%	Actinobacteria	100%	Actinobacteria	100%	Rubrobacteridae	100%	Solirubrobacterales	100%	Solirubrobacteraceae	100%
685	A1C	R2A	Bacteria	100%	Proteobacteria	100%	Betaproteobacteria	100%	Burkholderiales	100%	Comamonadaceae	100%	Variovorax	100%
686	A1C	R2A	Bacteria	100%	Proteobacteria	100%	Betaproteobacteria	100%	Burkholderiales	100%	Comamonadaceae	100%	Variovorax	100%
699	C1M	TSA	Bacteria	100%	Actinobacteria	100%	Actinobacteria	100%	Actinobacteridae	100%	Actinomycetales	100%	Propionibacterineae	100%
706	C1M	TSA	Bacteria	100%	Proteobacteria	100%	Alphaproteobacteria	100%	Sphingomonadales	100%	Erythrobacteraceae	100%	Altererythrobacter	63%
709	C1M	TSA	Bacteria	100%	Proteobacteria	100%	Alphaproteobacteria	100%	Sphingomonadales	100%	Sphingomonadaceae	100%	Sphingomonas	100%
715	C1M	TSA	Bacteria	100%	Proteobacteria	100%	Alphaproteobacteria	100%	Sphingomonadales	100%	Sphingomonadaceae	100%	Sphingomonas	100%
721	C1M	TSA	Bacteria	100%	Proteobacteria	100%	Gammaproteobacteria	100%	Xanthomonadales	100%	Xanthomonadaceae	100%	Stenotrophomonas	100%
726	C1M	TSA	Bacteria	100%	Proteobacteria	100%	Gammaproteobacteria	100%	Xanthomonadales	100%	Xanthomonadaceae	100%	Stenotrophomonas	100%
736	C1M	TSA	Bacteria	100%	Proteobacteria	100%	Gammaproteobacteria	100%	Xanthomonadales	100%	Xanthomonadaceae	100%	Stenotrophomonas	100%
737	C1M	TSA	Bacteria	100%	Proteobacteria	100%	Gammaproteobacteria	100%	Xanthomonadales	100%	Xanthomonadaceae	100%	Stenotrophomonas	100%
738	C1M	TSA	Bacteria	100%	Proteobacteria	100%	Gammaproteobacteria	100%	Xanthomonadales	100%	Xanthomonadaceae	100%	Stenotrophomonas	100%
748	C1M	TSA	Bacteria	100%	Proteobacteria	100%	Betaproteobacteria	100%	Burkholderiales	100%	Alcaligenaceae	100%	Achromobacter	100%
749	C1M	TSA	Bacteria	100%	Proteobacteria	100%	Betaproteobacteria	100%	Burkholderiales	100%	Alcaligenaceae	100%	Achromobacter	100%
750	C1M	TSA	Bacteria	100%	Proteobacteria	100%	Gammaproteobacteria	100%	Xanthomonadales	100%	Xanthomonadaceae	100%	Stenotrophomonas	100%
753	C1M	TSA	Bacteria	100%	Proteobacteria	100%	Alphaproteobacteria	100%	Rhizobiales	100%	Hyphomicrobiaceae	100%	Hyphomicrobium	99%
754	C1M	TSA	Bacteria	100%	Proteobacteria	100%	Alphaproteobacteria	100%	Rhizobiales	100%	Hyphomicrobiaceae	100%	Hyphomicrobium	99%
756	C1M	TSA	Bacteria	100%	Proteobacteria	100%	Alphaproteobacteria	100%	Rhizobiales	100%	Phyllobacteriaceae	100%	Mesorhizobium	100%
761	C1M	R2A	Bacteria	100%	Proteobacteria	100%	Alphaproteobacteria	100%	Rhizobiales	100%	Methylobacteriaceae	100%	Microvirga	100%
764	C1M	R2A	Bacteria	100%	Bacteroidetes	100%	Sphingobacteriia	100%	Sphingobacteriales	100%	Chitinophagaceae	100%	Chitinophaga	100%
768	C1M	R2A	Bacteria	100%	Bacteroidetes	100%	Sphingobacteriia	100%	Sphingobacteriales	100%	Chitinophagaceae	100%	Chitinophaga	99%
773	B1L	TP	Bacteria	100%	Actinobacteria	100%	Actinobacteria	100%	Actinobacteridae	100%	Actinomycetales	100%	Corynebacterineae	100%
775	B1L	TP	Bacteria	100%	Proteobacteria	100%	Alphaproteobacteria	100%	Sphingomonadales	100%	Erythrobacteraceae	100%	Altererythrobacter	82%
777	B1L	TP	Bacteria	100%	Proteobacteria	100%	Alphaproteobacteria	100%	Rhizobiales	100%	Hyphomicrobiaceae	100%	Hyphomicrobium	100%
778	B1L	TP	Bacteria	100%	Actinobacteria	100%	Actinobacteria	100%	Actinobacteridae	100%	Actinomycetales	100%	Micrococcineae	100%
779	B1L	TP	Bacteria	100%	Proteobacteria	100%	Alphaproteobacteria	100%	Rhizobiales	100%	Hyphomicrobiaceae	100%	Hyphomicrobium	100%
782	B1L	TP	Bacteria	100%	Proteobacteria	100%	Alphaproteobacteria	100%	Rhizobiales	100%	Hyphomicrobiaceae	100%	Hyphomicrobium	100%
784	B1L	TP	Bacteria	100%	Proteobacteria	100%	Alphaproteobacteria	100%	Rhizobiales	100%	Hyphomicrobiaceae	100%	Hyphomicrobium	98%
785	B1L	TP	Bacteria	100%	Proteobacteria	100%	Alphaproteobacteria	100%	Rhizobiales	100%	Hyphomicrobiaceae	100%	Hyphomicrobium	100%
786	B1L	TP	Bacteria	100%	Proteobacteria	100%	Alphaproteobacteria	100%	Rhizobiales	100%	Hyphomicrobiaceae	100%	Hyphomicrobium	98%
787	B1L	TP	Bacteria	100%	Proteobacteria	100%	Alphaproteobacteria	100%	Rhizobiales	100%	Hyphomicrobiaceae	100%	Hyphomicrobium	100%
800	D1U	R2A	Bacteria	100%	Proteobacteria	100%	Alphaproteobacteria	100%	Sphingomonadales	100%	Sphingomonadaceae	100%	Novosphingobium	100%
801	D1U	R2A	Bacteria	100%	Actinobacteria	100%	Actinobacteria	100%	Rubrobacteridae	100%	Solirubrobacterales	100%	Conexibacteraceae	100%
843	C3G	R2A	Bacteria	100%	Proteobacteria	100%	Alphaproteobacteria	100%	Rhizobiales	100%	Phyllobacteriaceae	100%	Mesorhizobium	100%
844	C3G	R2A	Bacteria	100%	Proteobacteria	100%	Alphaproteobacteria	100%	Rhizobiales	100%	Hyphomicrobiaceae	100%	Devosia	100%
845	C3G	R2A	Bacteria	100%	Proteobacteria	100%	Alphaproteobacteria	100%	Rhizobiales	100%	Phyllobacteriaceae	100%	Mesorhizobium	84%
873	C3G	R2A	Bacteria	100%	Proteobacteria	100%	Alphaproteobacteria	100%	Rhizobiales	100%	Phyllobacteriaceae	100%	Mesorhizobium	100%
886	C3G	R2A	Bacteria	100%	Proteobacteria	100%	Alphaproteobacteria	100%	Rhizobiales	100%	Phyllobacteriaceae	100%	Mesorhizobium	100%
891	C3G	R2A	Bacteria	100%	Proteobacteria	100%	Alphaproteobacteria	100%	Rhizobiales	100%	Phyllobacteriaceae	100%	Mesorhizobium	98%
894	C3G	R2A	Bacteria	100%	Proteobacteria	100%	Alphaproteobacteria	100%	Rhizobiales	100%	Bradyrhizobiaceae	98%	Afipia	63%
900	C3G	R2A	Bacteria	100%	Proteobacteria	100%	Alphaproteobacteria	100%	Sphingomonadales	100%	Sphingomonadaceae	100%	Sphingomonas	100%
901	C3G	R2A	Bacteria	100%	Proteobacteria	100%	Gammaproteobacteria	100%	Pseudomonadales	100%	Pseudomonadaceae	100%	Pseudomonas	100%
907	C3G	R2A	Bacteria	100%	Proteobacteria	100%	Alphaproteobacteria	100%	Rhizobiales	100%	Phyllobacteriaceae	100%	Mesorhizobium	85%
918	C3G	R2A	Bacteria	100%	Proteobacteria	100%	Alphaproteobacteria	100%	Sphingomonadales	100%	Sphingomonadaceae	100%	Sphingomonas	100%
921	C3G	R2A	Bacteria	100%	Proteobacteria	100%	Alphaproteobacteria	100%	Rhizobiales	100%	Hyphomicrobiaceae	100%	Devosia	100%
936	C3G	MM	Bacteria	100%	Proteobacteria	100%	Alphaproteobacteria	100%	Rhizobiales	100%	Phyllobacteriaceae	100%	Mesorhizobium	92%
937	C3G	MM	Bacteria	100%	Proteobacteria	100%	Alphaproteobacteria	100%	Sphingomonadales	100%	Sphingomonadaceae	100%	Sphingomonas	100%
939	C3G	MM	Bacteria	100%	Proteobacteria	100%	Alphaproteobacteria	100%	Rhizobiales	100%	Phyllobacteriaceae	100%	Mesorhizobium	89%
943	C3G	MM	Bacteria	100%	Proteobacteria	100%	Alphaproteobacteria	100%	Rhizobiales	100%	Xanthobacteraceae	100%	Pseudolabrys	100%
954	C3G	MM	Bacteria	100%	Proteobacteria	100%	Alphaproteobacteria	100%	Rhizobiales	100%	Phyllobacteriaceae	100%	Mesorhizobium	99%
964	C3G	MM	Bacteria	100%	Proteobacteria	100%	Alphaproteobacteria	100%	Sphingomonadales	100%	Sphingomonadaceae	100%	Sphingomonas	100%
996	C4U	MM	Bacteria	100%	Actinobacteria	100%	Actinobacteria	100%	Actinobacteridae	100%	Actinomycetales	100%	Propionibacterineae	100%
967	C3G	MM	Bacteria	100%	Proteobacteria	100%	Betaproteobacteria	100%	Burkholderiales	100%	Comamonadaceae	41%	Zhizhongheella	31%
980	C4U	MM	Bacteria	100%	Proteobacteria	100%	Gammaproteobacteria	100%	Xanthomonadales	100%	Xanthomonadaceae	100%	Luteimonas	82%
982	C4U	MM	Bacteria	100%	Proteobacteria	100%	Alphaproteobacteria	100%	Sphingomonadales	100%	Sphingomonadaceae	100%	Sphingomonas	100%
994	C4U	MM	Bacteria	100%	Proteobacteria	100%	Alphaproteobacteria	100%	Rhizobiales	100%	Phyllobacteriaceae	100%	Mesorhizobium	100%
995	C4U	MM	Bacteria	100%	Proteobacteria	100%	Gammaproteobacteria	100%	Pseudomonadales	100%	Pseudomonadaceae	100%	Pseudomonas	100%
997	C4U	MM	Bacteria	100%	Proteobacteria	100%	Alphaproteobacteria	100%	Sphingomonadales	100%	Sphingomonadaceae	100%	Sphingomonas	100%
1001	C4U	MM	Bacteria	100%	Proteobacteria	100%	Alphaproteobacteria	100%	Rhizobiales	100%	Phyllobacteriaceae	100%	Mesorhizobium	100%
1007	C4U	MM	Bacteria	100%	Proteobacteria	100%	Alphaproteobacteria	100%	Sphingomonadales	100%	Sphingomonadaceae	100%	Sphingomonas	100%
1023	C4U	MM	Bacteria	100%	Proteobacteria	100%	Gammaproteobacteria	100%	Xanthomonadales	100%	Sinobacteraceae	100%	Steroidobacter	97%
1027	C4U	MM	Bacteria	100%	Proteobacteria	100%	Betaproteobacteria	100%	Burkholderiales	100%	Comamonadaceae	100%	Variovorax	100%
1031	C4U	MM	Bacteria	100%	Bacteroidetes	100%	Sphingobacteriia	100%	Sphingobacteriales	100%	Chitinophagaceae	100%	Chitinophaga	100%
1037	C4U	MM	Bacteria	100%	Proteobacteria	100%	Gammaproteobacteria	100%	Xanthomonadales	100%	Xanthomonadaceae	100%	Luteimonas	90%
1039	C4U	MM	Bacteria	100%	Proteobacteria	100%	Gammaproteobacteria	100%	Xanthomonadales	100%	Sinobacteraceae	100%	Povalibacter	66%
1040	C4U	MM	Bacteria	100%	Proteobacteria	100%	Alphaproteobacteria	100%	Sphingomonadales	100%	Sphingomonadaceae	100%	Sphingomonas	100%
1041	C4U	MM	Bacteria	100%	Proteobacteria	100%	Gammaproteobacteria	100%	Xanthomonadales	100%	Xanthomonadaceae	100%	Luteimonas	74%
1546	B2C	MM	Bacteria	100%	Proteobacteria	100%	Betaproteobacteria	87%	Burkholderiales	87%	Burkholderiales	87%	Methylibium	58%
1547	B2C	MM	Bacteria	100%	Proteobacteria	100%	Alphaproteobacteria	100%	Sphingomonadales	100%	Sphingomonadaceae	100%	Sphingomonas	100%
1552	B2C	MM	Bacteria	100%	Proteobacteria	100%	Alphaproteobacteria	100%	Rhizobiales	100%	Phyllobacteriaceae	100%	Mesorhizobium	98%
1554	B2C	MM	Bacteria	100%	Proteobacteria	100%	Betaproteobacteria	96%	Burkholderiales	96%	Burkholderiales	82%	Ideonella	34%
1555	B2C	MM	Bacteria	100%	Proteobacteria	100%	Alphaproteobacteria	100%	Rhizobiales	100%	Hyphomicrobiaceae	100%	Hyphomicrobium	100%
1556	B2C	MM	Bacteria	100%	Proteobacteria	100%	Alphaproteobacteria	100%	Rhizobiales	100%	Phyllobacteriaceae	100%	Mesorhizobium	95%
1557	B2C	MM	Bacteria	100%	Proteobacteria	100%	Alphaproteobacteria	100%	Sphingomonadales	100%	Sphingomonadaceae	100%	Sphingomonas	100%
1561	B2C	MM	Bacteria	100%	Proteobacteria	100%	Alphaproteobacteria	100%	Rhizobiales	100%	Bradyrhizobiaceae	100%	Bradyrhizobium	100%
1571	B2C	MM	Bacteria	100%	Proteobacteria	100%	Alphaproteobacteria	100%	Rhizobiales	100%	Bradyrhizobiaceae	100%	Bradyrhizobium	100%
1580	B2C	MM	Bacteria	100%	Proteobacteria	100%	Gammaproteobacteria	100%	Xanthomonadales	100%	Sinobacteraceae	100%	Povalibacter	99%
1583	B2C	MM	Bacteria	100%	Proteobacteria	100%	Betaproteobacteria	75%	Burkholderiales	75%	Burkholderiales	75%	Methylibium	32%
1588	B2C	MM	Bacteria	100%	Proteobacteria	100%	Alphaproteobacteria	100%	Rhizobiales	100%	Hyphomicrobiaceae	100%	Hyphomicrobium	100%
1590	B2C	MM	Bacteria	100%	Proteobacteria	100%	Betaproteobacteria	88%	Burkholderiales	88%	Burkholderiales	88%	Methylibium	82%
1596	B2C	MM	Bacteria	100%	Proteobacteria	100%	Betaproteobacteria	83%	Burkholderiales	83%	Burkholderiales	83%	Methylibium	72%
1601	A5C	MM	Bacteria	100%	Proteobacteria	100%	Alphaproteobacteria	100%	Rhizobiales	100%	Bradyrhizobiaceae	100%	Bradyrhizobium	100%
1603	A5C	MM	Bacteria	100%	Proteobacteria	100%	Alphaproteobacteria	100%	Sphingomonadales	100%	Sphingomonadaceae	100%	Sphingomonas	57%
1606	A5C	MM	Bacteria	100%	Proteobacteria	100%	Alphaproteobacteria	100%	Sphingomonadales	100%	Sphingomonadaceae	100%	Sphingosinicella	47%
1619	A5C	MM	Bacteria	100%	Proteobacteria	100%	Gammaproteobacteria	100%	Xanthomonadales	100%	Xanthomonadaceae	100%	Luteimonas	75%
1620	A5C	MM	Bacteria	100%	Proteobacteria	100%	Alphaproteobacteria	100%	Rhizobiales	100%	Bradyrhizobiaceae	100%	Afipia	94%
1629	A5C	MM	Bacteria	100%	Proteobacteria	100%	Alphaproteobacteria	100%	Sphingomonadales	100%	Sphingomonadaceae	100%	Sphingomonas	100%
1634	A5C	MM	Bacteria	100%	Actinobacteria	100%	Actinobacteria	100%	Actinobacteridae	100%	Actinomycetales	100%	Kineosporiineae	76%
1681	A3L	MM	Bacteria	100%	Proteobacteria	100%	Alphaproteobacteria	100%	Rhizobiales	100%	Bradyrhizobiaceae	100%	Bradyrhizobium	100%
1695	A3L	MM	Bacteria	100%	Proteobacteria	100%	Alphaproteobacteria	100%	Sphingomonadales	100%	Sphingomonadaceae	100%	Sphingomonas	51%
1696	A3L	MM	Bacteria	100%	Proteobacteria	100%	Gammaproteobacteria	100%	Pseudomonadales	100%	Pseudomonadaceae	100%	Pseudomonas	100%
1697	A3L	MM	Bacteria	100%	Proteobacteria	100%	Gammaproteobacteria	100%	Xanthomonadales	100%	Xanthomonadaceae	100%	Pseudoxanthomonas	100%
1700	A3L	MM	Bacteria	100%	Proteobacteria	100%	Alphaproteobacteria	100%	Rhizobiales	100%	Phyllobacteriaceae	100%	Mesorhizobium	92%
1701	A3L	MM	Bacteria	100%	Bacteroidetes	100%	Sphingobacteriia	100%	Sphingobacteriales	100%	Sphingobacteriaceae	100%	Sphingobacterium	100%
1704	A3L	MM	Bacteria	100%	Actinobacteria	100%	Actinobacteria	100%	Actinobacteridae	100%	Actinomycetales	100%	Corynebacterineae	100%
1707	A3L	MM	Bacteria	100%	Bacteroidetes	100%	Sphingobacteriia	100%	Sphingobacteriales	100%	Sphingobacteriaceae	100%	Sphingobacterium	100%
1709	A3L	MM	Bacteria	100%	Proteobacteria	100%	Betaproteobacteria	100%	Burkholderiales	100%	Comamonadaceae	100%	Hydrogenophaga	100%
1712	A3L	MM	Bacteria	100%	Bacteroidetes	100%	Sphingobacteriia	100%	Sphingobacteriales	100%	Sphingobacteriaceae	100%	Sphingobacterium	100%
1713	A3L	MM	Bacteria	100%	Proteobacteria	100%	Gammaproteobacteria	100%	Pseudomonadales	100%	Pseudomonadaceae	100%	Pseudomonas	100%
1716	A3L	MM	Bacteria	100%	Proteobacteria	100%	Gammaproteobacteria	100%	Pseudomonadales	100%	Pseudomonadaceae	100%	Pseudomonas	98%
1717	A3L	MM	Bacteria	100%	Firmicutes	100%	Bacilli	100%	Bacillales	100%	Bacillaceae 1	100%	Bacillus	100%
1719	A3L	MM	Bacteria	100%	Proteobacteria	100%	Alphaproteobacteria	100%	Rhizobiales	100%	Methylobacteriaceae	99%	Microvirga	97%
1720	A3L	MM	Bacteria	100%	Proteobacteria	100%	Gammaproteobacteria	100%	Pseudomonadales	100%	Pseudomonadaceae	100%	Pseudomonas	99%
1721	A3L	MM	Bacteria	100%	Proteobacteria	100%	Betaproteobacteria	100%	Burkholderiales	100%	Alcaligenaceae	100%	Achromobacter	100%
1722	A3L	MM	Bacteria	100%	Proteobacteria	100%	Alphaproteobacteria	100%	Rhizobiales	100%	Phyllobacteriaceae	100%	Mesorhizobium	100%
1727	A3L	MM	Bacteria	100%	Firmicutes	100%	Bacilli	100%	Bacillales	100%	Bacillaceae 1	100%	Bacillus	99%
1728	A3L	MM	Bacteria	100%	Actinobacteria	100%	Actinobacteria	100%	Actinobacteridae	100%	Actinomycetales	100%	Corynebacterineae	100%
1729	A3L	MM	Bacteria	100%	Proteobacteria	100%	Gammaproteobacteria	100%	Pseudomonadales	100%	Pseudomonadaceae	100%	Pseudomonas	99%
1733	A3L	MM	Bacteria	100%	Proteobacteria	100%	Betaproteobacteria	100%	Burkholderiales	100%	Alcaligenaceae	100%	Achromobacter	100%
1744	B1L	MM	Bacteria	100%	Proteobacteria	100%	Alphaproteobacteria	100%	Sphingomonadales	100%	Erythrobacteraceae	100%	Porphyrobacter	63%
1745	B1L	MM	Bacteria	100%	Proteobacteria	100%	Alphaproteobacteria	100%	Sphingomonadales	100%	Sphingomonadaceae	100%	Sphingopyxis	100%
1750	B1L	MM	Bacteria	100%	Proteobacteria	100%	Alphaproteobacteria	100%	Sphingomonadales	100%	Sphingomonadaceae	100%	Sphingopyxis	100%
1752	B1L	MM	Bacteria	100%	Proteobacteria	100%	Alphaproteobacteria	100%	Sphingomonadales	100%	Sphingomonadaceae	100%	Sphingopyxis	100%
1762	B1L	MM	Bacteria	100%	Proteobacteria	100%	Alphaproteobacteria	100%	Sphingomonadales	100%	Sphingomonadaceae	100%	Sphingomonas	100%
1765	B1L	MM	Bacteria	100%	Proteobacteria	100%	Gammaproteobacteria	100%	Xanthomonadales	100%	Xanthomonadaceae	100%	Luteimonas	85%
1774	B1L	MM	Bacteria	100%	Proteobacteria	100%	Gammaproteobacteria	100%	Pseudomonadales	100%	Pseudomonadaceae	100%	Pseudomonas	99%
1781	B1L	MM	Bacteria	100%	Proteobacteria	100%	Betaproteobacteria	100%	Burkholderiales	100%	Comamonadaceae	100%	Variovorax	100%
1782	B1L	MM	Bacteria	100%	Bacteroidetes	100%	Cytophagia	100%	Cytophagales	100%	Cytophagaceae	97%	Pontibacter	79%
1790	B1L	MM	Bacteria	100%	Proteobacteria	100%	Gammaproteobacteria	100%	Xanthomonadales	100%	Xanthomonadaceae	100%	Arenimonas	100%
1792	B1L	MM	Bacteria	100%	Proteobacteria	100%	Alphaproteobacteria	100%	Rhizobiales	100%	Phyllobacteriaceae	100%	Mesorhizobium	100%
1798	B1L	MM	Bacteria	100%	Proteobacteria	100%	Alphaproteobacteria	100%	Sphingomonadales	100%	Sphingomonadaceae	100%	Sphingopyxis	100%
1800	B1L	MM	Bacteria	100%	Proteobacteria	100%	Alphaproteobacteria	100%	Rhodospirillales	100%	Rhodospirillaceae	100%	Pelagibius	100%
1812	B1L	MM	Bacteria	100%	Proteobacteria	100%	Alphaproteobacteria	100%	Sphingomonadales	100%	Sphingomonadaceae	100%	Sphingomonas	99%
1821	B1L	MM	Bacteria	100%	Proteobacteria	100%	Alphaproteobacteria	100%	Rhizobiales	100%	Rhizobiaceae	100%	Rhizobium	95%
1822	B1L	MM	Bacteria	100%	Proteobacteria	100%	Gammaproteobacteria	100%	Xanthomonadales	100%	Xanthomonadaceae	100%	Pseudoxanthomonas	100%
1842	B1L	MM	Bacteria	100%	Proteobacteria	100%	Alphaproteobacteria	100%	Sphingomonadales	100%	Sphingomonadaceae	100%	Sphingopyxis	100%
1864	B1L	MM	Bacteria	100%	Proteobacteria	100%	Gammaproteobacteria	100%	Xanthomonadales	100%	Xanthomonadaceae	100%	Arenimonas	100%
1869	B1L	MM	Bacteria	100%	Proteobacteria	100%	Alphaproteobacteria	100%	Rhizobiales	100%	Phyllobacteriaceae	100%	Mesorhizobium	100%
1955	A6O	R2A	Bacteria	100%	Proteobacteria	100%	Gammaproteobacteria	100%	Pseudomonadales	100%	Pseudomonadaceae	100%	Pseudomonas	100%
1966	A6O	R2A	Bacteria	100%	Proteobacteria	100%	Gammaproteobacteria	100%	Pseudomonadales	100%	Pseudomonadaceae	100%	Pseudomonas	99%
1978	A6O	R2A	Bacteria	100%	Proteobacteria	100%	Gammaproteobacteria	100%	Pseudomonadales	100%	Pseudomonadaceae	100%	Pseudomonas	97%
2010	A6O	R2A	Bacteria	100%	Proteobacteria	100%	Gammaproteobacteria	100%	Pseudomonadales	100%	Pseudomonadaceae	100%	Pseudomonas	99%
2022	A6O	R2A	Bacteria	100%	Proteobacteria	100%	Gammaproteobacteria	100%	Pseudomonadales	100%	Pseudomonadaceae	100%	Pseudomonas	100%
2025	A6O	R2A	Bacteria	100%	Proteobacteria	100%	Gammaproteobacteria	100%	Pseudomonadales	100%	Pseudomonadaceae	100%	Pseudomonas	98%
2033	A6O	R2A	Bacteria	100%	Proteobacteria	100%	Betaproteobacteria	100%	Burkholderiales	100%	Comamonadaceae	100%	Hydrogenophaga	100%
2039	B3A	R2A	Bacteria	100%	Proteobacteria	100%	Betaproteobacteria	100%	Burkholderiales	100%	Comamonadaceae	100%	Variovorax	98%
2042	B3A	R2A	Bacteria	100%	Proteobacteria	100%	Gammaproteobacteria	100%	Xanthomonadales	100%	Xanthomonadaceae	100%	Lysobacter	83%
2048	B3A	R2A	Bacteria	100%	Proteobacteria	100%	Betaproteobacteria	100%	Burkholderiales	100%	Comamonadaceae	100%	Hydrogenophaga	100%
2049	B3A	R2A	Bacteria	100%	Proteobacteria	100%	Alphaproteobacteria	100%	Sneathiellales	56%	Sneathiellaceae	56%	Ferrovibrio	30%
2058	B3A	R2A	Bacteria	100%	Proteobacteria	100%	Gammaproteobacteria	100%	Xanthomonadales	100%	Xanthomonadaceae	100%	Lysobacter	100%
2060	B3A	R2A	Bacteria	100%	Proteobacteria	100%	Betaproteobacteria	81%	Burkholderiales	81%	Burkholderiales	81%	Methylibium	37%
2063	B3A	R2A	Bacteria	100%	Proteobacteria	100%	Gammaproteobacteria	100%	Xanthomonadales	100%	Xanthomonadaceae	100%	Lysobacter	80%
2064	B3A	R2A	Bacteria	100%	Actinobacteria	100%	Actinobacteria	100%	Actinobacteridae	100%	Actinomycetales	100%	Corynebacterineae	100%
2177	C3G	MM	Bacteria	100%	Firmicutes	100%	Bacilli	100%	Bacillales	100%	Bacillaceae	100%	Anoxybacillus	100%
2183	C3G	RT	Bacteria	100%	Firmicutes	100%	Bacilli	99%	Bacillales	99%	Bacillaceae	47%	Compostibacillus	23%
2185	C3G	RT	Bacteria	100%	Firmicutes	100%	Bacilli	100%	Bacillales	100%	Bacillaceae	100%	Anoxybacillus	100%
2186	C3G	MM	Bacteria	100%	Firmicutes	100%	Bacilli	100%	Bacillales	100%	Bacillaceae	100%	Anoxybacillus	100%
2194	C3G	TSA	Bacteria	100%	Firmicutes	100%	Bacilli	100%	Bacillales	100%	Bacillaceae	100%	Bacillus	100%
2197	C3G	TSA	Bacteria	100%	Firmicutes	100%	Bacilli	100%	Bacillales	100%	Bacillaceae	100%	Bacillus	100%
2198	C3G	TSA	Bacteria	100%	Firmicutes	100%	Bacilli	100%	Bacillales	100%	Bacillaceae	100%	Bacillus	100%
2202	C3G	TSA	Bacteria	100%	Firmicutes	100%	Bacilli	100%	Bacillales	100%	Bacillaceae	100%	Bacillus	100%
2203	C3G	TSA	Bacteria	100%	Firmicutes	100%	Bacilli	100%	Bacillales	100%	Bacillaceae	100%	Bacillus	100%
2204	C3G	TSA	Bacteria	100%	Firmicutes	100%	Bacilli	100%	Bacillales	100%	Bacillaceae	100%	Bacillus	100%
2206	C3G	TSA	Bacteria	100%	Firmicutes	100%	Bacilli	100%	Bacillales	100%	Bacillaceae	100%	Bacillus	100%
2208	C3G	TSA	Bacteria	100%	Firmicutes	100%	Bacilli	100%	Bacillales	100%	Bacillaceae	100%	Bacillus	100%
2210	C3G	TSA	Bacteria	100%	Firmicutes	100%	Bacilli	100%	Bacillales	100%	Bacillaceae	100%	Bacillus	100%
2211	C3G	TSA	Bacteria	100%	Firmicutes	100%	Bacilli	100%	Bacillales	100%	Bacillaceae	100%	Bacillus	100%
2212	C3G	TSA	Bacteria	100%	Firmicutes	100%	Bacilli	100%	Bacillales	100%	Bacillaceae	100%	Bacillus	100%
2215	C3G	TSA	Bacteria	100%	Firmicutes	100%	Bacilli	100%	Bacillales	100%	Bacillaceae	100%	Bacillus	100%
2217	C3G	TSA	Bacteria	100%	Firmicutes	100%	Bacilli	100%	Bacillales	100%	Bacillaceae	100%	Bacillus	100%
2228	C3G	R2A	Bacteria	100%	Proteobacteria	100%	Alphaproteobacteria	100%	Rhizobiales	100%	Phyllobacteriaceae	100%	Mesorhizobium	91%
2229	C3G	R2A	Bacteria	100%	Proteobacteria	100%	Alphaproteobacteria	100%	Rhizobiales	100%	Phyllobacteriaceae	99%	Mesorhizobium	78%
2233	C3G	R2A	Bacteria	100%	Proteobacteria	100%	Alphaproteobacteria	100%	Rhizobiales	100%	Phyllobacteriaceae	99%	Mesorhizobium	87%
2242	C3G	R2A	Bacteria	100%	Proteobacteria	100%	Alphaproteobacteria	100%	Rhizobiales	100%	Phyllobacteriaceae	99%	Mesorhizobium	80%
2243	C3G	R2A	Bacteria	100%	Proteobacteria	100%	Alphaproteobacteria	100%	Rhizobiales	100%	Phyllobacteriaceae	100%	Mesorhizobium	100%
2244	C3G	R2A	Bacteria	100%	Proteobacteria	100%	Alphaproteobacteria	100%	Rhizobiales	100%	Phyllobacteriaceae	100%	Mesorhizobium	90%
2245	C3G	R2A	Bacteria	100%	Proteobacteria	100%	Betaproteobacteria	100%	Burkholderiales	100%	Comamonadaceae	100%	Ramlibacter	100%
2247	C3G	R2A	Bacteria	100%	Proteobacteria	100%	Alphaproteobacteria	100%	Rhizobiales	100%	Phyllobacteriaceae	100%	Mesorhizobium	90%
2248	C3G	R2A	Bacteria	100%	Proteobacteria	100%	Alphaproteobacteria	100%	Rhizobiales	100%	Phyllobacteriaceae	100%	Mesorhizobium	85%
2249	C3G	R2A	Bacteria	100%	Proteobacteria	100%	Gammaproteobacteria	100%	Xanthomonadales	100%	Xanthomonadaceae	100%	Pseudoxanthomonas	100%
2254	C3G	R2A	Bacteria	100%	Proteobacteria	100%	Alphaproteobacteria	100%	Rhizobiales	100%	Phyllobacteriaceae	100%	Mesorhizobium	84%
2255	C3G	R2A	Bacteria	100%	Firmicutes	100%	Bacilli	100%	Bacillales	100%	Staphylococcaceae	100%	Staphylococcus	100%
2257	C3G	R2A	Bacteria	100%	Proteobacteria	100%	Alphaproteobacteria	100%	Rhizobiales	100%	Phyllobacteriaceae	100%	Mesorhizobium	95%
2263	C3G	R2A	Bacteria	100%	Proteobacteria	100%	Alphaproteobacteria	100%	Rhizobiales	100%	Methylocystaceae	66%	Methylosinus	30%
2268	C3G	R2A	Bacteria	100%	Proteobacteria	100%	Alphaproteobacteria	100%	Rhizobiales	100%	Methylobacteriaceae	100%	Microvirga	100%
2270	C3G	R2A	Bacteria	100%	Proteobacteria	100%	Alphaproteobacteria	100%	Rhizobiales	100%	Hyphomicrobiaceae	58%	Rhodoplanes	55%
2275	C3G	R2A	Bacteria	100%	Proteobacteria	100%	Alphaproteobacteria	100%	Rhizobiales	100%	Phyllobacteriaceae	100%	Mesorhizobium	87%
2285	C3G	R2A	Bacteria	100%	Actinobacteria	100%	Actinobacteria	100%	Actinobacteridae	100%	Actinomycetales	100%	Micromonosporineae	100%
2290	C3G	R2A	Bacteria	100%	Firmicutes	100%	Bacilli	100%	Bacillales	100%	Bacillaceae 1	100%	Bacillus	100%
2291	C3G	R2A	Bacteria	100%	Proteobacteria	100%	Gammaproteobacteria	100%	Xanthomonadales	100%	Xanthomonadaceae	100%	Lysobacter	100%
2294	C3G	R2A	Bacteria	100%	Proteobacteria	100%	Betaproteobacteria	100%	Burkholderiales	100%	Burkholderiales	53%	Rubrivivax	40%
2296	C3G	R2A	Bacteria	100%	Proteobacteria	100%	Gammaproteobacteria	100%	Xanthomonadales	100%	Xanthomonadaceae	100%	Lysobacter	100%
2297	C3G	R2A	Bacteria	100%	Proteobacteria	100%	Alphaproteobacteria	100%	Rhizobiales	100%	Xanthobacteraceae	98%	Pseudolabrys	98%
189	A1C	R2A	Bacteria	100%	Firmicutes	100%	Bacilli	100%	Bacillales	100%	Paenibacillaceae 1	100%	Paenibacillus	100%
257	C1M	TSA	Bacteria	100%	Actinobacteria	100%	Actinobacteria	100%	Actinobacteridae	100%	Actinomycetales	100%	Propionibacterineae	100%
270	D2U	R2A	Bacteria	100%	Proteobacteria	100%	Alphaproteobacteria	100%	Sphingomonadales	100%	Sphingomonadaceae	97%	Sphingosinicella	47%
273	D2U	R2A	Bacteria	100%	Proteobacteria	100%	Betaproteobacteria	100%	Burkholderiales	100%	Comamonadaceae	100%	Ramlibacter	100%
275	D2U	R2A	Bacteria	100%	Proteobacteria	100%	Alphaproteobacteria	100%	Rhizobiales	100%	Phyllobacteriaceae	100%	Chelativorans	40%
277	D2U	R2A	Bacteria	100%	Actinobacteria	100%	Actinobacteria	100%	Actinobacteridae	100%	Actinomycetales	100%	Frankineae	100%
278	D2U	R2A	Bacteria	100%	Actinobacteria	100%	Actinobacteria	100%	Actinobacteridae	100%	Actinomycetales	100%	Micrococcineae	100%
282	D2U	R2A	Bacteria	100%	Proteobacteria	100%	Alphaproteobacteria	100%	Sphingomonadales	100%	Sphingomonadaceae	100%	Sphingomonas	94%
287	D2U	TSA	Bacteria	100%	Proteobacteria	100%	Alphaproteobacteria	100%	Sphingomonadales	100%	Erythrobacteraceae	90%	Altererythrobacter	54%
350	C1M	MM	Bacteria	100%	Proteobacteria	100%	Alphaproteobacteria	100%	Rhizobiales	100%	Phyllobacteriaceae	100%	Mesorhizobium	99%
371	C1M	MM	Bacteria	100%	Actinobacteria	100%	Actinobacteria	100%	Actinobacteridae	100%	Actinomycetales	100%	Micrococcineae	59%
415	A1C	MM	Bacteria	100%	Actinobacteria	100%	Actinobacteria	100%	Actinobacteridae	100%	Actinomycetales	100%	Micrococcineae	100%
472	C1M	TSA	Bacteria	100%	Proteobacteria	100%	Alphaproteobacteria	100%	Rhizobiales	100%	Bradyrhizobiaceae	100%	Afipia	83%
488	C1M	TSA	Bacteria	100%	Actinobacteria	100%	Actinobacteria	100%	Acidimicrobidae	100%	Acidimicrobiales	100%	Acidimicrobineae	100%
500	D2U	R2A	Bacteria	100%	Proteobacteria	100%	Alphaproteobacteria	100%	Rhizobiales	100%	Hyphomicrobiaceae	62%	Rhodoplanes	61%
542	D1U	R2A	Bacteria	100%	Actinobacteria	100%	Actinobacteria	100%	Actinobacteridae	100%	Actinomycetales	100%	Micrococcineae	45%
544	D1U	R2A	Bacteria	100%	Actinobacteria	100%	Actinobacteria	100%	Actinobacteridae	100%	Actinomycetales	100%	Propionibacterineae	100%
551	D1U	R2A	Bacteria	100%	Proteobacteria	100%	Alphaproteobacteria	100%	Rhodospirillales	100%	Rhodospirillaceae	100%	Pelagibius	100%
555	D1U	R2A	Bacteria	100%	Actinobacteria	100%	Actinobacteria	100%	Actinobacteridae	100%	Actinomycetales	100%	Propionibacterineae	100%
574	A1C	R2A	Bacteria	100%	Proteobacteria	100%	Alphaproteobacteria	100%	Rhizobiales	100%	Xanthobacteraceae	85%	Pseudolabrys	85%
577	D1U	R2A	Bacteria	100%	Actinobacteria	100%	Actinobacteria	100%	Actinobacteridae	100%	Actinomycetales	100%	Propionibacterineae	100%
608	C1M	TP	Bacteria	100%	Proteobacteria	100%	Alphaproteobacteria	100%	Rhodospirillales	100%	Rhodospirillaceae	100%	Dongia	66%
735	C1M	TSA	Bacteria	100%	Proteobacteria	100%	Gammaproteobacteria	100%	Xanthomonadales	100%	Xanthomonadaceae	100%	Luteimonas	83%
751	C1M	TSA	Bacteria	100%	Proteobacteria	100%	Alphaproteobacteria	100%	Rhizobiales	100%	Hyphomicrobiaceae	100%	Hyphomicrobium	85%
755	C1M	TSA	Bacteria	100%	Proteobacteria	100%	Alphaproteobacteria	100%	Rhodospirillales	98%	Rhodospirillaceae	75%	Nitrospirillum	41%
802	D1U	R2A	Bacteria	100%	Proteobacteria	100%	Alphaproteobacteria	100%	Rhodospirillales	100%	Acetobacteraceae	100%	Craurococcus	99%
803	D1U	R2A	Archaea	100%	Euryarchaeota	100%	Halobacteria	100%	Natrialbales	100%	Natrialbaceae	100%	Halostagnicola	100%
934	C3G	MM	Bacteria	100%	Proteobacteria	100%	Alphaproteobacteria	100%	Rhizobiales	99%	Beijerinckiaceae	28%	Methylovirgula	20%
1058	C4U	MM	Bacteria	100%	Proteobacteria	100%	Alphaproteobacteria	100%	Rhizobiales	95%	Beijerinckiaceae	27%	Methylovirgula	22%
1102	B3A	MM	Bacteria	100%	Proteobacteria	100%	Alphaproteobacteria	100%	Rhizobiales	99%	Beijerinckiaceae	30%	Methylovirgula	25%
1173	D2U	R2A	Bacteria	100%	Proteobacteria	100%	Alphaproteobacteria	100%	Rhodospirillales	98%	Rhodospirillaceae	94%	Dongia	48%
1329	C1M	TSA	Bacteria	100%	Proteobacteria	100%	Alphaproteobacteria	100%	Rhizobiales	100%	Bradyrhizobiaceae	100%	Bosea	100%
1386	A6O	R2A	Bacteria	100%	Proteobacteria	100%	Gammaproteobacteria	100%	Xanthomonadales	100%	Xanthomonadaceae	100%	Luteimonas	82%
1388	A6O	R2A	Bacteria	100%	Proteobacteria	100%	Alphaproteobacteria	100%	Sphingomonadales	100%	Sphingomonadaceae	100%	Sphingomonas	96%
1559	B2C	MM	Bacteria	100%	Proteobacteria	100%	Alphaproteobacteria	100%	Rhizobiales	98%	Beijerinckiaceae	24%	Methylovirgula	19%

## Sheet: Table S6
Table S6. The GTDB taxonomy and CheckM results of 867 MAGs
MAGs	GTDB_classification							CheckM
	GTDB_domain	GTDB_phylum	GTDB_class	GTDB_order	GTDB_family	GTDB_genus	GTDB_species	Completeness (%)	Contamination(%)	Strain heterogeneity (%)	Genome size (bp)	scaffolds (bp)	contigs (bp)	N50 scaffolds (bp)	N50 contigs (bp)	Mean scaffold length (bp)	Mean contig length (bp)	Longest scaffold (bp)	Longest contig (bp)	GC (%)	Coding density	predicted genes
A4P.bins.23	d__Archaea	p__Halobacteriota	c__Halobacteria	o__Halobacteriales	f__Haladaptataceae	g__Haladaptatus	s__	79.76	0.85	0	2328601	440	440	5655	5655	5292	5292	19916	19916	62.49	86.87	2841
A1C.bins.57	d__Archaea	p__Thermoplasmatota	c__E2	o__UBA9212	f__	g__	s__	97.2	1.6	0	2390888	74	74	50282	50282	32309	32309	134560	134560	69.13	89.19	2443
B3A.bins.130	d__Archaea	p__Thermoplasmatota	c__E2	o__UBA9212	f__	g__	s__	94.8	1.57	14.29	1747783	152	152	13446	13446	11498	11498	35500	35500	65.94	92.53	1835
B3A.bins.76	d__Archaea	p__Thermoplasmatota	c__E2	o__UBA9212	f__	g__	s__	94.59	2.4	14.29	1756476	144	144	17163	17163	12197	12197	81917	81917	65.95	92.09	1846
A2T.bins.132	d__Archaea	p__Thermoproteota	c__Nitrososphaeria	o__Nitrososphaerales	f__Nitrosopumilaceae	g__	s__	52.43	0	0	712781	42	42	32988	32988	16970	16970	52932	52932	38.46	90.78	877
A1C.bins.7	d__Archaea	p__Thermoproteota	c__Nitrososphaeria	o__Nitrososphaerales	f__Nitrosopumilaceae	g__Nitrosarchaeum	s__	95.15	0	0	1627250	42	42	49547	49547	38744	38744	169053	169053	32.66	89.36	1974
A2T.bins.175	d__Archaea	p__Thermoproteota	c__Nitrososphaeria	o__Nitrososphaerales	f__Nitrosopumilaceae	g__Nitrosarchaeum	s__	69.42	6.8	88.89	2028780	261	261	10406	10406	7773	7773	32347	32347	33.38	88.56	2666
A5C.bins.145	d__Archaea	p__Thermoproteota	c__Nitrososphaeria	o__Nitrososphaerales	f__Nitrosopumilaceae	g__Nitrosarchaeum	s__	89.32	0	0	1114132	80	80	20084	20084	13926	13926	91915	91915	32.8	90.11	1410
A2T.bins.232	d__Archaea	p__Thermoproteota	c__Nitrososphaeria	o__Nitrososphaerales	f__Nitrosopumilaceae	g__Nitrosopumilus	s__	79.13	0	0	1086538	54	54	29629	29629	20121	20121	60818	60818	33.49	90.11	1370
A3L.bins.76	d__Archaea	p__Thermoproteota	c__Nitrososphaeria	o__Nitrososphaerales	f__Nitrosopumilaceae	g__Nitrosopumilus	s__	83.5	3.4	75	1529783	66	66	55800	55800	23178	23178	98223	98223	33.06	90.73	1860
A5C.bins.173	d__Archaea	p__Thermoproteota	c__Nitrososphaeria	o__Nitrososphaerales	f__Nitrosopumilaceae	g__Nitrosopumilus	s__	86.89	3.88	57.14	1656080	132	132	21103	21103	12546	12546	64917	64917	32.91	90.23	2088
A2T.bins.121	d__Archaea	p__Thermoproteota	c__Nitrososphaeria	o__Nitrososphaerales	f__Nitrososphaeraceae	g__Nitrosocosmicus	s__	67.69	2.41	40	1707563	373	373	4508	4508	4577	4577	40061	40061	34.36	82.02	2243
B2C.bins.10	d__Archaea	p__Thermoproteota	c__Nitrososphaeria	o__Nitrososphaerales	f__Nitrososphaeraceae	g__Nitrosocosmicus	s__	52.59	3.56	0	1704428	368	368	4562	4562	4631	4631	31009	31009	34.11	81.41	2093
A2T.bins.80	d__Archaea	p__Thermoproteota	c__Nitrososphaeria	o__Nitrososphaerales	f__Nitrososphaeraceae	g__Nitrososphaera	s__	87.06	4.85	16.67	1705823	205	205	10289	10289	8321	8321	34685	34685	53.92	88.91	2381
A3L.bins.48	d__Archaea	p__Thermoproteota	c__Nitrososphaeria	o__Nitrososphaerales	f__Nitrososphaeraceae	g__Nitrososphaera	s__	86.57	2.43	33.33	1562391	14	14	126809	126809	111599	111599	286487	286487	53.83	89.96	1969
A4P.bins.42	d__Archaea	p__Thermoproteota	c__Nitrososphaeria	o__Nitrososphaerales	f__Nitrososphaeraceae	g__Nitrososphaera	s__	55.14	0	0	733547	127	127	6561	6561	5775	5775	17971	17971	54.4	91.24	1028
A5C.bins.21	d__Archaea	p__Thermoproteota	c__Nitrososphaeria	o__Nitrososphaerales	f__Nitrososphaeraceae	g__Nitrososphaera	s__	69.79	6.8	0	1217043	197	197	6829	6829	6177	6177	31581	31581	54.37	90.75	1724
A5C.bins.64	d__Archaea	p__Thermoproteota	c__Nitrososphaeria	o__Nitrososphaerales	f__Nitrososphaeraceae	g__Nitrososphaera	s__	51.07	0	0	983224	156	156	7375	7375	6302	6302	21384	21384	54.69	90.62	1385
A6O.bins.74	d__Archaea	p__Thermoproteota	c__Nitrososphaeria	o__Nitrososphaerales	f__Nitrososphaeraceae	g__Nitrososphaera	s__	88.01	4.85	20	2579833	337	337	9538	9538	7655	7655	34811	34811	40.72	76.26	3114
D1U.bins.75	d__Archaea	p__Thermoproteota	c__Nitrososphaeria	o__Nitrososphaerales	f__Nitrososphaeraceae	g__Nitrososphaera	s__	83.98	0	0	1128294	90	90	15659	15659	12536	12536	41548	41548	41.76	84.16	1284
A4P.bins.56	d__Archaea	p__Thermoproteota	c__Nitrososphaeria	o__Nitrososphaerales	f__Nitrososphaeraceae	g__TA-21	s__	67.48	2.91	100	1493453	155	155	13923	13923	9635	9635	48794	48794	35.49	82.29	1823
B2C.bins.39	d__Archaea	p__Thermoproteota	c__Nitrososphaeria	o__Nitrososphaerales	f__Nitrososphaeraceae	g__TA-21	s__	77.96	1.94	50	970046	165	165	6449	6449	5879	5879	36605	36605	35.69	86.79	1184
B3A.bins.12	d__Archaea	p__Thermoproteota	c__Nitrososphaeria	o__Nitrososphaerales	f__Nitrososphaeraceae	g__TA-21	s__	84.27	0.97	100	1407176	218	218	7065	7065	6454	6454	22986	22986	35.61	83.72	1766
C1M.bins.78	d__Archaea	p__Thermoproteota	c__Nitrososphaeria	o__Nitrososphaerales	f__Nitrososphaeraceae	g__TA-21	s__	98.06	0.97	0	1674007	68	68	47032	47032	24617	24617	110983	110983	35.69	84.75	1927
C3G.bins.158	d__Archaea	p__Thermoproteota	c__Nitrososphaeria	o__Nitrososphaerales	f__Nitrososphaeraceae	g__TA-21	s__	71.36	0.97	100	1177753	39	39	44021	44021	30198	30198	85535	85535	35.69	83.18	1364
C3G.bins.168	d__Archaea	p__Thermoproteota	c__Nitrososphaeria	o__Nitrososphaerales	f__Nitrososphaeraceae	g__TA-21	s__	61.91	0.97	0	1288961	70	70	26615	26615	18413	18413	138883	138883	35.69	84.06	1513
C3G.bins.178	d__Archaea	p__Thermoproteota	c__Nitrososphaeria	o__Nitrososphaerales	f__Nitrososphaeraceae	g__TA-21	s__	83.98	0.32	100	1982817	153	153	17027	17027	12959	12959	57279	57279	35.53	82.88	2378
C4U.bins.141	d__Archaea	p__Thermoproteota	c__Nitrososphaeria	o__Nitrososphaerales	f__Nitrososphaeraceae	g__TA-21	s__	98.06	0.97	0	1630343	80	80	39439	39439	20379	20379	122108	122108	35.71	84.85	1890
C4U.bins.80	d__Archaea	p__Thermoproteota	c__Nitrososphaeria	o__Nitrososphaerales	f__Nitrososphaeraceae	g__TA-21	s__	92.23	0	0	1808099	132	132	21075	21075	13697	13697	69655	69655	35.49	82.85	2189
C3G.bins.124	d__Archaea	p__Thermoproteota	c__Nitrososphaeria	o__Nitrososphaerales	f__Nitrososphaeraceae	g__TH1177	s__	96.12	1.21	100	3075171	332	332	12369	12369	9262	9262	50713	50713	27.73	69.75	3556
B1L.bins.28	d__Bacteria	p__	c__	o__	f__	g__	s__	57.93	0	0	3023498	539	539	6299	6299	5609	5609	22009	22009	70.31	93.31	2920
A2T.bins.16	d__Bacteria	p__Acidobacteriota	c__Acidobacteriae	o__	f__	g__	s__	82.52	5.49	0	3515727	677	677	5602	5602	5193	5193	23746	23746	64.19	93.05	3863
A3L.bins.60	d__Bacteria	p__Acidobacteriota	c__Acidobacteriae	o__	f__	g__	s__	95.73	4.27	16.67	4929459	163	163	61608	61608	30242	30242	204539	204539	64.07	92.25	4725
A5C.bins.67	d__Bacteria	p__Acidobacteriota	c__Acidobacteriae	o__	f__	g__	s__	82.91	3.85	16.67	4362922	481	481	11792	11792	9070	9070	76453	76453	64.14	92.75	4426
A3L.bins.26	d__Bacteria	p__Acidobacteriota	c__Acidobacteriae	o__Bryobacterales	f__	g__	s__	53.14	9.69	5.88	3663679	914	914	3946	3946	4008	4008	33518	33518	62.11	88.21	3795
B2C.bins.139	d__Bacteria	p__Acidobacteriota	c__Acidobacteriae	o__Bryobacterales	f__Bryobacteraceae	g__	s__	71.97	3.51	0	5813319	1183	1183	5140	5140	4914	4914	41718	41718	60.46	90.2	6029
A6O.bins.17	d__Bacteria	p__Acidobacteriota	c__Blastocatellia	o__Pyrinomonadales	f__Pyrinomonadaceae	g__	s__	96.58	1.71	0	5206365	158	158	46595	46595	32951	32951	245784	245784	55.97	90.76	4329
B1L.bins.83	d__Bacteria	p__Acidobacteriota	c__Blastocatellia	o__Pyrinomonadales	f__Pyrinomonadaceae	g__	s__	65.31	4.27	33.33	4223393	769	769	6022	6022	5492	5492	30977	30977	51.23	88.56	4292
C3G.bins.115	d__Bacteria	p__Acidobacteriota	c__Blastocatellia	o__Pyrinomonadales	f__Pyrinomonadaceae	g__	s__	97.15	3.42	25	5956072	95	95	95867	95867	62695	62695	376830	376830	54.62	90.57	5040
C3G.bins.181	d__Bacteria	p__Acidobacteriota	c__Blastocatellia	o__Pyrinomonadales	f__Pyrinomonadaceae	g__	s__	78.55	5.18	11.11	4571460	570	570	9770	9770	8020	8020	111540	111540	46.45	89.22	4442
C4U.bins.7	d__Bacteria	p__Acidobacteriota	c__Blastocatellia	o__Pyrinomonadales	f__Pyrinomonadaceae	g__	s__	95.44	2.56	33.33	5817454	191	191	49570	49570	30457	30457	168743	168743	54.57	90.6	5042
A4P.bins.98	d__Bacteria	p__Acidobacteriota	c__Blastocatellia	o__Pyrinomonadales	f__Pyrinomonadaceae	g__OLB17	s__	67.92	2.62	100	2555173	463	463	6011	6011	5518	5518	25620	25620	55.76	91.62	2757
A6O.bins.89	d__Bacteria	p__Acidobacteriota	c__Blastocatellia	o__Pyrinomonadales	f__Pyrinomonadaceae	g__OLB17	s__	83.16	5.13	42.86	3547276	475	475	9146	9146	7467	7467	32285	32285	55.76	91.56	3682
C3G.bins.179	d__Bacteria	p__Acidobacteriota	c__Blastocatellia	o__Pyrinomonadales	f__Pyrinomonadaceae	g__OLB17	s__	87.8	3.42	0	3617112	403	403	11301	11301	8975	8975	54223	54223	56.84	90.28	3496
A5C.bins.201	d__Bacteria	p__Acidobacteriota	c__Blastocatellia	o__UBA7656	f__	g__	s__	79.49	4.27	0	4732678	821	821	6469	6469	5764	5764	27944	27944	70.92	87.6	4336
A6O.bins.66	d__Bacteria	p__Acidobacteriota	c__Blastocatellia	o__UBA7656	f__	g__	s__	97.44	4.38	0	6270664	569	569	15384	15384	11020	11020	92847	92847	70.98	87.66	5334
A4P.bins.39	d__Bacteria	p__Acidobacteriota	c__Blastocatellia	o__UBA7656	f__UBA7656	g__	s__	61.29	2.14	0	3041150	642	642	4913	4913	4736	4736	14528	14528	58.06	88.88	2959
C3G.bins.119	d__Bacteria	p__Acidobacteriota	c__Blastocatellia	o__UBA7656	f__UBA7656	g__	s__	96.53	4.27	0	7023504	246	246	41063	41063	28550	28550	131987	131987	53.19	88.53	5904
C3G.bins.37	d__Bacteria	p__Acidobacteriota	c__Blastocatellia	o__UBA7656	f__UBA7656	g__	s__	89.89	4.97	10	7183477	581	581	16357	16357	12363	12363	46327	46327	50.99	89.16	6316
C4U.bins.95	d__Bacteria	p__Acidobacteriota	c__Thermoanaerobaculia	o__	f__	g__	s__	71.55	0	0	4732657	268	268	33325	33325	17659	17659	120391	120391	74.13	93.11	3993
A5C.bins.193	d__Bacteria	p__Acidobacteriota	c__Thermoanaerobaculia	o__UBA5704	f__UBA5704	g__	s__	88.82	2.85	60	4609611	446	446	14134	14134	10335	10335	59776	59776	73.42	90.74	4164
B1L.bins.105	d__Bacteria	p__Acidobacteriota	c__Thermoanaerobaculia	o__UBA5704	f__UBA5704	g__	s__	69.83	0	0	2497350	406	406	6952	6952	6151	6151	36993	36993	72.92	94.73	2519
B1L.bins.31	d__Bacteria	p__Acidobacteriota	c__Thermoanaerobaculia	o__UBA5704	f__UBA5704	g__	s__	63.85	2.99	25	2126188	442	442	5021	5021	4810	4810	15738	15738	73.03	94.3	2269
B3A.bins.36	d__Bacteria	p__Acidobacteriota	c__Thermoanaerobaculia	o__UBA5704	f__UBA5704	g__	s__	50.86	0	0	2079121	436	436	5164	5164	4768	4768	20870	20870	73.28	95.19	2110
D1U.bins.65	d__Bacteria	p__Acidobacteriota	c__Thermoanaerobaculia	o__UBA5704	f__UBA5704	g__	s__	89.6	4.49	0	4006477	633	633	7219	7219	6329	6329	28403	28403	70.44	92.26	3993
C1M.bins.97	d__Bacteria	p__Acidobacteriota	c__Thermoanaerobaculia	o__UBA5704	f__UBA5704	g__	s__	72.76	3.45	50	4249832	590	590	8298	8298	7203	7203	82886	82886	74.59	92.54	3889
C3G.bins.108	d__Bacteria	p__Acidobacteriota	c__Thermoanaerobaculia	o__UBA5704	f__UBA5704	g__	s__	51.36	3.45	100	3819413	855	855	4568	4568	4467	4467	38782	38782	73.55	92.12	3866
C4U.bins.182	d__Bacteria	p__Acidobacteriota	c__Thermoanaerobaculia	o__UBA5704	f__UBA5704	g__	s__	70.69	0.86	100	3175263	419	419	9391	9391	7578	7578	42964	42964	72.36	93.9	3053
A6O.bins.142	d__Bacteria	p__Acidobacteriota	c__Vicinamibacteria	o__Vicinamibacterales	f__2-12-FULL-66-21	g__JACDCA01	s__	92.86	9.69	7.69	6047699	360	360	27428	27428	16799	16799	92020	92020	65.75	91.7	5133
C1M.bins.46	d__Bacteria	p__Acidobacteriota	c__Vicinamibacteria	o__Vicinamibacterales	f__2-12-FULL-66-21	g__JACDCA01	s__	70.7	9.62	5.56	4850580	928	928	5584	5584	5226	5226	26237	26237	70.36	94.03	4916
A2T.bins.236	d__Bacteria	p__Acidobacteriota	c__Vicinamibacteria	o__Vicinamibacterales	f__SCN-69-37	g__	s__	58.79	1.72	0	3589771	820	820	4467	4467	4377	4377	27112	27112	65.68	94.24	3737
A5C.bins.77	d__Bacteria	p__Acidobacteriota	c__Vicinamibacteria	o__Vicinamibacterales	f__SCN-69-37	g__	s__	78.63	4.44	0	4293748	360	360	17269	17269	11927	11927	70998	70998	70.33	93.99	3920
B2C.bins.93	d__Bacteria	p__Acidobacteriota	c__Vicinamibacteria	o__Vicinamibacterales	f__SCN-69-37	g__	s__	91.13	2.71	0	4709461	517	517	11936	11936	9109	9109	47166	47166	65.22	94.04	4347
B1L.bins.58	d__Bacteria	p__Acidobacteriota	c__Vicinamibacteria	o__Vicinamibacterales	f__SCN-69-37	g__SYFT01	s__	90.34	4.87	14.29	4787408	483	483	13023	13023	9911	9911	46410	46410	64.13	94.68	4417
B3A.bins.127	d__Bacteria	p__Acidobacteriota	c__Vicinamibacteria	o__Vicinamibacterales	f__SCN-69-37	g__SYFT01	s__	51.72	1.72	0	3653436	587	587	6926	6926	6223	6223	36463	36463	63.32	95.23	3459
A3L.bins.10	d__Bacteria	p__Acidobacteriota	c__Vicinamibacteria	o__Vicinamibacterales	f__UBA2999	g__	s__	81.55	7.92	7.32	3634505	579	579	7335	7335	6277	6277	28281	28281	70.18	92.91	3499
C3G.bins.111	d__Bacteria	p__Acidobacteriota	c__Vicinamibacteria	o__Vicinamibacterales	f__UBA2999	g__	s__	94.87	6.25	11.11	5743039	208	208	57768	57768	27610	27610	243982	243982	64.91	92.24	5198
C3G.bins.79	d__Bacteria	p__Acidobacteriota	c__Vicinamibacteria	o__Vicinamibacterales	f__UBA2999	g__	s__	89.11	5.13	0	4488390	403	403	15347	15347	11137	11137	62067	62067	64.18	94.26	4310
C1M.bins.131	d__Bacteria	p__Acidobacteriota	c__Vicinamibacteria	o__Vicinamibacterales	f__UBA2999	g__12-FULL-67-14b	s__	68.09	5.13	50	3072087	658	658	4913	4913	4668	4668	19784	19784	70.26	93.81	3133
C3G.bins.9	d__Bacteria	p__Acidobacteriota	c__Vicinamibacteria	o__Vicinamibacterales	f__UBA2999	g__12-FULL-67-14b	s__	86.86	4.7	16.67	4570205	337	337	21250	21250	13561	13561	85963	85963	69.49	94.07	4108
C3G.bins.97	d__Bacteria	p__Acidobacteriota	c__Vicinamibacteria	o__Vicinamibacterales	f__UBA2999	g__12-FULL-67-14b	s__	92.31	6.84	25	4674691	353	353	19562	19562	13242	13242	76687	76687	70.26	93.78	4211
C4U.bins.108	d__Bacteria	p__Acidobacteriota	c__Vicinamibacteria	o__Vicinamibacterales	f__UBA2999	g__12-FULL-67-14b	s__	62.85	2.27	7.14	2506354	546	546	4572	4572	4590	4590	24422	24422	70.25	94.31	2585
A1C.bins.24	d__Bacteria	p__Actinobacteriota	c__Acidimicrobiia	o__	f__	g__	s__	93.18	2.56	20	5178634	405	405	19119	19119	12786	12786	75225	75225	71.13	92.62	5399
D2U.bins.43	d__Bacteria	p__Actinobacteriota	c__Acidimicrobiia	o__	f__	g__	s__	91.17	2.99	0	4851953	285	285	26621	26621	17024	17024	85671	85671	70.1	91.34	4843
C4U.bins.181	d__Bacteria	p__Actinobacteriota	c__Acidimicrobiia	o__	f__	g__	s__	84.03	8.18	8.7	4534012	692	692	7644	7644	6552	6552	37693	37693	70.01	91.4	5005
A1C.bins.103	d__Bacteria	p__Actinobacteriota	c__Acidimicrobiia	o__Acidimicrobiales	f__	g__	s__	95.73	3.92	66.67	3974179	371	371	15288	15288	10712	10712	48576	48576	69.35	93.48	4107
A2T.bins.115	d__Bacteria	p__Actinobacteriota	c__Acidimicrobiia	o__Acidimicrobiales	f__	g__	s__	93.33	2.56	25	3886277	318	318	16371	16371	12220	12220	82401	82401	69.38	93.39	3925
A3L.bins.82	d__Bacteria	p__Actinobacteriota	c__Acidimicrobiia	o__Acidimicrobiales	f__	g__	s__	98.29	1.28	0	3950455	210	210	31254	31254	18811	18811	153243	153243	68.66	93.33	3899
A4P.bins.51	d__Bacteria	p__Actinobacteriota	c__Acidimicrobiia	o__Acidimicrobiales	f__	g__	s__	96.41	1	0	3863748	278	278	21134	21134	13898	13898	106118	106118	69.37	93.52	3842
A5C.bins.105	d__Bacteria	p__Actinobacteriota	c__Acidimicrobiia	o__Acidimicrobiales	f__	g__	s__	96.58	1.28	0	4177989	182	182	42595	42595	22955	22955	201205	201205	69.32	93.37	4137
A6O.bins.126	d__Bacteria	p__Actinobacteriota	c__Acidimicrobiia	o__Acidimicrobiales	f__	g__	s__	96.41	1.28	0	3921821	165	165	43470	43470	23768	23768	147059	147059	69.4	93.46	3850
D1U.bins.1	d__Bacteria	p__Actinobacteriota	c__Acidimicrobiia	o__Acidimicrobiales	f__	g__	s__	77.06	8.97	18.75	3277889	457	457	8807	8807	7172	7172	39684	39684	72.39	94.76	3570
D1U.bins.78	d__Bacteria	p__Actinobacteriota	c__Acidimicrobiia	o__Acidimicrobiales	f__	g__	s__	84.13	5.98	0	3927752	373	373	16453	16453	10530	10530	69517	69517	70.94	93.99	4134
D2U.bins.102	d__Bacteria	p__Actinobacteriota	c__Acidimicrobiia	o__Acidimicrobiales	f__	g__	s__	93.73	1.28	0	2394913	141	141	28386	28386	16985	16985	132074	132074	70	93.14	2481
D2U.bins.4	d__Bacteria	p__Actinobacteriota	c__Acidimicrobiia	o__Acidimicrobiales	f__	g__	s__	74.83	0	0	2281968	165	165	18834	18834	13830	13830	73586	73586	73.98	92.79	2327
D2U.bins.40	d__Bacteria	p__Actinobacteriota	c__Acidimicrobiia	o__Acidimicrobiales	f__	g__	s__	98.28	8.76	25	2737234	119	119	40906	40906	23001	23001	135760	135760	70	91.56	2814
D2U.bins.73	d__Bacteria	p__Actinobacteriota	c__Acidimicrobiia	o__Acidimicrobiales	f__	g__	s__	98.29	2.99	25	3015268	175	175	24315	24315	17230	17230	103476	103476	73.76	92.2	2971
D2U.bins.96	d__Bacteria	p__Actinobacteriota	c__Acidimicrobiia	o__Acidimicrobiales	f__	g__	s__	80.72	7.43	5	3849691	154	154	45577	45577	24997	24997	169135	169135	70.9	92.37	3838
C3G.bins.129	d__Bacteria	p__Actinobacteriota	c__Acidimicrobiia	o__Acidimicrobiales	f__	g__	s__	58.81	4.16	14.29	2881814	619	619	4863	4863	4655	4655	21849	21849	69.34	92.74	3288
C3G.bins.131	d__Bacteria	p__Actinobacteriota	c__Acidimicrobiia	o__Acidimicrobiales	f__	g__	s__	86.32	2.99	25	2959903	362	362	9531	9531	8176	8176	57802	57802	72.56	93.69	3202
C4U.bins.105	d__Bacteria	p__Actinobacteriota	c__Acidimicrobiia	o__Acidimicrobiales	f__	g__	s__	95.73	1.28	0	3137608	18	18	276582	276582	174311	174311	577960	577960	70.79	93.88	3202
A4P.bins.14	d__Bacteria	p__Actinobacteriota	c__Acidimicrobiia	o__Acidimicrobiales	f__AC-14	g__	s__	73.89	7.67	0	3182302	573	573	6135	6135	5553	5553	23157	23157	71.76	92.84	3631
A6O.bins.36	d__Bacteria	p__Actinobacteriota	c__Acidimicrobiia	o__Acidimicrobiales	f__AC-14	g__	s__	86.47	2.28	50	3136750	391	391	9668	9668	8022	8022	33853	33853	72.17	93.78	3415
D2U.bins.24	d__Bacteria	p__Actinobacteriota	c__Acidimicrobiia	o__Acidimicrobiales	f__AC-14	g__	s__	81.38	1.72	100	3504307	127	127	39589	39589	27592	27592	138575	138575	70.83	90.63	3617
D2U.bins.106	d__Bacteria	p__Actinobacteriota	c__Acidimicrobiia	o__Acidimicrobiales	f__Ilumatobacteraceae	g__	s__	80.77	2.14	0	3386447	501	501	7837	7837	6759	6759	33581	33581	70.47	92.59	3450
C1M.bins.121	d__Bacteria	p__Actinobacteriota	c__Acidimicrobiia	o__Acidimicrobiales	f__Ilumatobacteraceae	g__Ilumatobacter	s__	88.86	8.69	5.88	3840486	477	477	9995	9995	8051	8051	76296	76296	71.75	93.54	3964
C3G.bins.144	d__Bacteria	p__Actinobacteriota	c__Acidimicrobiia	o__Acidimicrobiales	f__Ilumatobacteraceae	g__Ilumatobacter	s__	69.83	5.17	25	3781574	458	458	10491	10491	8256	8256	50107	50107	71.89	93.64	3932
A2T.bins.253	d__Bacteria	p__Actinobacteriota	c__Acidimicrobiia	o__Acidimicrobiales	f__JACDCH01	g__	s__	66.9	0.85	100	2355332	463	463	5550	5550	5087	5087	25535	25535	71.42	94.59	2723
A6O.bins.173	d__Bacteria	p__Actinobacteriota	c__Acidimicrobiia	o__Acidimicrobiales	f__JACDCH01	g__	s__	67.43	4.51	17.14	2940372	569	569	5672	5672	5167	5167	19622	19622	69.41	94.2	3282
B1L.bins.46	d__Bacteria	p__Actinobacteriota	c__Acidimicrobiia	o__Acidimicrobiales	f__JACDCH01	g__	s__	95.73	4.85	23.08	3204028	191	191	24837	24837	16775	16775	104911	104911	72.52	93.63	3292
B1L.bins.73	d__Bacteria	p__Actinobacteriota	c__Acidimicrobiia	o__Acidimicrobiales	f__JACDCH01	g__	s__	93.96	4.27	37.5	3453453	195	195	30351	30351	17710	17710	131732	131732	71.11	94.43	3492
B1L.bins.90	d__Bacteria	p__Actinobacteriota	c__Acidimicrobiia	o__Acidimicrobiales	f__JACDCH01	g__	s__	75.17	0	0	3809343	126	126	50036	50036	30232	30232	144692	144692	71.5	94.98	3740
B2C.bins.123	d__Bacteria	p__Actinobacteriota	c__Acidimicrobiia	o__Acidimicrobiales	f__JACDCH01	g__	s__	71.66	2.14	0	3044592	425	425	9020	9020	7163	7163	43202	43202	71.36	94.52	3184
B2C.bins.127	d__Bacteria	p__Actinobacteriota	c__Acidimicrobiia	o__Acidimicrobiales	f__JACDCH01	g__	s__	87.75	4.27	0	3508659	340	340	14826	14826	10319	10319	62178	62178	70.19	93.85	3728
B2C.bins.148	d__Bacteria	p__Actinobacteriota	c__Acidimicrobiia	o__Acidimicrobiales	f__JACDCH01	g__	s__	80.34	2.91	0	3281207	482	482	7781	7781	6807	6807	130727	130727	70.66	93.64	3496
B2C.bins.63	d__Bacteria	p__Actinobacteriota	c__Acidimicrobiia	o__Acidimicrobiales	f__JACDCH01	g__	s__	60.66	4.86	56.52	2306281	472	472	5237	5237	4886	4886	15885	15885	73.95	94.79	2672
B2C.bins.81	d__Bacteria	p__Actinobacteriota	c__Acidimicrobiia	o__Acidimicrobiales	f__JACDCH01	g__	s__	83.62	1.71	33.33	3375089	162	162	36861	36861	20833	20833	168388	168388	72.64	94.8	3402
B3A.bins.38	d__Bacteria	p__Actinobacteriota	c__Acidimicrobiia	o__Acidimicrobiales	f__JACDCH01	g__	s__	55.3	2.71	25	2080681	456	456	4517	4517	4562	4562	128374	128374	70.82	93.86	2337
B3A.bins.74	d__Bacteria	p__Actinobacteriota	c__Acidimicrobiia	o__Acidimicrobiales	f__JACDCH01	g__	s__	88.89	3.85	0	4423019	241	241	34841	34841	18352	18352	137447	137447	71.32	94.67	4382
C1M.bins.75	d__Bacteria	p__Actinobacteriota	c__Acidimicrobiia	o__Acidimicrobiales	f__JACDCH01	g__	s__	72.29	8.97	18.18	4564739	722	722	7442	7442	6322	6322	35150	35150	72.04	94.5	4970
C1M.bins.120	d__Bacteria	p__Actinobacteriota	c__Acidimicrobiia	o__Acidimicrobiales	f__JACDEA01	g__	s__	84.9	7.69	17.39	3628836	474	474	10180	10180	7655	7655	85985	85985	68.45	95.58	4022
C1M.bins.37	d__Bacteria	p__Actinobacteriota	c__Acidimicrobiia	o__IMCC26256	f__	g__	s__	54.18	3.85	0	3378759	748	748	4600	4600	4517	4517	16246	16246	70.17	91.86	3933
B3A.bins.122	d__Bacteria	p__Actinobacteriota	c__Acidimicrobiia	o__UBA5794	f__	g__	s__	67.52	4.27	60	2232241	448	448	5396	5396	4982	4982	25586	25586	66.04	93.96	2560
A2T.bins.8	d__Bacteria	p__Actinobacteriota	c__Acidimicrobiia	o__UBA5794	f__UBA11373	g__	s__	91.03	4.25	0	2104323	224	224	13222	13222	9394	9394	47703	47703	67.24	91.58	2263
B2C.bins.13	d__Bacteria	p__Actinobacteriota	c__Acidimicrobiia	o__UBA5794	f__UBA11373	g__	s__	70.85	2.45	60	1485939	285	285	5571	5571	5213	5213	32859	32859	68.36	93.34	1677
B3A.bins.56	d__Bacteria	p__Actinobacteriota	c__Acidimicrobiia	o__UBA5794	f__UBA11373	g__	s__	52.24	0	0	1042437	236	236	4483	4483	4417	4417	17184	17184	68.58	93.67	1205
A3L.bins.105	d__Bacteria	p__Actinobacteriota	c__Acidimicrobiia	o__UBA5794	f__ZC4RG35	g__	s__	77.74	3.42	0	2229214	361	361	7184	7184	6175	6175	42284	42284	65.97	94.25	2555
A5C.bins.38	d__Bacteria	p__Actinobacteriota	c__Acidimicrobiia	o__UBA5794	f__ZC4RG35	g__	s__	64.1	6.13	0	2170415	413	413	5509	5509	5255	5255	73231	73231	66.19	93.06	2594
A6O.bins.14	d__Bacteria	p__Actinobacteriota	c__Acidimicrobiia	o__UBA5794	f__ZC4RG35	g__	s__	96.41	1.28	0	2524326	193	193	18763	18763	13079	13079	57783	57783	65.9	94.05	2696
A6O.bins.65	d__Bacteria	p__Actinobacteriota	c__Acidimicrobiia	o__UBA5794	f__ZC4RG35	g__	s__	55.66	0.85	0	1873152	365	365	5490	5490	5131	5131	16482	16482	64.86	93.99	2201
A6O.bins.90	d__Bacteria	p__Actinobacteriota	c__Acidimicrobiia	o__UBA5794	f__ZC4RG35	g__	s__	57.45	9.16	6.67	1899616	482	482	3925	3925	3941	3941	12454	12454	65.05	93.8	2376
B1L.bins.55	d__Bacteria	p__Actinobacteriota	c__Acidimicrobiia	o__UBA5794	f__ZC4RG35	g__	s__	83.06	4.44	12.5	2483639	402	402	6825	6825	6178	6178	46278	46278	66.23	94.34	2901
B1L.bins.87	d__Bacteria	p__Actinobacteriota	c__Acidimicrobiia	o__UBA5794	f__ZC4RG35	g__	s__	58.11	0	0	1981203	428	428	4882	4882	4628	4628	16317	16317	63.81	92.75	2254
B2C.bins.33	d__Bacteria	p__Actinobacteriota	c__Acidimicrobiia	o__UBA5794	f__ZC4RG35	g__	s__	65.57	4.53	66.67	2243246	443	443	5400	5400	5063	5063	22876	22876	63.88	92.69	2508
B2C.bins.83	d__Bacteria	p__Actinobacteriota	c__Acidimicrobiia	o__UBA5794	f__ZC4RG35	g__	s__	74.64	1.28	0	2395428	484	484	5330	5330	4949	4949	21424	21424	66	93.92	2800
D1U.bins.46	d__Bacteria	p__Actinobacteriota	c__Acidimicrobiia	o__UBA5794	f__ZC4RG35	g__	s__	83.57	1.28	50	2492268	226	226	15864	15864	11027	11027	43694	43694	65.19	93.71	2755
C1M.bins.105	d__Bacteria	p__Actinobacteriota	c__Acidimicrobiia	o__UBA5794	f__ZC4RG35	g__	s__	67.23	3.45	0	2740693	494	494	5920	5920	5547	5547	26396	26396	63.48	91.99	3092
C1M.bins.11	d__Bacteria	p__Actinobacteriota	c__Acidimicrobiia	o__UBA5794	f__ZC4RG35	g__	s__	84.62	1.28	0	2394130	105	105	40119	40119	22801	22801	165642	165642	62.41	95.25	2442
C1M.bins.42	d__Bacteria	p__Actinobacteriota	c__Acidimicrobiia	o__UBA5794	f__ZC4RG35	g__	s__	77.15	2.14	33.33	2476939	457	457	5757	5757	5419	5419	29268	29268	67.47	93.94	2857
C1M.bins.43	d__Bacteria	p__Actinobacteriota	c__Acidimicrobiia	o__UBA5794	f__ZC4RG35	g__	s__	90.6	5.98	22.22	2609341	243	243	16926	16926	10738	10738	67984	67984	66.22	93.96	2807
C1M.bins.99	d__Bacteria	p__Actinobacteriota	c__Acidimicrobiia	o__UBA5794	f__ZC4RG35	g__	s__	58.98	1.71	0	1887273	379	379	5201	5201	4979	4979	18847	18847	62.65	94.27	2261
C3G.bins.120	d__Bacteria	p__Actinobacteriota	c__Acidimicrobiia	o__UBA5794	f__ZC4RG35	g__	s__	94.57	8.64	25	2547858	257	257	13213	13213	9913	9913	49103	49103	66.05	93.74	2781
C3G.bins.40	d__Bacteria	p__Actinobacteriota	c__Acidimicrobiia	o__UBA5794	f__ZC4RG35	g__	s__	94.41	1.28	0	2606776	112	112	41267	41267	23274	23274	157683	157683	62.36	95.1	2674
C3G.bins.68	d__Bacteria	p__Actinobacteriota	c__Acidimicrobiia	o__UBA5794	f__ZC4RG35	g__	s__	94.87	1.62	50	3052959	112	112	42306	42306	27258	27258	230223	230223	62.71	94.44	3195
C4U.bins.123	d__Bacteria	p__Actinobacteriota	c__Acidimicrobiia	o__UBA5794	f__ZC4RG35	g__	s__	56.03	8.62	40	1974864	480	480	4219	4219	4114	4114	11186	11186	64.65	93.88	2375
C4U.bins.137	d__Bacteria	p__Actinobacteriota	c__Acidimicrobiia	o__UBA5794	f__ZC4RG35	g__	s__	65.67	3.66	42.86	2119294	431	431	5284	5284	4917	4917	14865	14865	70.5	94.37	2460
C4U.bins.149	d__Bacteria	p__Actinobacteriota	c__Acidimicrobiia	o__UBA5794	f__ZC4RG35	g__	s__	80.82	3.7	40	2400325	373	373	7088	7088	6435	6435	29930	29930	65.99	93.99	2689
C4U.bins.155	d__Bacteria	p__Actinobacteriota	c__Acidimicrobiia	o__UBA5794	f__ZC4RG35	g__	s__	81.77	1.28	0	2183743	167	167	19731	19731	13076	13076	58843	58843	66.41	94.33	2307
C4U.bins.167	d__Bacteria	p__Actinobacteriota	c__Acidimicrobiia	o__UBA5794	f__ZC4RG35	g__	s__	80.34	1.28	0	2295203	202	202	14499	14499	11362	11362	76297	76297	62.33	95.16	2450
C4U.bins.50	d__Bacteria	p__Actinobacteriota	c__Acidimicrobiia	o__UBA5794	f__ZC4RG35	g__	s__	80.34	1.42	66.67	1787959	191	191	12375	12375	9361	9361	82513	82513	66.47	94.56	1972
C4U.bins.8	d__Bacteria	p__Actinobacteriota	c__Acidimicrobiia	o__UBA5794	f__ZC4RG35	g__	s__	88.03	1.57	0	2837972	61	61	79766	79766	46524	46524	160278	160278	64.83	93.56	2870
A3L.bins.170	d__Bacteria	p__Actinobacteriota	c__Actinomycetia	o__	f__	g__	s__	69.08	4.27	40	2436741	511	511	4860	4860	4768	4768	45077	45077	68.45	93.1	2801
A4P.bins.83	d__Bacteria	p__Actinobacteriota	c__Actinomycetia	o__	f__	g__	s__	72.66	2.56	25	2749634	412	412	7928	7928	6673	6673	41551	41551	68.48	92.98	2961
A6O.bins.166	d__Bacteria	p__Actinobacteriota	c__Actinomycetia	o__	f__	g__	s__	88.36	2.14	66.67	2832787	278	278	15389	15389	10189	10189	57568	57568	68.7	93.64	2946
D1U.bins.45	d__Bacteria	p__Actinobacteriota	c__Actinomycetia	o__	f__	g__	s__	92.57	6.67	5.88	3289658	266	266	17258	17258	12367	12367	111706	111706	72.96	92.93	3395
D2U.bins.31	d__Bacteria	p__Actinobacteriota	c__Actinomycetia	o__	f__	g__	s__	98.38	1.08	50	3268099	90	90	63470	63470	36312	36312	201809	201809	72.75	92.05	3200
C3G.bins.90	d__Bacteria	p__Actinobacteriota	c__Actinomycetia	o__	f__	g__	s__	72.75	3.13	15.79	2875461	414	414	8473	8473	6945	6945	30129	30129	73.01	93.32	3124
C4U.bins.69	d__Bacteria	p__Actinobacteriota	c__Actinomycetia	o__	f__	g__	s__	86.56	4.42	0	2736846	307	307	12186	12186	8914	8914	45601	45601	69.32	93.95	2821
A4P.bins.107	d__Bacteria	p__Actinobacteriota	c__Actinomycetia	o__Actinomycetales	f__Dermatophilaceae	g__Knoellia	s__	100	0	0	4157069	43	43	144057	144057	96676	96676	451547	451547	68.53	92.35	3922
C1M.bins.57	d__Bacteria	p__Actinobacteriota	c__Actinomycetia	o__Actinomycetales	f__Dermatophilaceae	g__Knoellia	s__	92.46	9.4	15.22	3969185	370	370	15935	15935	10727	10727	60496	60496	70.47	93.17	3877
C3G.bins.52	d__Bacteria	p__Actinobacteriota	c__Actinomycetia	o__Actinomycetales	f__Dermatophilaceae	g__Knoellia	s__	89.64	9.48	10.34	4091779	473	473	11059	11059	8650	8650	57964	57964	70.33	92.96	4064
C4U.bins.82	d__Bacteria	p__Actinobacteriota	c__Actinomycetia	o__Actinomycetales	f__Dermatophilaceae	g__Knoellia	s__	97.19	2.05	0	4059495	215	215	37879	37879	18881	18881	145478	145478	70.54	93.27	3853
A3L.bins.119	d__Bacteria	p__Actinobacteriota	c__Actinomycetia	o__Actinomycetales	f__Microbacteriaceae	g__	s__	83.25	0.93	33.33	2391652	332	332	8457	8457	7203	7203	46400	46400	66.69	92.99	2602
A5C.bins.45	d__Bacteria	p__Actinobacteriota	c__Actinomycetia	o__Actinomycetales	f__Microbacteriaceae	g__	s__	65.96	2.1	44.44	2152934	393	393	5950	5950	5478	5478	28336	28336	66.63	92.79	2473
A5C.bins.92	d__Bacteria	p__Actinobacteriota	c__Actinomycetia	o__Actinomycetales	f__Microbacteriaceae	g__	s__	81.6	1.46	42.86	2460172	354	354	8444	8444	6949	6949	82519	82519	66.27	92.24	2713
D2U.bins.80	d__Bacteria	p__Actinobacteriota	c__Actinomycetia	o__Actinomycetales	f__Micrococcaceae	g__Arthrobacter	s__	92.41	0.27	50	3417251	204	204	22250	22250	16751	16751	98002	98002	65.37	89.44	3294
C4U.bins.159	d__Bacteria	p__Actinobacteriota	c__Actinomycetia	o__Actinomycetales	f__Micrococcaceae	g__Arthrobacter	s__	79.37	2.19	40	3227627	502	502	7459	7459	6429	6429	28692	28692	65.18	88.67	3394
B3A.bins.109	d__Bacteria	p__Actinobacteriota	c__Actinomycetia	o__Actinomycetales	f__Micrococcaceae	g__Arthrobacter_D	s__	52.14	0.08	100	1424425	325	325	4355	4355	4382	4382	12796	12796	64.48	92.88	1568
A2T.bins.87	d__Bacteria	p__Actinobacteriota	c__Actinomycetia	o__Actinomycetales	f__Micrococcaceae	g__Arthrobacter_F	s__	54.41	2.19	30	3287630	671	671	5049	5049	4899	4899	65245	65245	64.28	88.77	3624
A5C.bins.10	d__Bacteria	p__Actinobacteriota	c__Actinomycetia	o__Actinomycetales	f__Micrococcaceae	g__Arthrobacter_F	s__	98.85	3.13	0	4580474	49	49	146889	146889	93479	93479	454814	454814	64.59	89.47	4253
C3G.bins.88	d__Bacteria	p__Actinobacteriota	c__Actinomycetia	o__Actinomycetales	f__Micrococcaceae	g__Arthrobacter_F	s__	58.62	1.72	100	1768049	345	345	5429	5429	5124	5124	27792	27792	64.86	91.44	1932
B2C.bins.132	d__Bacteria	p__Actinobacteriota	c__Actinomycetia	o__Actinomycetales	f__Micrococcaceae	g__Paeniglutamicibacter	s__	93.9	2.83	18.18	4108623	144	144	59740	59740	28532	28532	273322	273322	66.67	88.33	3840
C1M.bins.48	d__Bacteria	p__Actinobacteriota	c__Actinomycetia	o__Actinomycetales	f__Micrococcaceae	g__Pseudarthrobacter	s__	88.73	1.35	75	3777511	323	323	17713	17713	11695	11695	94184	94184	66.65	90.82	3735
A1C.bins.102	d__Bacteria	p__Actinobacteriota	c__Actinomycetia	o__Mycobacteriales	f__Mycobacteriaceae	g__Mycobacterium	s__	97.73	3.48	58.82	5362651	233	233	36294	36294	23015	23015	191365	191365	67.24	93.32	5334
A4P.bins.29	d__Bacteria	p__Actinobacteriota	c__Actinomycetia	o__Mycobacteriales	f__Mycobacteriaceae	g__Mycobacterium	s__	82.45	4.86	52.63	4353280	727	727	6875	6875	5988	5988	25902	25902	67.99	93.61	4797
A6O.bins.127	d__Bacteria	p__Actinobacteriota	c__Actinomycetia	o__Mycobacteriales	f__Mycobacteriaceae	g__Mycobacterium	s__	91.03	4.47	52.38	4779817	531	531	11910	11910	9001	9001	44028	44028	67.88	93.44	5107
B3A.bins.128	d__Bacteria	p__Actinobacteriota	c__Actinomycetia	o__Mycobacteriales	f__Mycobacteriaceae	g__Mycobacterium	s__	99.01	1.81	0	6366729	35	35	281462	281462	181906	181906	1143767	1143767	66.94	92.89	6206
B3A.bins.41	d__Bacteria	p__Actinobacteriota	c__Actinomycetia	o__Mycobacteriales	f__Mycobacteriaceae	g__Mycobacterium	s__	77.81	2.26	72.73	4173284	685	685	6965	6965	6092	6092	27564	27564	68.03	94.01	4563
C1M.bins.74	d__Bacteria	p__Actinobacteriota	c__Actinomycetia	o__Mycobacteriales	f__Mycobacteriaceae	g__Mycobacterium	s__	85.3	1.54	75	4493995	609	609	8426	8426	7379	7379	44125	44125	68.08	93.91	4830
C3G.bins.173	d__Bacteria	p__Actinobacteriota	c__Actinomycetia	o__Mycobacteriales	f__Mycobacteriaceae	g__Mycobacterium	s__	90.02	3.66	14.29	6820946	734	734	12106	12106	9292	9292	56915	56915	65.75	92.99	7265
C3G.bins.69	d__Bacteria	p__Actinobacteriota	c__Actinomycetia	o__Mycobacteriales	f__Mycobacteriaceae	g__Mycobacterium	s__	86.25	2.74	55	4794467	728	728	7657	7657	6585	6585	38969	38969	68	93.68	5185
C4U.bins.191	d__Bacteria	p__Actinobacteriota	c__Actinomycetia	o__Mycobacteriales	f__Mycobacteriaceae	g__Mycobacterium	s__	97.54	0.38	0	5134188	300	300	25014	25014	17113	17113	117566	117566	68.09	93.94	5128
A1C.bins.99	d__Bacteria	p__Actinobacteriota	c__Actinomycetia	o__Mycobacteriales	f__Mycobacteriaceae	g__Rhodococcus	s__	94.64	2.17	50	7231651	654	654	15084	15084	11057	11057	91339	91339	62.21	90.11	7467
A5C.bins.191	d__Bacteria	p__Actinobacteriota	c__Actinomycetia	o__Mycobacteriales	f__Mycobacteriaceae	g__Rhodococcus	s__	97.3	1.91	71.43	6842190	422	422	23417	23417	16213	16213	114403	114403	62.45	90.91	6907
A6O.bins.159	d__Bacteria	p__Actinobacteriota	c__Actinomycetia	o__Mycobacteriales	f__Mycobacteriaceae	g__Rhodococcus	s__	99.56	0.13	100	6338056	71	71	339462	339462	89268	89268	732541	732541	62.44	92.13	6009
B1L.bins.43	d__Bacteria	p__Actinobacteriota	c__Actinomycetia	o__Mycobacteriales	f__Mycobacteriaceae	g__Rhodococcus	s__	99.37	0	0	6501669	76	76	169578	169578	85548	85548	569115	569115	62.5	91.72	6213
B3A.bins.67	d__Bacteria	p__Actinobacteriota	c__Actinomycetia	o__Mycobacteriales	f__Mycobacteriaceae	g__Rhodococcus	s__	53.95	0	0	3081334	699	699	4565	4565	4408	4408	15205	15205	62.81	92.51	3377
C1M.bins.94	d__Bacteria	p__Actinobacteriota	c__Actinomycetia	o__Mycobacteriales	f__Mycobacteriaceae	g__Rhodococcus	s__	89.92	2.26	16.67	4848539	305	305	25558	25558	15896	15896	105826	105826	70.65	91.43	4762
C4U.bins.164	d__Bacteria	p__Actinobacteriota	c__Actinomycetia	o__Mycobacteriales	f__Mycobacteriaceae	g__Rhodococcus	s__	99.94	0	0	6284428	27	27	417533	417533	232756	232756	822849	822849	62.54	92.19	5935
B3A.bins.57	d__Bacteria	p__Actinobacteriota	c__Actinomycetia	o__Mycobacteriales	f__Mycobacteriaceae	g__Rhodococcus_B	s__	99.72	0.94	0	5266997	17	17	450464	450464	309823	309823	794216	794216	64.96	92.38	4962
A3L.bins.80	d__Bacteria	p__Actinobacteriota	c__Actinomycetia	o__Mycobacteriales	f__Mycobacteriaceae	g__Williamsia	s__	99.49	0.36	0	5444286	10	10	819857	819857	544428	544428	2347213	2347213	64.67	91.18	5093
A4P.bins.33	d__Bacteria	p__Actinobacteriota	c__Actinomycetia	o__Mycobacteriales	f__Mycobacteriaceae	g__Williamsia	s__	65.08	1.97	40	3709190	827	827	4578	4578	4485	4485	19558	19558	64.92	92.24	4098
A4P.bins.7	d__Bacteria	p__Actinobacteriota	c__Actinomycetia	o__Mycobacteriales	f__Mycobacteriaceae	g__Williamsia	s__	99.39	0.36	0	5442879	17	17	379683	379683	320169	320169	1043595	1043595	64.67	91.17	5096
A6O.bins.78	d__Bacteria	p__Actinobacteriota	c__Actinomycetia	o__Mycobacteriales	f__Mycobacteriaceae	g__Williamsia	s__	64.11	4.63	6.45	5592585	1180	1180	4929	4929	4739	4739	28830	28830	64.39	90.52	6286
C4U.bins.140	d__Bacteria	p__Actinobacteriota	c__Actinomycetia	o__Mycobacteriales	f__Pseudonocardiaceae	g__	s__	52.03	8	10	4996775	1168	1168	4247	4247	4278	4278	32592	32592	69.22	89.75	5949
D2U.bins.54	d__Bacteria	p__Actinobacteriota	c__Actinomycetia	o__Mycobacteriales	f__Pseudonocardiaceae	g__Actinosynnema	s__	79.56	7.44	7.14	6755304	649	649	13800	13800	10408	10408	56308	56308	72.93	89.85	6684
C4U.bins.111	d__Bacteria	p__Actinobacteriota	c__Actinomycetia	o__Mycobacteriales	f__Pseudonocardiaceae	g__Amycolatopsis	s__	94.05	1.77	20	8530972	292	292	46621	46621	29215	29215	287808	287808	69.07	90.8	8241
D2U.bins.74	d__Bacteria	p__Actinobacteriota	c__Actinomycetia	o__Mycobacteriales	f__Pseudonocardiaceae	g__Amycolatopsis_C	s__	94.98	1.06	0	4264466	185	185	38679	38679	23051	23051	125364	125364	69.97	91.66	4207
A1C.bins.107	d__Bacteria	p__Actinobacteriota	c__Actinomycetia	o__Mycobacteriales	f__Pseudonocardiaceae	g__Pseudonocardia	s__	88.43	3.9	6.67	5169668	495	495	14247	14247	10443	10443	74430	74430	74.22	91.81	5501
A1C.bins.120	d__Bacteria	p__Actinobacteriota	c__Actinomycetia	o__Mycobacteriales	f__Pseudonocardiaceae	g__Pseudonocardia	s__	92.29	1.18	40	4771427	298	298	23040	23040	16011	16011	79041	79041	74.41	91.78	4838
A1C.bins.146	d__Bacteria	p__Actinobacteriota	c__Actinomycetia	o__Mycobacteriales	f__Pseudonocardiaceae	g__Pseudonocardia	s__	91.61	1.84	50	4217870	443	443	12867	12867	9521	9521	62421	62421	72.16	89.47	4287
A1C.bins.51	d__Bacteria	p__Actinobacteriota	c__Actinomycetia	o__Mycobacteriales	f__Pseudonocardiaceae	g__Pseudonocardia	s__	93.62	7.05	31.25	6559019	483	483	20341	20341	13579	13579	99170	99170	73.46	91.18	6870
A2T.bins.108	d__Bacteria	p__Actinobacteriota	c__Actinomycetia	o__Mycobacteriales	f__Pseudonocardiaceae	g__Pseudonocardia	s__	96.93	1.6	20	5011957	180	180	40591	40591	27844	27844	144566	144566	74.34	91.74	5007
A3L.bins.88	d__Bacteria	p__Actinobacteriota	c__Actinomycetia	o__Mycobacteriales	f__Pseudonocardiaceae	g__Pseudonocardia	s__	98.29	3.21	7.69	6178361	136	136	75564	75564	45429	45429	329821	329821	74.31	91.64	6098
A4P.bins.103	d__Bacteria	p__Actinobacteriota	c__Actinomycetia	o__Mycobacteriales	f__Pseudonocardiaceae	g__Pseudonocardia	s__	91.73	2.01	33.33	4306804	428	428	13627	13627	10062	10062	62030	62030	72.17	89.71	4402
A5C.bins.80	d__Bacteria	p__Actinobacteriota	c__Actinomycetia	o__Mycobacteriales	f__Pseudonocardiaceae	g__Pseudonocardia	s__	96.84	1.76	14.29	5868902	339	339	24113	24113	17312	17312	129210	129210	74.62	92.39	5859
A6O.bins.137	d__Bacteria	p__Actinobacteriota	c__Actinomycetia	o__Mycobacteriales	f__Pseudonocardiaceae	g__Pseudonocardia	s__	50.31	3.45	0	2922900	638	638	4764	4764	4581	4581	18612	18612	72.04	89.58	3279
A6O.bins.162	d__Bacteria	p__Actinobacteriota	c__Actinomycetia	o__Mycobacteriales	f__Pseudonocardiaceae	g__Pseudonocardia	s__	98.55	2.18	12.5	6312505	93	93	227478	227478	67876	67876	689790	689790	74.34	91.72	6163
B1L.bins.11	d__Bacteria	p__Actinobacteriota	c__Actinomycetia	o__Mycobacteriales	f__Pseudonocardiaceae	g__Pseudonocardia	s__	86.25	3.35	6.25	4387856	648	648	8027	8027	6771	6771	35620	35620	72.06	89.91	4552
B1L.bins.42	d__Bacteria	p__Actinobacteriota	c__Actinomycetia	o__Mycobacteriales	f__Pseudonocardiaceae	g__Pseudonocardia	s__	89.54	2.3	44.44	4386070	397	397	18490	18490	11048	11048	80066	80066	75.07	92.7	4569
B1L.bins.48	d__Bacteria	p__Actinobacteriota	c__Actinomycetia	o__Mycobacteriales	f__Pseudonocardiaceae	g__Pseudonocardia	s__	80.67	0	0	5085307	514	514	13787	13787	9893	9893	56083	56083	75.88	92.78	5266
B2C.bins.115	d__Bacteria	p__Actinobacteriota	c__Actinomycetia	o__Mycobacteriales	f__Pseudonocardiaceae	g__Pseudonocardia	s__	96.99	1.6	0	4711476	256	256	28315	28315	18404	18404	110170	110170	74.98	92.62	4726
B2C.bins.71	d__Bacteria	p__Actinobacteriota	c__Actinomycetia	o__Mycobacteriales	f__Pseudonocardiaceae	g__Pseudonocardia	s__	84.95	2.63	41.67	5039285	348	348	20767	20767	14480	14480	95991	95991	74.84	92.17	5144
B3A.bins.115	d__Bacteria	p__Actinobacteriota	c__Actinomycetia	o__Mycobacteriales	f__Pseudonocardiaceae	g__Pseudonocardia	s__	83.91	1.51	50	3825148	500	500	9510	9510	7650	7650	39211	39211	72.36	90.16	3866
B3A.bins.69	d__Bacteria	p__Actinobacteriota	c__Actinomycetia	o__Mycobacteriales	f__Pseudonocardiaceae	g__Pseudonocardia	s__	96.07	1.95	16.67	4642335	271	271	24698	24698	17130	17130	142754	142754	74.99	92.63	4692
C1M.bins.116	d__Bacteria	p__Actinobacteriota	c__Actinomycetia	o__Mycobacteriales	f__Pseudonocardiaceae	g__Pseudonocardia	s__	95.79	1.2	16.67	4740121	317	317	22625	22625	14953	14953	66068	66068	74.94	92.26	4752
C3G.bins.118	d__Bacteria	p__Actinobacteriota	c__Actinomycetia	o__Mycobacteriales	f__Pseudonocardiaceae	g__Pseudonocardia	s__	91.71	2.51	55.56	5082001	307	307	24856	24856	16553	16553	159800	159800	74.27	91.4	5266
C3G.bins.126	d__Bacteria	p__Actinobacteriota	c__Actinomycetia	o__Mycobacteriales	f__Pseudonocardiaceae	g__Pseudonocardia	s__	93.65	1.84	12.5	4451685	401	401	15149	15149	11101	11101	60822	60822	72.13	89.56	4401
C3G.bins.133	d__Bacteria	p__Actinobacteriota	c__Actinomycetia	o__Mycobacteriales	f__Pseudonocardiaceae	g__Pseudonocardia	s__	82.95	4.28	18.75	4805938	628	628	9221	9221	7652	7652	54444	54444	74.23	91.75	5136
C3G.bins.174	d__Bacteria	p__Actinobacteriota	c__Actinomycetia	o__Mycobacteriales	f__Pseudonocardiaceae	g__Pseudonocardia	s__	96.97	1.73	37.5	5080357	339	339	23271	23271	14986	14986	74974	74974	74.67	91.63	5104
C4U.bins.125	d__Bacteria	p__Actinobacteriota	c__Actinomycetia	o__Mycobacteriales	f__Pseudonocardiaceae	g__Pseudonocardia	s__	97.22	1.77	0	5054188	212	212	35980	35980	23840	23840	219552	219552	75.84	91.38	4895
C4U.bins.180	d__Bacteria	p__Actinobacteriota	c__Actinomycetia	o__Mycobacteriales	f__Pseudonocardiaceae	g__Pseudonocardia	s__	93.44	2.55	29.41	4524492	428	428	14837	14837	10571	10571	83290	83290	72.05	89.67	4489
C4U.bins.198	d__Bacteria	p__Actinobacteriota	c__Actinomycetia	o__Mycobacteriales	f__Pseudonocardiaceae	g__Pseudonocardia	s__	54.89	5.17	0	3270855	490	490	8016	8016	6675	6675	37036	37036	75.1	91.84	3436
C4U.bins.84	d__Bacteria	p__Actinobacteriota	c__Actinomycetia	o__Mycobacteriales	f__Pseudonocardiaceae	g__Pseudonocardia	s__	95.3	1.29	0	4799218	249	249	30335	30335	19273	19273	109334	109334	74.89	92.14	4775
D2U.bins.11	d__Bacteria	p__Actinobacteriota	c__Actinomycetia	o__Mycobacteriales	f__Pseudonocardiaceae	g__Saccharopolyspora	s__	100	6.86	24	7518355	317	317	113186	113186	23717	23717	393531	393531	69.91	87.24	7164
D2U.bins.18	d__Bacteria	p__Actinobacteriota	c__Actinomycetia	o__Mycobacteriales	f__Pseudonocardiaceae	g__Saccharopolyspora	s__	98.29	2.23	11.11	6605923	162	162	81548	81548	40777	40777	270305	270305	69.74	87.88	6253
D2U.bins.104	d__Bacteria	p__Actinobacteriota	c__Actinomycetia	o__Propionibacteriales	f__Nocardioidaceae	g__	s__	94.82	1.04	0	3249052	125	125	39628	39628	25992	25992	155707	155707	72.14	92.31	3145
C3G.bins.54	d__Bacteria	p__Actinobacteriota	c__Actinomycetia	o__Propionibacteriales	f__Nocardioidaceae	g__	s__	99.17	0	0	4616145	36	36	203992	203992	128226	128226	450306	450306	69.42	93.71	4586
A1C.bins.134	d__Bacteria	p__Actinobacteriota	c__Actinomycetia	o__Propionibacteriales	f__Nocardioidaceae	g__Aeromicrobium	s__	54.09	1.86	7.14	2716653	572	572	4835	4835	4749	4749	25124	25124	67.44	91.66	3110
A1C.bins.69	d__Bacteria	p__Actinobacteriota	c__Actinomycetia	o__Propionibacteriales	f__Nocardioidaceae	g__Aeromicrobium	s__	56.61	2.52	14.29	1736050	337	337	5506	5506	5151	5151	24301	24301	71.2	94.08	1980
A2T.bins.54	d__Bacteria	p__Actinobacteriota	c__Actinomycetia	o__Propionibacteriales	f__Nocardioidaceae	g__Aeromicrobium	s__	74.95	7.54	30.77	2632537	467	467	6415	6415	5637	5637	20589	20589	68.17	93.91	2996
A4P.bins.66	d__Bacteria	p__Actinobacteriota	c__Actinomycetia	o__Propionibacteriales	f__Nocardioidaceae	g__Aeromicrobium	s__	83.25	7.22	25	2852199	428	428	7834	7834	6664	6664	48836	48836	66.83	93.95	3223
B1L.bins.37	d__Bacteria	p__Actinobacteriota	c__Actinomycetia	o__Propionibacteriales	f__Nocardioidaceae	g__Aeromicrobium	s__	80.76	8.45	15.62	2626979	422	422	7664	7664	6225	6225	41133	41133	71.1	93.93	2888
B2C.bins.26	d__Bacteria	p__Actinobacteriota	c__Actinomycetia	o__Propionibacteriales	f__Nocardioidaceae	g__Aeromicrobium	s__	65.69	1.42	28.57	2222372	273	273	10205	10205	8140	8140	162893	162893	67.25	94.39	2445
B2C.bins.91	d__Bacteria	p__Actinobacteriota	c__Actinomycetia	o__Propionibacteriales	f__Nocardioidaceae	g__Aeromicrobium	s__	88.29	1.3	83.33	2408389	131	131	29711	29711	18384	18384	186549	186549	67.83	94.77	2542
B3A.bins.145	d__Bacteria	p__Actinobacteriota	c__Actinomycetia	o__Propionibacteriales	f__Nocardioidaceae	g__Aeromicrobium	s__	91.68	1.3	66.67	2504025	170	170	23442	23442	14729	14729	74287	74287	67.84	94.71	2623
D2U.bins.79	d__Bacteria	p__Actinobacteriota	c__Actinomycetia	o__Propionibacteriales	f__Nocardioidaceae	g__Aeromicrobium	s__	84.55	2.94	26.32	2116847	284	284	9824	9824	7453	7453	32430	32430	69.29	95.03	2306
C1M.bins.111	d__Bacteria	p__Actinobacteriota	c__Actinomycetia	o__Propionibacteriales	f__Nocardioidaceae	g__Aeromicrobium	s__	93.53	2.25	33.33	2772334	140	140	30492	30492	19802	19802	102827	102827	69.94	95.09	2847
C1M.bins.88	d__Bacteria	p__Actinobacteriota	c__Actinomycetia	o__Propionibacteriales	f__Nocardioidaceae	g__Aeromicrobium	s__	60.15	2.33	20	1914384	270	270	10272	10272	7090	7090	54135	54135	71.2	94.21	2041
C3G.bins.177	d__Bacteria	p__Actinobacteriota	c__Actinomycetia	o__Propionibacteriales	f__Nocardioidaceae	g__Aeromicrobium	s__	93.1	9.34	18.52	2815669	276	276	13482	13482	10201	10201	72181	72181	69.16	93.96	3019
C3G.bins.19	d__Bacteria	p__Actinobacteriota	c__Actinomycetia	o__Propionibacteriales	f__Nocardioidaceae	g__Aeromicrobium	s__	54.29	1.24	40	1463168	218	218	7481	7481	6711	6711	29312	29312	70.26	95.24	1668
C3G.bins.31	d__Bacteria	p__Actinobacteriota	c__Actinomycetia	o__Propionibacteriales	f__Nocardioidaceae	g__Aeromicrobium	s__	76.25	0.69	100	2337365	264	264	12159	12159	8853	8853	48165	48165	71.13	94.26	2469
C4U.bins.116	d__Bacteria	p__Actinobacteriota	c__Actinomycetia	o__Propionibacteriales	f__Nocardioidaceae	g__Aeromicrobium	s__	83.75	1.42	12.5	2349817	200	200	16806	16806	11749	11749	67461	67461	66.67	93.69	2543
C4U.bins.130	d__Bacteria	p__Actinobacteriota	c__Actinomycetia	o__Propionibacteriales	f__Nocardioidaceae	g__Aeromicrobium	s__	53.53	1.88	100	2133768	238	238	11200	11200	8965	8965	62083	62083	66.82	94.52	2324
C4U.bins.158	d__Bacteria	p__Actinobacteriota	c__Actinomycetia	o__Propionibacteriales	f__Nocardioidaceae	g__Aeromicrobium	s__	75.83	4.61	0	2304802	303	303	9516	9516	7606	7606	31978	31978	71.18	94.05	2428
C4U.bins.185	d__Bacteria	p__Actinobacteriota	c__Actinomycetia	o__Propionibacteriales	f__Nocardioidaceae	g__Aeromicrobium	s__	95.08	0	0	2351064	85	85	36998	36998	27659	27659	190605	190605	67.04	94.84	2443
C4U.bins.42	d__Bacteria	p__Actinobacteriota	c__Actinomycetia	o__Propionibacteriales	f__Nocardioidaceae	g__Aeromicrobium	s__	79.83	4.53	26.67	3200706	279	279	14840	14840	11472	11472	123422	123422	68.89	94.32	3392
C4U.bins.79	d__Bacteria	p__Actinobacteriota	c__Actinomycetia	o__Propionibacteriales	f__Nocardioidaceae	g__Aeromicrobium	s__	94.95	0	0	2595133	84	84	46111	46111	30894	30894	153680	153680	69.76	94.98	2696
C4U.bins.81	d__Bacteria	p__Actinobacteriota	c__Actinomycetia	o__Propionibacteriales	f__Nocardioidaceae	g__Aeromicrobium	s__	94.57	1.73	50	2737299	162	162	23051	23051	16896	16896	114688	114688	69.26	94.61	2824
B2C.bins.145	d__Bacteria	p__Actinobacteriota	c__Actinomycetia	o__Propionibacteriales	f__Nocardioidaceae	g__Marmoricola	s__	90.41	1.77	66.67	3373427	237	237	21524	21524	14233	14233	85967	85967	70.75	93.71	3470
C1M.bins.108	d__Bacteria	p__Actinobacteriota	c__Actinomycetia	o__Propionibacteriales	f__Nocardioidaceae	g__Marmoricola	s__	96.1	0	0	3738327	84	84	76219	76219	44503	44503	236632	236632	72.3	94.51	3702
C1M.bins.64	d__Bacteria	p__Actinobacteriota	c__Actinomycetia	o__Propionibacteriales	f__Nocardioidaceae	g__Marmoricola	s__	94.09	0.69	60	3990798	23	23	241832	241832	173512	173512	514097	514097	72.09	94.21	3923
C4U.bins.106	d__Bacteria	p__Actinobacteriota	c__Actinomycetia	o__Propionibacteriales	f__Nocardioidaceae	g__Marmoricola	s__	95.47	0	0	3735989	103	103	57937	57937	36271	36271	332348	332348	72.4	94.65	3698
D2U.bins.103	d__Bacteria	p__Actinobacteriota	c__Actinomycetia	o__Propionibacteriales	f__Nocardioidaceae	g__Marmoricola_A	s__	78.94	5.53	11.76	3348023	367	367	11128	11128	9122	9122	45099	45099	71.93	92.76	3503
A1C.bins.27	d__Bacteria	p__Actinobacteriota	c__Actinomycetia	o__Propionibacteriales	f__Nocardioidaceae	g__Nocardioides	s__	96.37	0.3	0	4118109	51	51	124371	124371	80747	80747	410959	410959	71.98	92.62	3974
A2T.bins.11	d__Bacteria	p__Actinobacteriota	c__Actinomycetia	o__Propionibacteriales	f__Nocardioidaceae	g__Nocardioides	s__	99.48	0	0	4479844	33	33	220353	220353	135752	135752	641710	641710	71.83	92	4283
B2C.bins.110	d__Bacteria	p__Actinobacteriota	c__Actinomycetia	o__Propionibacteriales	f__Nocardioidaceae	g__Nocardioides	s__	97.93	3.89	7.69	5074793	64	64	158601	158601	79293	79293	471710	471710	71.79	92.67	4838
B3A.bins.25	d__Bacteria	p__Actinobacteriota	c__Actinomycetia	o__Propionibacteriales	f__Nocardioidaceae	g__Nocardioides	s__	51.88	6.9	20	4169514	635	635	7672	7672	6566	6566	40523	40523	72.38	93.61	4410
D1U.bins.24	d__Bacteria	p__Actinobacteriota	c__Actinomycetia	o__Propionibacteriales	f__Nocardioidaceae	g__Nocardioides	s__	89.08	1.55	25	2749504	159	159	22800	22800	17292	17292	105482	105482	72.2	93.81	2779
D1U.bins.28	d__Bacteria	p__Actinobacteriota	c__Actinomycetia	o__Propionibacteriales	f__Nocardioidaceae	g__Nocardioides	s__	95.08	0.43	0	3214963	180	180	26119	26119	17860	17860	128823	128823	72.28	94.29	3202
D1U.bins.37	d__Bacteria	p__Actinobacteriota	c__Actinomycetia	o__Propionibacteriales	f__Nocardioidaceae	g__Nocardioides	s__	71.22	3.02	18.18	2336284	413	413	6586	6586	5656	5656	23284	23284	73.3	93.91	2502
D2U.bins.16	d__Bacteria	p__Actinobacteriota	c__Actinomycetia	o__Propionibacteriales	f__Nocardioidaceae	g__Nocardioides	s__	89.72	0.99	50	4025668	65	65	124594	124594	61933	61933	294357	294357	71.32	92.53	3965
D2U.bins.83	d__Bacteria	p__Actinobacteriota	c__Actinomycetia	o__Propionibacteriales	f__Nocardioidaceae	g__Nocardioides	s__	66.09	1.72	0	2668510	279	279	11863	11863	9564	9564	81340	81340	72.33	94.35	2814
C1M.bins.52	d__Bacteria	p__Actinobacteriota	c__Actinomycetia	o__Propionibacteriales	f__Nocardioidaceae	g__Nocardioides	s__	93.8	0.69	33.33	3280717	99	99	49583	49583	33138	33138	130835	130835	73.1	93.49	3193
C1M.bins.55	d__Bacteria	p__Actinobacteriota	c__Actinomycetia	o__Propionibacteriales	f__Nocardioidaceae	g__Nocardioides	s__	96.63	0.6	33.33	3522978	111	111	49952	49952	31738	31738	111032	111032	72.22	94.18	3446
C1M.bins.92	d__Bacteria	p__Actinobacteriota	c__Actinomycetia	o__Propionibacteriales	f__Nocardioidaceae	g__Nocardioides	s__	89.64	1.3	0	2979630	33	33	147435	147435	90291	90291	499915	499915	70.45	93.29	2967
C3G.bins.135	d__Bacteria	p__Actinobacteriota	c__Actinomycetia	o__Propionibacteriales	f__Nocardioidaceae	g__Nocardioides	s__	81.85	0.43	100	3585607	357	357	15809	15809	10043	10043	69371	69371	72.36	93.69	3608
C3G.bins.83	d__Bacteria	p__Actinobacteriota	c__Actinomycetia	o__Propionibacteriales	f__Nocardioidaceae	g__Nocardioides	s__	79.44	5.15	0	2920553	450	450	7612	7612	6490	6490	38644	38644	72.17	94.08	3151
C4U.bins.114	d__Bacteria	p__Actinobacteriota	c__Actinomycetia	o__Propionibacteriales	f__Nocardioidaceae	g__Nocardioides	s__	67.55	2.76	71.43	2860822	240	240	16644	16644	11920	11920	187297	187297	70.52	93.32	3081
C4U.bins.154	d__Bacteria	p__Actinobacteriota	c__Actinomycetia	o__Propionibacteriales	f__Nocardioidaceae	g__Nocardioides	s__	80.05	0.26	0	2476383	18	18	193281	193281	137576	137576	645084	645084	70.41	93.4	2473
C4U.bins.192	d__Bacteria	p__Actinobacteriota	c__Actinomycetia	o__Propionibacteriales	f__Nocardioidaceae	g__Nocardioides	s__	52.07	0	0	2405175	125	125	24517	24517	19241	19241	76500	76500	71.22	94.13	2386
C4U.bins.195	d__Bacteria	p__Actinobacteriota	c__Actinomycetia	o__Propionibacteriales	f__Nocardioidaceae	g__Nocardioides	s__	71.35	2.07	33.33	2891200	395	395	9477	9477	7319	7319	51769	51769	72.46	93.86	3016
C4U.bins.2	d__Bacteria	p__Actinobacteriota	c__Actinomycetia	o__Propionibacteriales	f__Nocardioidaceae	g__Nocardioides	s__	58.89	2.42	60	2324010	357	357	7742	7742	6509	6509	55785	55785	71.16	93.35	2483
C4U.bins.6	d__Bacteria	p__Actinobacteriota	c__Actinomycetia	o__Propionibacteriales	f__Nocardioidaceae	g__Nocardioides	s__	76.03	3.45	22.22	3572188	262	262	17652	17652	13634	13634	72336	72336	70.87	94.05	3599
C4U.bins.88	d__Bacteria	p__Actinobacteriota	c__Actinomycetia	o__Propionibacteriales	f__Nocardioidaceae	g__Nocardioides	s__	95.42	0	0	4699418	69	69	133929	133929	68107	68107	409779	409779	72.2	93.21	4560
C4U.bins.89	d__Bacteria	p__Actinobacteriota	c__Actinomycetia	o__Propionibacteriales	f__Nocardioidaceae	g__Nocardioides	s__	94.36	4.92	23.53	3285823	129	129	49800	49800	25471	25471	139946	139946	73.1	93.41	3267
C4U.bins.91	d__Bacteria	p__Actinobacteriota	c__Actinomycetia	o__Propionibacteriales	f__Nocardioidaceae	g__Nocardioides	s__	91.97	0.6	33.33	3189530	149	149	30672	30672	21406	21406	117753	117753	72.33	94.35	3151
D1U.bins.73	d__Bacteria	p__Actinobacteriota	c__Actinomycetia	o__Propionibacteriales	f__Nocardioidaceae	g__Nocardioides_B	s__	94.66	9.66	24.24	4459836	264	264	28275	28275	16893	16893	120675	120675	70.34	91.86	4500
D1U.bins.29	d__Bacteria	p__Actinobacteriota	c__Actinomycetia	o__Propionibacteriales	f__Nocardioidaceae	g__UBA4001	s__	65.76	1.04	0	2005928	322	322	7039	7039	6229	6229	65543	65543	71.28	94	2092
D2U.bins.28	d__Bacteria	p__Actinobacteriota	c__Actinomycetia	o__Propionibacteriales	f__Nocardioidaceae	g__UBA4001	s__	79.89	4.68	22.73	2977086	382	382	10337	10337	7793	7793	54181	54181	72.91	91.85	3061
A1C.bins.14	d__Bacteria	p__Actinobacteriota	c__Actinomycetia	o__Sporichthyales	f__Sporichthyaceae	g__Sporichthya	s__	94.26	2.11	60	4679158	387	387	16487	16487	12090	12090	92883	92883	71.33	92.36	4873
B1L.bins.10	d__Bacteria	p__Actinobacteriota	c__Actinomycetia	o__Sporichthyales	f__Sporichthyaceae	g__Sporichthya	s__	62.38	6.03	100	8448109	741	741	17838	17838	11400	11400	121342	121342	70.49	92.29	8798
B1L.bins.40	d__Bacteria	p__Actinobacteriota	c__Actinomycetia	o__Sporichthyales	f__Sporichthyaceae	g__Sporichthya	s__	92.08	3.78	6.67	4568643	293	293	24952	24952	15592	15592	141019	141019	71.39	92.57	4691
B2C.bins.128	d__Bacteria	p__Actinobacteriota	c__Actinomycetia	o__Sporichthyales	f__Sporichthyaceae	g__Sporichthya	s__	90.26	6.67	25	5063571	355	355	22211	22211	14263	14263	86483	86483	71.21	92.27	5208
C4U.bins.120	d__Bacteria	p__Actinobacteriota	c__Actinomycetia	o__Sporichthyales	f__Sporichthyaceae	g__Sporichthya	s__	51.72	0	0	3919094	171	171	32435	32435	22918	22918	199698	199698	71.63	92.33	3913
C4U.bins.9	d__Bacteria	p__Actinobacteriota	c__Actinomycetia	o__Sporichthyales	f__Sporichthyaceae	g__Sporichthya	s__	100	5.26	50	4965827	67	67	181619	181619	74116	74116	441725	441725	70.92	92.08	4846
A4P.bins.38	d__Bacteria	p__Actinobacteriota	c__Thermoleophilia	o__Gaiellales	f__Gaiellaceae	g__	s__	81.03	3.88	0	2537933	337	337	9226	9226	7530	7530	31417	31417	72.58	93.47	2913
[truncated: 590 more rows]

## Sheet: Table S7
Table S7. Percentages of proteins annotated within each rhizosphere sample for all COG categories.
[truncated: 25 more rows]

[truncated: 2 more sheets: Table S8, Table S9]
